# Supplementary material for: In-Depth Quantitative Proteomics Characterization of In Vitro Selected Miltefosine Resistance in Leishmania infantum
Source: Proteomes. 2022 Mar 31;10(2):10. doi: 10.3390/proteomes10020010 (PMC9036279; doi:10.3390/proteomes10020010)
Supplement: Supplementary file 1 [file proteomes-10-00010-s001.zip]

Archive with 6 entries (6 files):
- Figure S1.tif
- Figure S2.tif
- Table S1_Revised.xlsx
- Table S2.pdf
- Table S3_Revised.xlsx
- Table S4.xlsx
