# Supplementary material for: In-Depth Quantitative Proteomics Characterization of In Vitro Selected Miltefosine Resistance in Leishmania infantum
Source: Proteomes. 2022 Mar 31;10(2):10. doi: 10.3390/proteomes10020010 (PMC9036279; doi:10.3390/proteomes10020010)
Supplement: Supplementary file 1 [file proteomes-10-00010-s001.zip › Table S1_Revised.xlsx]

## Sheet: Protein Groups identified
Protein IDs	Majority protein IDs	Protein names	Gene names	Organism	EC number	Pathway	Gene ontology (biological process)	Gene ontology (cellular component)	Gene ontology (molecular function)	Number of proteins	Peptides	Razor + unique peptides	Unique peptides	Sequence coverage [%]	Mol. weight [kDa]	Sequence length	Score	Intensity WT1	Intensity WT2	Intensity WT3	Intensity LiR1	Intensity LiR2	Intensity LiR3	Intensity LiR4	MS/MS Count	Total protein WT1	Total protein WT2	Total protein WT3	Total protein LiR1	Total protein LiR2	Total protein LiR3	Total protein LiR4	Concentration (pmol/mg) WT1	Concentration (pmol/mg) WT2	Concentration (pmol/mg) WT3	Concentration (pmol/mg) LiR1	Concentration (pmol/mg) LiR2	Concentration (pmol/mg) LiR3	Concentration (pmol/mg) LiR4	Protein per cell WT1	Protein per cell WT2	Protein per cell WT3	Protein per cell LiR1	Protein per cell LiR2	Protein per cell LiR3	Protein per cell LiR4	Copy number WT1	Copy number WT2	Copy number WT3
tr|A0A381M920|A0A381M920_LEIIN;sp|A4HRK0|IF4A_LEIIN	tr|A0A381M920|A0A381M920_LEIIN;sp|A4HRK0|IF4A_LEIIN	ATP-dependent RNA helicase eIF4A (Probable eukaryotic initiation factor 4A)	LINF_010012800 LINF_010012900	Leishmania infantum					ATP binding [GO:0005524]; hydrolase activity [GO:0016787]; nucleic acid binding [GO:0003676]; RNA helicase activity [GO:0003724]	2	28	28	28	83.1	45.326	403	323.31	30405000000	35162000000	25650000000	22842000000	22205000000	24809000000	11942000000	333	0.00609424	0.00615614	0.00598942	0.00555208	0.00487921	0.00516133	0.00371903	134.454	135.819	132.141	122.492	107.647	113.871	82.0508	3.71693	3.7756	3.7229	3.26516	2.65945	2.95076	2.3726	300852	308705	296152
tr|A0A6L0WHK1|A0A6L0WHK1_LEIIN;sp|A4HS78|PESC_LEIIN	tr|A0A6L0WHK1|A0A6L0WHK1_LEIIN;sp|A4HS78|PESC_LEIIN	Pescadillo homolog	LINF_040013100	Leishmania infantum			maturation of 5.8S rRNA from tricistronic rRNA transcript (SSU-rRNA, 5.8S rRNA, LSU-rRNA) [GO:0000466]; maturation of LSU-rRNA from tricistronic rRNA transcript (SSU-rRNA, 5.8S rRNA, LSU-rRNA) [GO:0000463]	nucleolus [GO:0005730]; nucleoplasm [GO:0005654]; preribosome, large subunit precursor [GO:0030687]	ribonucleoprotein complex binding [GO:0043021]	2	15	15	15	21.6	77.17	671	35.45	221650000	373220000	157170000	175800000	144820000	215370000	149650000	45	4.44265e-05	6.53431e-05	3.67001e-05	4.27308e-05	3.1822e-05	4.48061e-05	4.66047e-05	0.575697	0.846742	0.475574	0.553723	0.412362	0.580616	0.603922	3.71693	3.7756	3.7229	3.26516	2.65945	2.95076	2.3726	1288.17	1924.57	1065.85
tr|A0A6L0WJX9|A0A6L0WJX9_LEIIN;sp|A4HSC9|MVP_LEIIN	tr|A0A6L0WJX9|A0A6L0WJX9_LEIIN;sp|A4HSC9|MVP_LEIIN	Major_vault_protein_-_putative	LINF_050005500	Leishmania infantum				cytoplasm [GO:0005737]; nucleus [GO:0005634]		2	20	20	20	27.3	93.169	833	83.126	202780000	224730000	177400000	320340000	437390000	235470000	321950000	82	4.06443e-05	3.93456e-05	4.14239e-05	7.78633e-05	9.61098e-05	4.89878e-05	0.000100263	0.436243	0.422303	0.44461	0.835721	1.03156	0.525795	1.07614	3.71693	3.7756	3.7229	3.26516	2.65945	2.95076	2.3726	976.133	959.857	996.453
tr|A0A6L0WJK5|A0A6L0WJK5_LEIIN;sp|A4HU65|COQ4_LEIIN	tr|A0A6L0WJK5|A0A6L0WJK5_LEIIN;sp|A4HU65|COQ4_LEIIN	Ubiquinone biosynthesis protein COQ4 homolog, mitochondrial (Coenzyme Q biosynthesis protein 4 homolog)	LINF_090021800	Leishmania infantum		PATHWAY: Cofactor biosynthesis; ubiquinone biosynthesis. {ECO:0000256|HAMAP-Rule:MF_03111}.	ubiquinone biosynthetic process [GO:0006744]	extrinsic component of mitochondrial inner membrane [GO:0031314]		2	5	5	5	29.4	21.356	187	11.57	105240000	132000000	92855000	90929000	120100000	66433000	121980000	32	2.10938e-05	2.31105e-05	2.16822e-05	2.21016e-05	2.63902e-05	1.38209e-05	3.79876e-05	0.987724	1.08215	1.01527	1.03491	1.23573	0.647167	1.77878	3.71693	3.7756	3.7229	3.26516	2.65945	2.95076	2.3726	2210.12	2459.64	2275.41
tr|A0A6L0WNM6|A0A6L0WNM6_LEIIN;sp|A4HU70|JBP1_LEIIN	tr|A0A6L0WNM6|A0A6L0WNM6_LEIIN;sp|A4HU70|JBP1_LEIIN	J-binding protein 1 (EC 1.14.11.6) (Thymidine hydroxylase JBP1) (Thymine dioxygenase JBP1)	LINF_090022400	Leishmania infantum	1.14.11.6			nucleus [GO:0005634]	DNA binding [GO:0003677]; metal ion binding [GO:0046872]; thymine dioxygenase activity [GO:0050341]	2	8	8	8	11.2	91.927	814	14.565	72429000	77344000	79615000	35014000	55606000	80025000	40482000	19	1.45173e-05	1.35413e-05	1.85905e-05	8.51067e-06	1.22186e-05	1.66486e-05	1.26071e-05	0.157923	0.147305	0.202232	0.0925807	0.132916	0.181107	0.137142	3.71693	3.7756	3.7229	3.26516	2.65945	2.95076	2.3726	353.366	334.812	453.238
tr|A0A6L0WK07|A0A6L0WK07_LEIIN;sp|A4HUV2|BOP1_LEIIN	tr|A0A6L0WK07|A0A6L0WK07_LEIIN;sp|A4HUV2|BOP1_LEIIN	Ribosome biogenesis protein BOP1 homolog	LINF_110009000	Leishmania infantum			maturation of 5.8S rRNA from tricistronic rRNA transcript (SSU-rRNA, 5.8S rRNA, LSU-rRNA) [GO:0000466]; maturation of LSU-rRNA from tricistronic rRNA transcript (SSU-rRNA, 5.8S rRNA, LSU-rRNA) [GO:0000463]	nucleolus [GO:0005730]; nucleoplasm [GO:0005654]; preribosome, large subunit precursor [GO:0030687]	ribonucleoprotein complex binding [GO:0043021]	2	16	16	16	24	91.355	808	79.328	344060000	547170000	534390000	336440000	238270000	303720000	317870000	74	6.89619e-05	9.57982e-05	0.000124783	8.17767e-05	5.23562e-05	6.31867e-05	9.89925e-05	0.754878	1.04864	1.36591	0.895153	0.573107	0.691661	1.0836	3.71693	3.7756	3.7229	3.26516	2.65945	2.95076	2.3726	1689.11	2383.45	3061.26
tr|A0A6L0WP62|A0A6L0WP62_LEIIN;sp|A4HUY0|ASNA_LEIIN	tr|A0A6L0WP62|A0A6L0WP62_LEIIN;sp|A4HUY0|ASNA_LEIIN	ATPase ASNA1 homolog (EC 3.6.-.-) (Arsenical pump-driving ATPase homolog) (Arsenite-stimulated ATPase)	LINF_110012700	Leishmania infantum	3.6.-.-		protein insertion into ER membrane [GO:0045048]	endoplasmic reticulum [GO:0005783]	ATP binding [GO:0005524]; hydrolase activity [GO:0016787]; metal ion binding [GO:0046872]	2	16	16	16	54	43.982	409	240.71	705710000	876990000	791820000	610910000	455150000	1074900000	302580000	87	0.000141449	0.000153543	0.000184894	0.000148491	0.000100012	0.000223625	9.42309e-05	3.21607	3.49104	4.20386	3.37617	2.27394	5.08447	2.14249	3.71693	3.7756	3.7229	3.26516	2.65945	2.95076	2.3726	7196.26	7934.81	9421.63
tr|A0A6L0WQB3|A0A6L0WQB3_LEIIN;sp|A4HVP7|PURA_LEIIN	tr|A0A6L0WQB3|A0A6L0WQB3_LEIIN;sp|A4HVP7|PURA_LEIIN	Adenylosuccinate synthetase (AMPSase) (AdSS) (EC 6.3.4.4) (IMP--aspartate ligase)	LINF_130016900	Leishmania infantum	6.3.4.4	PATHWAY: Purine metabolism; AMP biosynthesis via de novo pathway; AMP from IMP: step 1/2. {ECO:0000256|HAMAP-Rule:MF_03125, ECO:0000256|RuleBase:RU000520}.	'de novo' AMP biosynthetic process [GO:0044208]	cytoplasm [GO:0005737]	adenylosuccinate synthase activity [GO:0004019]; GTP binding [GO:0005525]; magnesium ion binding [GO:0000287]	2	29	29	29	53.5	78.41	710	271.01	3709400000	4766200000	2754900000	2074300000	3300100000	2635200000	2104000000	230	0.000743496	0.000834463	0.000643284	0.000504189	0.000725147	0.000548234	0.000655237	9.48215	10.6423	8.20411	6.43016	9.24815	6.99189	8.35655	3.71693	3.7756	3.7229	3.26516	2.65945	2.95076	2.3726	21217.2	24189	18386.9
tr|A0A6L0WNX4|A0A6L0WNX4_LEIIN;sp|A4HVU6|JBP2_LEIIN	tr|A0A6L0WNX4|A0A6L0WNX4_LEIIN;sp|A4HVU6|JBP2_LEIIN	Bifunctional helicase and thymine dioxygenase JBP2 (EC 1.14.11.6) (J-binding protein 2) (Probable DNA helicase JBP2) (Thymine dioxygenase JBP2)	LINF_140005300	Leishmania infantum	1.14.11.6			nucleus [GO:0005634]	ATP binding [GO:0005524]; DNA binding [GO:0003677]; metal ion binding [GO:0046872]; nucleosome-dependent ATPase activity [GO:0070615]; thymine dioxygenase activity [GO:0050341]	2	9	9	9	8.6	115.88	1022	12.988	57432000	84220000	60930000	68505000	72998000	94499000	47927000	26	1.15114e-05	1.47452e-05	1.42275e-05	1.66511e-05	1.60402e-05	1.96598e-05	1.49256e-05	0.0993391	0.127245	0.122778	0.143693	0.138421	0.169657	0.128803	3.71693	3.7756	3.7229	3.26516	2.65945	2.95076	2.3726	222.28	289.217	275.168
tr|A0A6L0WR46|A0A6L0WR46_LEIIN;sp|A4HW65|NNR_LEIIN	tr|A0A6L0WR46|A0A6L0WR46_LEIIN;sp|A4HW65|NNR_LEIIN	Bifunctional NAD(P)H-hydrate repair enzyme (Nicotinamide nucleotide repair protein) [Includes: ADP-dependent (S)-NAD(P)H-hydrate dehydratase (EC 4.2.1.136) (ADP-dependent NAD(P)HX dehydratase); NAD(P)H-hydrate epimerase (EC 5.1.99.6)]	LINF_140018300	Leishmania infantum	4.2.1.136; 5.1.99.6		nicotinamide nucleotide metabolic process [GO:0046496]		ADP-dependent NAD(P)H-hydrate dehydratase activity [GO:0052855]; ATP binding [GO:0005524]; ATP-dependent NAD(P)H-hydrate dehydratase activity [GO:0047453]; kinase activity [GO:0016301]; metal ion binding [GO:0046872]; NADHX epimerase activity [GO:0052856]; NADPHX epimerase activity [GO:0052857]	2	15	15	15	41.2	58.327	560	173.15	597970000	691600000	531020000	447900000	436080000	114270000	240830000	91	0.000119854	0.000121085	0.000123996	0.000108869	9.5822e-05	2.3773e-05	7.50004e-05	2.05487	2.07597	2.12588	1.86652	1.64284	0.407582	1.28586	3.71693	3.7756	3.7229	3.26516	2.65945	2.95076	2.3726	4597.96	4718.48	4764.48
tr|A0A6L0WV15|A0A6L0WV15_LEIIN;sp|A4HWD2|ECOT1_LEIIN	tr|A0A6L0WV15|A0A6L0WV15_LEIIN;sp|A4HWD2|ECOT1_LEIIN	Inhibitor_of_serine_peptidase_(ISP)_-_putative	LINF_150008400	Leishmania infantum					serine-type endopeptidase inhibitor activity [GO:0004867]	2	2	2	2	17.8	16.489	146	4.5237	0	0	0	0	45032000	24326000	29324000	4	0	0	0	0	9.8951e-06	5.06085e-06	9.13222e-06	0	0	0	0	0.600103	0.306923	0.553837	3.71693	3.7756	3.7229	3.26516	2.65945	2.95076	2.3726	0	0	0
tr|A0A6L0X2W1|A0A6L0X2W1_LEIIN;sp|A4HWE9|ECOT2_LEIIN	tr|A0A6L0X2W1|A0A6L0X2W1_LEIIN;sp|A4HWE9|ECOT2_LEIIN	Ecotin_-_putative	LINF_150012400	Leishmania infantum					serine-type endopeptidase inhibitor activity [GO:0004867]	2	2	2	2	9.5	17.736	158	1.7505	13102000	18748000	7159300	7517900	42384000	0	6341400	4	2.62611e-06	3.28239e-06	1.67174e-06	1.82734e-06	9.31324e-06	0	1.97487e-06	0.148066	0.185069	0.0942567	0.10303	0.525104	0	0.111348	3.71693	3.7756	3.7229	3.26516	2.65945	2.95076	2.3726	331.312	420.645	211.246
tr|A0A6L0WTG0|A0A6L0WTG0_LEIIN;sp|A4HWF0|ECOT3_LEIIN	tr|A0A6L0WTG0|A0A6L0WTG0_LEIIN;sp|A4HWF0|ECOT3_LEIIN	Ecotin_-_putative	LINF_150012500	Leishmania infantum					serine-type endopeptidase inhibitor activity [GO:0004867]	2	3	3	3	8.5	41.729	378	3.2549	6672400	7219400	3947700	7775000	4427900	19439000	0	3	1.33739e-06	1.26397e-06	9.2181e-07	1.88983e-06	9.72964e-07	4.04414e-06	0	0.0320493	0.0302899	0.0220904	0.0452881	0.0233163	0.0969144	0	3.71693	3.7756	3.7229	3.26516	2.65945	2.95076	2.3726	71.7133	68.8462	49.5086
tr|A0A6L0X0D0|A0A6L0X0D0_LEIIN;sp|A4HWT0|TRM5_LEIIN	tr|A0A6L0X0D0|A0A6L0X0D0_LEIIN;sp|A4HWT0|TRM5_LEIIN	tRNA (guanine(37)-N1)-methyltransferase (EC 2.1.1.228) (M1G-methyltransferase) (tRNA [GM37] methyltransferase) (tRNA methyltransferase 5 homolog)	LINF_160008200	Leishmania infantum	2.1.1.228			mitochondrial matrix [GO:0005759]; nucleus [GO:0005634]	tRNA (guanine(37)-N(1))-methyltransferase activity [GO:0052906]	2	9	9	9	16.8	74.12	689	31.989	148310000	203390000	161130000	100830000	76144000	105270000	54315000	34	2.97266e-05	3.56094e-05	3.76247e-05	2.45082e-05	1.67315e-05	2.19007e-05	1.6915e-05	0.40106	0.480429	0.507619	0.330656	0.225735	0.295476	0.228211	3.71693	3.7756	3.7229	3.26516	2.65945	2.95076	2.3726	897.409	1091.97	1137.67
sp|A4HXU4|CISY_LEIIN;tr|A0A6L0X646|A0A6L0X646_LEIIN	sp|A4HXU4|CISY_LEIIN;tr|A0A6L0X646|A0A6L0X646_LEIIN	Probable citrate synthase, mitochondrial (EC 2.3.3.16)	LinJ18.0690 LinJ_18_0690	Leishmania infantum	2.3.3.16	PATHWAY: Carbohydrate metabolism; tricarboxylic acid cycle; isocitrate from oxaloacetate: step 1/2.	tricarboxylic acid cycle [GO:0006099]	mitochondrial matrix [GO:0005759]	citrate synthase activity [GO:0036440]	2	24	24	3	60.4	52.192	470	323.31	10067000000	13342000000	9752600000	12677000000	19714000000	13652000000	11142000000	263	0.00201779	0.00233591	0.00227729	0.00308133	0.00433185	0.0028402	0.00346989	38.6608	44.7561	43.6329	59.0384	82.9984	54.4183	66.4832	3.71693	3.7756	3.7229	3.26516	2.65945	2.95076	2.3726	86507.1	101726	97789.2
tr|A0A6L0XIP5|A0A6L0XIP5_LEIIN;sp|A4HY57|LIPA_LEIIN	tr|A0A6L0XIP5|A0A6L0XIP5_LEIIN;sp|A4HY57|LIPA_LEIIN	Lipoyl synthase, mitochondrial (EC 2.8.1.8) (Lipoate synthase) (LS) (Lip-syn) (Lipoic acid synthase)	LINF_190008400	Leishmania infantum	2.8.1.8	PATHWAY: Protein modification; protein lipoylation via endogenous pathway; protein N(6)-(lipoyl)lysine from octanoyl-[acyl-carrier-protein]: step 2/2. {ECO:0000256|HAMAP-Rule:MF_03123}.	protein lipoylation [GO:0009249]	mitochondrion [GO:0005739]	4 iron, 4 sulfur cluster binding [GO:0051539]; lipoate synthase activity [GO:0016992]; lipoyl synthase activity (acting on glycine-cleavage complex H protein [GO:0102552]; lipoyl synthase activity (acting on pyruvate dehydrogenase E2 protein) [GO:0102553]; metal ion binding [GO:0046872]	2	5	5	5	18.2	45.131	412	31.043	21164000	35148000	23297000	16732000	21108000	77802000	35354000	6	4.24202e-06	6.15369e-06	5.43998e-06	4.06696e-06	4.63816e-06	1.61861e-05	1.10101e-05	0.0939935	0.136352	0.120537	0.0901145	0.102771	0.358648	0.243959	3.71693	3.7756	3.7229	3.26516	2.65945	2.95076	2.3726	210.319	309.915	270.147
tr|A0A6L0XC88|A0A6L0XC88_LEIIN;sp|A4HYT9|MTND_LEIIN	tr|A0A6L0XC88|A0A6L0XC88_LEIIN;sp|A4HYT9|MTND_LEIIN	1,2-dihydroxy-3-keto-5-methylthiopentene dioxygenase (EC 1.13.11.54) (Acireductone dioxygenase (Fe(2+)-requiring)) (ARD) (Fe-ARD)	LINF_200014700	Leishmania infantum	1.13.11.54	PATHWAY: Amino-acid biosynthesis; L-methionine biosynthesis via salvage pathway; L-methionine from S-methyl-5-thio-alpha-D-ribose 1-phosphate: step 5/6. {ECO:0000256|HAMAP-Rule:MF_03154}.	L-methionine salvage from methylthioadenosine [GO:0019509]	cytoplasm [GO:0005737]; nucleus [GO:0005634]	acireductone dioxygenase [iron(II)-requiring] activity [GO:0010309]; iron ion binding [GO:0005506]	2	12	12	12	50.6	39.068	344	101.67	754590000	770060000	571950000	383660000	152850000	504870000	274960000	50	0.000151247	0.000134822	0.000133553	9.32542e-05	3.35865e-05	0.000105035	8.56293e-05	3.87137	3.45095	3.41849	2.38697	0.859693	2.6885	2.1918	3.71693	3.7756	3.7229	3.26516	2.65945	2.95076	2.3726	8662.54	7843.69	7661.46
tr|A0A6L0XQX6|A0A6L0XQX6_LEIIN;sp|A4I1F7|ATAT_LEIIN	tr|A0A6L0XQX6|A0A6L0XQX6_LEIIN;sp|A4I1F7|ATAT_LEIIN	Alpha-tubulin N-acetyltransferase (Alpha-TAT) (TAT) (EC 2.3.1.108) (Acetyltransferase mec-17 homolog)	LINF_250017700	Leishmania infantum	2.3.1.108		alpha-tubulin acetylation [GO:0071929]; regulation of microtubule cytoskeleton organization [GO:0070507]	microtubule [GO:0005874]	tubulin N-acetyltransferase activity [GO:0019799]	2	6	6	6	26.4	27.135	246	11.558	124170000	110560000	102320000	64753000	60545000	18535000	29698000	19	2.48881e-05	1.93568e-05	2.38923e-05	1.57392e-05	1.33038e-05	3.85607e-06	9.24869e-06	0.917195	0.713351	0.880497	0.580032	0.490284	0.142107	0.34084	3.71693	3.7756	3.7229	3.26516	2.65945	2.95076	2.3726	2052.31	1621.38	1973.36
tr|A0A6L0XMX1|A0A6L0XMX1_LEIIN;sp|A4I3R0|MTNB_LEIIN	tr|A0A6L0XMX1|A0A6L0XMX1_LEIIN;sp|A4I3R0|MTNB_LEIIN	Probable methylthioribulose-1-phosphate dehydratase (MTRu-1-P dehydratase) (EC 4.2.1.109)	LINF_280024700	Leishmania infantum	4.2.1.109	PATHWAY: Amino-acid biosynthesis; L-methionine biosynthesis via salvage pathway; L-methionine from S-methyl-5-thio-alpha-D-ribose 1-phosphate: step 2/6. {ECO:0000256|HAMAP-Rule:MF_03116}.	L-methionine salvage from methylthioadenosine [GO:0019509]; L-methionine salvage from S-adenosylmethionine [GO:0019284]	cytoplasm [GO:0005737]	methylthioribulose 1-phosphate dehydratase activity [GO:0046570]; zinc ion binding [GO:0008270]	2	11	11	11	68.4	25.459	225	122.95	711860000	891520000	614870000	328580000	408000000	611340000	225470000	58	0.000142682	0.000156087	0.000143576	7.98662e-05	8.96518e-05	0.000127185	7.02169e-05	5.60439	6.13091	5.63948	3.13705	3.52142	4.99567	2.75804	3.71693	3.7756	3.7229	3.26516	2.65945	2.95076	2.3726	12540.3	13935	12639.1
tr|A0A6L0XNK0|A0A6L0XNK0_LEIIN;sp|A4I4C5|EFTS_LEIIN	tr|A0A6L0XNK0|A0A6L0XNK0_LEIIN;sp|A4I4C5|EFTS_LEIIN	Elongation factor Ts, mitochondrial (EF-Ts) (EF-TsMt)	LINF_290012200	Leishmania infantum				mitochondrion [GO:0005739]	translation elongation factor activity [GO:0003746]	2	13	13	13	57.6	29.921	276	148.38	667750000	646590000	506120000	422560000	937650000	693880000	183600000	62	0.000133841	0.000113205	0.000118182	0.000102709	0.000206034	0.000144357	5.71776e-05	4.47314	3.78345	3.94979	3.43269	6.88595	4.82459	1.91095	3.71693	3.7756	3.7229	3.26516	2.65945	2.95076	2.3726	10009.1	8599.43	8852.21
sp|A4I7K1|SEY1_LEIIN;tr|A0A6L0XN31|A0A6L0XN31_LEIIN	sp|A4I7K1|SEY1_LEIIN;tr|A0A6L0XN31|A0A6L0XN31_LEIIN	Protein SEY1 homolog (EC 3.6.5.-)	LinJ32.0740 LinJ_32_0380	Leishmania infantum	3.6.5.-			endoplasmic reticulum membrane [GO:0005789]; integral component of membrane [GO:0016021]	GTPase activity [GO:0003924]; GTP binding [GO:0005525]	2	24	24	24	37.2	98.35	895	222.06	630670000	738600000	512490000	782480000	877200000	852940000	1274400000	133	0.000126409	0.000129314	0.000119669	0.000190193	0.000192751	0.000177448	0.00039688	1.28529	1.31483	1.21677	1.93384	1.95985	1.80425	4.03538	3.71693	3.7756	3.7229	3.26516	2.65945	2.95076	2.3726	2875.96	2988.49	2727
tr|A0A6L0Y0F1|A0A6L0Y0F1_LEIIN;tr|A0A6L0XZX8|A0A6L0XZX8_LEIIN;sp|A4IAU1|RS3A2_LEIIN;sp|A4IAU0|RS3A1_LEIIN	tr|A0A6L0Y0F1|A0A6L0Y0F1_LEIIN;tr|A0A6L0XZX8|A0A6L0XZX8_LEIIN;sp|A4IAU1|RS3A2_LEIIN;sp|A4IAU0|RS3A1_LEIIN	40S ribosomal protein S3a	LINF_350009200	Leishmania infantum			translation [GO:0006412]	cytosolic small ribosomal subunit [GO:0022627]	structural constituent of ribosome [GO:0003735]	4	15	15	15	56.1	30.038	264	323.31	10352000000	12314000000	8482300000	11353000000	11557000000	13418000000	10470000000	205	0.00207491	0.00215593	0.00198066	0.00275951	0.00253948	0.00279152	0.00326062	69.0761	71.7733	65.9386	91.8674	84.5421	92.9328	108.55	3.71693	3.7756	3.7229	3.26516	2.65945	2.95076	2.3726	154564	163134	147781
sp|A4ICE5|MTNA_LEIIN	sp|A4ICE5|MTNA_LEIIN	Methylthioribose-1-phosphate isomerase (M1Pi) (MTR-1-P isomerase) (EC 5.3.1.23) (S-methyl-5-thioribose-1-phosphate isomerase) (Translation initiation factor eIF-2B subunit alpha/beta/delta-like protein)	LinJ36.0740 LinJ_36_5160	Leishmania infantum	5.3.1.23	PATHWAY: Amino-acid biosynthesis; L-methionine biosynthesis via salvage pathway; L-methionine from S-methyl-5-thio-alpha-D-ribose 1-phosphate: step 1/6. {ECO:0000255|HAMAP-Rule:MF_03119}.	L-methionine salvage from methylthioadenosine [GO:0019509]; L-methionine salvage from S-adenosylmethionine [GO:0019284]	cytoplasm [GO:0005737]; nucleus [GO:0005634]	S-methyl-5-thioribose-1-phosphate isomerase activity [GO:0046523]	1	12	12	12	44	40.372	375	114.54	554310000	925720000	584010000	407120000	698970000	875410000	260220000	66	0.000111103	0.000162074	0.00013637	9.89565e-05	0.000153588	0.000182123	8.10389e-05	2.75199	4.01453	3.37782	2.45112	3.80432	4.51111	2.00731	3.71693	3.7756	3.7229	3.26516	2.65945	2.95076	2.3726	6157.83	9124.65	7570.33
tr|A0A381MX53|A0A381MX53_LEIIN;sp|A4IDS4|RSSA_LEIIN	tr|A0A381MX53|A0A381MX53_LEIIN;sp|A4IDS4|RSSA_LEIIN	40S ribosomal protein SA	LINF_360059600 LINF_360060700	Leishmania infantum			ribosomal small subunit assembly [GO:0000028]; translation [GO:0006412]	cytosolic small ribosomal subunit [GO:0022627]	structural constituent of ribosome [GO:0003735]	2	12	12	12	61.8	27.527	246	244.23	10360000000	10952000000	9452600000	9371000000	7165500000	13109000000	8274900000	149	0.00207651	0.00191747	0.00220723	0.00227776	0.00157451	0.00272723	0.00257701	75.4355	69.6578	80.1843	82.7464	57.1988	99.0748	93.6175	3.71693	3.7756	3.7229	3.26516	2.65945	2.95076	2.3726	168794	158326	179708
tr|A0A6L0WVD9|A0A6L0WVD9_LEIIN;sp|E9AGH7|NTR2_LEIIN	tr|A0A6L0WVD9|A0A6L0WVD9_LEIIN;sp|E9AGH7|NTR2_LEIIN	NADH:flavin_oxidoreductase/NADH_oxidase_-_putative	LINF_120015500	Leishmania infantum					FMN binding [GO:0010181]; oxidoreductase activity [GO:0016491]	2	14	14	14	46.3	39.451	365	114.49	666380000	853530000	561970000	277210000	197320000	381360000	179090000	75	0.000133566	0.000149435	0.000131223	6.738e-05	4.33581e-05	7.93392e-05	5.5773e-05	3.38562	3.78788	3.32623	1.70794	1.09904	2.01108	1.41373	3.71693	3.7756	3.7229	3.26516	2.65945	2.95076	2.3726	7575.64	8609.5	7454.69
sp|P40285|H3_LEIIN;tr|A4HWV9|A4HWV9_LEIIN;tr|Q6LAQ2|Q6LAQ2_LEIIN	sp|P40285|H3_LEIIN;tr|A4HWV9|A4HWV9_LEIIN;tr|Q6LAQ2|Q6LAQ2_LEIIN	Histone H3		Leishmania infantum				nucleosome [GO:0000786]; nucleus [GO:0005634]	DNA binding [GO:0003677]; protein heterodimerization activity [GO:0046982]	3	5	1	1	51.9	14.629	129	210.61	25297000	69934000	20820000	52214000	190490000	258110000	0	11	5.07042e-06	1.2244e-05	4.86158e-06	1.26914e-05	4.18573e-05	5.36979e-05	0	0.346601	0.836968	0.332325	0.867549	2.86125	3.67065	0	3.71693	3.7756	3.7229	3.26516	2.65945	2.95076	2.3726	775.55	1902.35	744.802
tr|A0A381MM90|A0A381MM90_LEIIN;sp|P62884|GBLP_LEIIN;tr|J9XRQ3|J9XRQ3_LEIIN;tr|I3VJV1|I3VJV1_LEIIN;tr|I3VJV2|I3VJV2_LEIIN	tr|A0A381MM90|A0A381MM90_LEIIN;sp|P62884|GBLP_LEIIN;tr|J9XRQ3|J9XRQ3_LEIIN;tr|I3VJV1|I3VJV1_LEIIN;tr|I3VJV2|I3VJV2_LEIIN	Guanine nucleotide-binding protein subunit beta-like protein	LACK LINF_280034700 LINF_280034800	Leishmania infantum				ribosome [GO:0005840]	kinase activity [GO:0016301]	5	17	17	17	81.1	34.372	312	323.31	10486000000	11016000000	8316300000	8508900000	5356300000	12066000000	5907700000	189	0.00210177	0.00192867	0.0019419	0.00206821	0.00117697	0.00251024	0.0018398	61.1477	56.1118	56.4966	60.1714	34.242	73.0316	53.5262	3.71693	3.7756	3.7229	3.26516	2.65945	2.95076	2.3726	136823	127537	126619
tr|A4IBB3|A4IBB3_LEIIN;sp|Q25298|KM11C_LEIIN;tr|G1AQL5|G1AQL5_LEIIN;tr|A4IBB2|A4IBB2_LEIIN;tr|A0A1B0Z6M4|A0A1B0Z6M4_LEIIN;tr|T2FGA3|T2FGA3_LEIIN;sp|Q25297|KM11B_LEIIN	tr|A4IBB3|A4IBB3_LEIIN;sp|Q25298|KM11C_LEIIN;tr|G1AQL5|G1AQL5_LEIIN;tr|A4IBB2|A4IBB2_LEIIN;tr|A0A1B0Z6M4|A0A1B0Z6M4_LEIIN;tr|T2FGA3|T2FGA3_LEIIN;sp|Q25297|KM11B_LEIIN	Kinetoplastid membrane protein-11 (Kinetoplastid_membrane_protein-11)	KMP11-1 KMP-11 KMP11-2 LINF_350027400 LINF_350027500 LINJ_35_2260 LINJ_35_2270	Leishmania infantum			defense response [GO:0006952]; positive regulation of cell population proliferation [GO:0008284]	cytoplasm [GO:0005737]; microtubule [GO:0005874]		7	10	10	10	68.5	11.234	92	128.58	21029000000	22164000000	17789000000	10980000000	2579400000	20423000000	9527700000	143	0.00421496	0.00388046	0.00415383	0.00266885	0.000566784	0.00424886	0.00296716	375.197	345.421	369.755	237.569	50.4526	378.214	264.123	3.71693	3.7756	3.7229	3.26516	2.65945	2.95076	2.3726	839537	785110	828689
tr|A0A381MUI9|A0A381MUI9_LEIIN;sp|Q9N9V4|RS25_LEIIN	tr|A0A381MUI9|A0A381MUI9_LEIIN;sp|Q9N9V4|RS25_LEIIN	40S ribosomal protein S25	LINF_250018100 LINF_340009500	Leishmania infantum				ribosome [GO:0005840]		2	4	4	4	40.8	13.046	120	17.946	3024900000	4063100000	2683300000	1525600000	453490000	2404900000	1300200000	35	0.000606298	0.000711365	0.000626565	0.000370819	9.96476e-05	0.000500322	0.000404914	46.4738	54.5274	48.0274	28.424	7.63817	38.3506	31.0374	3.71693	3.7756	3.7229	3.26516	2.65945	2.95076	2.3726	103989	123936	107638
tr|A4HT19|A4HT19_LEIIN;tr|A0A0R6YBC7|A0A0R6YBC7_LEIIN	tr|A4HT19|A4HT19_LEIIN;tr|A0A0R6YBC7|A0A0R6YBC7_LEIIN	Protoporphyrinogen oxidase-like protein (EC 1.3.3.4) (Protoporphyrinogen_oxidase-like_protein)	LINF_060019000 LINJ_06_1340	Leishmania infantum	1.3.3.4		protoporphyrinogen IX biosynthetic process [GO:0006782]	integral component of membrane [GO:0016021]	FMN binding [GO:0010181]; menaquinone-dependent protoporphyrinogen oxidase activity [GO:0070819]; oxygen-dependent protoporphyrinogen oxidase activity [GO:0004729]	2	10	10	10	51.1	25.251	231	50.698	444750000	396230000	380670000	269950000	514090000	279360000	198100000	46	8.91437e-05	6.93717e-05	8.88885e-05	6.56153e-05	0.000112964	5.81188e-05	6.16932e-05	3.5303	2.74728	3.5202	2.59852	4.47363	2.30164	2.4432	3.71693	3.7756	3.7229	3.26516	2.65945	2.95076	2.3726	7899.38	6244.33	7889.41
tr|A0A142BXV0|A0A142BXV0_LEIIN;tr|A0A142BXU6|A0A142BXU6_LEIIN;tr|Q3C165|Q3C165_LEIIN;tr|E9AGE1|E9AGE1_LEIIN;tr|Q2PDE4|Q2PDE4_LEIIN;tr|Q2PDE2|Q2PDE2_LEIIN;tr|A0A5B8Z020|A0A5B8Z020_LEIIN;tr|A0A3G1QP27|A0A3G1QP27_LEIIN;tr|A0A3G1QP28|A0A3G1QP28_LEIIN;CON__Q3ZBD7	tr|A0A142BXV0|A0A142BXV0_LEIIN;tr|A0A142BXU6|A0A142BXU6_LEIIN;tr|Q3C165|Q3C165_LEIIN;tr|E9AGE1|E9AGE1_LEIIN;tr|Q2PDE4|Q2PDE4_LEIIN;tr|Q2PDE2|Q2PDE2_LEIIN;tr|A0A5B8Z020|A0A5B8Z020_LEIIN	Glucose-6-phosphate isomerase (EC 5.3.1.9) (Fragment)	gpi	Leishmania infantum	5.3.1.9	PATHWAY: Carbohydrate degradation; glycolysis; D-glyceraldehyde 3-phosphate and glycerone phosphate from D-glucose: step 2/4. {ECO:0000256|ARBA:ARBA00004926, ECO:0000256|RuleBase:RU000612}.	gluconeogenesis [GO:0006094]; glycolytic process [GO:0006096]		glucose-6-phosphate isomerase activity [GO:0004347]	10	25	25	25	50.7	65.305	590	323.31	4163000000	4642500000	3353000000	2540700000	2413000000	2757000000	1262700000	176	0.000834413	0.000812806	0.000782944	0.000617554	0.00053022	0.000573574	0.000393236	12.7772	12.4463	11.989	9.45646	8.11914	8.783	6.02153	3.71693	3.7756	3.7229	3.26516	2.65945	2.95076	2.3726	28590.1	28289.3	26869.6
tr|A0A288QLW8|A0A288QLW8_LEIIN	tr|A0A288QLW8|A0A288QLW8_LEIIN	Heat-shock protein hsp70 (Fragment)	hsp70	Leishmania infantum					ATP binding [GO:0005524]	1	25	2	1	65	50.097	457	10.056	342000000	290600000	244750000	179050000	123990000	147590000	78873000	22	6.8549e-05	5.08781e-05	5.71505e-05	4.35207e-05	2.72449e-05	3.0705e-05	2.4563e-05	1.36832	1.01559	1.1408	0.868729	0.543844	0.612911	0.490309	3.71693	3.7756	3.7229	3.26516	2.65945	2.95076	2.3726	3061.75	2308.35	2556.73
tr|A0A381MAQ7|A0A381MAQ7_LEIIN;tr|A4HT77|A4HT77_LEIIN;tr|A4HT78|A4HT78_LEIIN	tr|A0A381MAQ7|A0A381MAQ7_LEIIN;tr|A4HT77|A4HT77_LEIIN;tr|A4HT78|A4HT78_LEIIN	60S ribosomal protein L7a	LINF_070010500 LINF_070010600	Leishmania infantum				cytosolic large ribosomal subunit [GO:0022625]	RNA binding [GO:0003723]	3	12	12	12	42	29.745	264	124.11	6231600000	8946900000	5394400000	4883600000	7618200000	6256000000	7427000000	102	0.00124903	0.00156642	0.00125962	0.00118703	0.00167398	0.00130151	0.00231295	41.9914	52.6615	42.3474	39.9069	56.2778	43.7558	77.7593	3.71693	3.7756	3.7229	3.26516	2.65945	2.95076	2.3726	93959.6	119695	94908.2
tr|A4HUI4|A4HUI4_LEIIN;tr|A0A381MBS1|A0A381MBS1_LEIIN	tr|A4HUI4|A4HUI4_LEIIN;tr|A0A381MBS1|A0A381MBS1_LEIIN	Putative amino acid transporter	AAT20.2 LINJ_10_0770	Leishmania infantum				integral component of membrane [GO:0016021]		2	3	3	3	6.6	53.981	488	12.443	151680000	202830000	101390000	92519000	139750000	50050000	112040000	15	3.04021e-05	3.55113e-05	2.36751e-05	2.24881e-05	3.07079e-05	1.04125e-05	3.4892e-05	0.563199	0.657849	0.438583	0.416593	0.568866	0.192893	0.646376	3.71693	3.7756	3.7229	3.26516	2.65945	2.95076	2.3726	1260.21	1495.23	982.944
tr|A0A381MCG8|A0A381MCG8_LEIIN;tr|A4HV06|A4HV06_LEIIN	tr|A0A381MCG8|A0A381MCG8_LEIIN;tr|A4HV06|A4HV06_LEIIN	40S ribosomal protein S5 (40S_ribosomal_protein_S5)	LINF_110015600 LINF_110015700 LINJ_11_0960	Leishmania infantum			translation [GO:0006412]	small ribosomal subunit [GO:0015935]	structural constituent of ribosome [GO:0003735]	2	9	9	9	51.6	21.271	190	319.53	3088200000	4679300000	2605100000	2538900000	1113200000	4042000000	2520500000	97	0.000618985	0.000819249	0.000608305	0.000617117	0.000244609	0.000840908	0.000784946	29.1	38.5148	28.5979	29.0121	11.4996	39.5331	36.9022	3.71693	3.7756	3.7229	3.26516	2.65945	2.95076	2.3726	65113.8	87540.7	64093.1
tr|A0A381MCS3|A0A381MCS3_LEIIN;tr|E9AGK7|E9AGK7_LEIIN;tr|A0A6L0WW89|A0A6L0WW89_LEIIN;tr|A4HVG1|A4HVG1_LEIIN	tr|A0A381MCS3|A0A381MCS3_LEIIN;tr|E9AGK7|E9AGK7_LEIIN;tr|A0A6L0WW89|A0A6L0WW89_LEIIN	Tubulin alpha chain	LINF_130007800 LINF_130007900 LINF_130008000 LINF_130008100 LINF_130008200 LINF_130008300 LINF_130008400 LINF_130008500 LINF_130008600 LINF_130008700 LINF_130008800 LINJ_13_0330	Leishmania infantum			microtubule-based process [GO:0007017]	microtubule [GO:0005874]	GTPase activity [GO:0003924]; GTP binding [GO:0005525]; structural constituent of cytoskeleton [GO:0005200]	4	31	31	31	74.5	49.759	451	323.31	116150000000	124980000000	93962000000	133790000000	152210000000	140500000000	86210000000	921	0.0232806	0.0218814	0.0219406	0.0325196	0.0334458	0.02923	0.0268479	467.867	439.748	440.938	653.542	672.157	587.431	539.559	3.71693	3.7756	3.7229	3.26516	2.65945	2.95076	2.3726	1.04689e+06	999507	988223
tr|A0A381MCU2|A0A381MCU2_LEIIN;tr|A4HVQ1|A4HVQ1_LEIIN	tr|A0A381MCU2|A0A381MCU2_LEIIN;tr|A4HVQ1|A4HVQ1_LEIIN	40S ribosomal protein S4	LINF_130017200 LINF_130017300 LINJ_13_1120	Leishmania infantum			translation [GO:0006412]	ribosome [GO:0005840]	rRNA binding [GO:0019843]; structural constituent of ribosome [GO:0003735]	2	18	18	18	62.6	30.65	273	323.31	16091000000	19131000000	14698000000	15607000000	18250000000	22090000000	19314000000	241	0.00322521	0.00334944	0.00343206	0.00379351	0.00401016	0.00459566	0.00601486	105.227	109.28	111.976	123.769	130.837	149.94	196.243	3.71693	3.7756	3.7229	3.26516	2.65945	2.95076	2.3726	235455	248384	250959
tr|E9AGG8|E9AGG8_LEIIN;tr|E9AGG3|E9AGG3_LEIIN;tr|A0A6L0WN46|A0A6L0WN46_LEIIN;tr|A0A6L0WKM4|A0A6L0WKM4_LEIIN;tr|A0A381ME06|A0A381ME06_LEIIN	tr|E9AGG8|E9AGG8_LEIIN;tr|E9AGG3|E9AGG3_LEIIN;tr|A0A6L0WN46|A0A6L0WN46_LEIIN;tr|A0A6L0WKM4|A0A6L0WKM4_LEIIN;tr|A0A381ME06|A0A381ME06_LEIIN	Uncharacterized protein	LINJ.12.0669	Leishmania infantum						5	3	3	3	7.7	50.659	439	3.953	29417000	36390000	21363000	37137000	34065000	15820000	10072000	8	5.89621e-06	6.37114e-06	4.98838e-06	9.02669e-06	7.48527e-06	3.29123e-06	3.13667e-06	0.11639	0.125765	0.0984697	0.178185	0.147758	0.0649684	0.0619173	3.71693	3.7756	3.7229	3.26516	2.65945	2.95076	2.3726	260.434	285.853	220.689
tr|A0A381MFJ0|A0A381MFJ0_LEIIN;tr|A4HY23|A4HY23_LEIIN;tr|A4HY21|A4HY21_LEIIN	tr|A0A381MFJ0|A0A381MFJ0_LEIIN;tr|A4HY23|A4HY23_LEIIN;tr|A4HY21|A4HY21_LEIIN	Plasma membrane ATPase (EC 7.1.2.1)	H1A-1 LINF_180020600 LINF_180020700 LINJ_18_1500	Leishmania infantum	7.1.2.1		proton export across plasma membrane [GO:0120029]	integral component of membrane [GO:0016021]; plasma membrane [GO:0005886]	ATP binding [GO:0005524]; hydrolase activity [GO:0016787]; P-type proton-exporting transporter activity [GO:0008553]	3	35	35	35	48.9	107.4	974	323.31	7241000000	8605700000	6194600000	8058700000	5236500000	9719600000	5806800000	292	0.00145135	0.00150668	0.00144647	0.00195879	0.00115064	0.00202209	0.00180838	13.5135	14.0287	13.4681	18.2382	10.7136	18.8277	16.8378	3.71693	3.7756	3.7229	3.26516	2.65945	2.95076	2.3726	30237.8	31885.9	30184.5
tr|A4HWU2|A4HWU2_LEIIN;tr|A0A381MFR4|A0A381MFR4_LEIIN	tr|A4HWU2|A4HWU2_LEIIN;tr|A0A381MFR4|A0A381MFR4_LEIIN	Putative fucose kinase (EC 2.7.1.52)	LINJ_16_0450	Leishmania infantum	2.7.1.52				ATP binding [GO:0005524]; fucokinase activity [GO:0050201]	2	8	8	8	8.2	126.23	1186	12.669	26593000	27992000	18847000	73500000	121520000	38131000	22560000	19	5.33018e-06	4.90082e-06	4.40088e-06	1.78653e-05	2.67022e-05	7.93287e-06	7.02574e-06	0.042226	0.0388245	0.034864	0.141529	0.211536	0.0628446	0.0556582	3.71693	3.7756	3.7229	3.26516	2.65945	2.95076	2.3726	94.4844	88.2446	78.1365
tr|A0A381MFS5|A0A381MFS5_LEIIN;tr|A0A381MG28|A0A381MG28_LEIIN;tr|A0A381MFR9|A0A381MFR9_LEIIN;tr|A0A6L0XBC6|A0A6L0XBC6_LEIIN;tr|A4HYA4|A4HYA4_LEIIN;tr|A4HYA5|A4HYA5_LEIIN	tr|A0A381MFS5|A0A381MFS5_LEIIN;tr|A0A381MG28|A0A381MG28_LEIIN;tr|A0A381MFR9|A0A381MFR9_LEIIN;tr|A0A6L0XBC6|A0A6L0XBC6_LEIIN;tr|A4HYA4|A4HYA4_LEIIN;tr|A4HYA5|A4HYA5_LEIIN	Autophagy-related protein	LINF_190013900 LINF_190014100 LINF_190014300	Leishmania infantum			autophagy [GO:0006914]	membrane [GO:0016020]		6	6	6	2	66.9	12.544	121	114.78	208700000	347790000	377070000	1004100000	1189700000	991560000	284940000	49	4.18309e-05	6.08908e-05	8.80479e-05	0.000244061	0.000261419	0.000206287	8.87373e-05	3.33473	4.85418	7.01913	19.4564	20.8401	16.4451	7.07409	3.71693	3.7756	3.7229	3.26516	2.65945	2.95076	2.3726	7461.77	11033.1	15731.1
tr|A0A381MG06|A0A381MG06_LEIIN;tr|A4HU57|A4HU57_LEIIN;tr|A4HY42|A4HY42_LEIIN;tr|O02612|O02612_LEIIN	tr|A0A381MG06|A0A381MG06_LEIIN;tr|A4HU57|A4HU57_LEIIN;tr|A4HY42|A4HY42_LEIIN	Histone H2B	LINF_190005200 LINF_190005300 LINJ_19_0040	Leishmania infantum				nucleosome [GO:0000786]; nucleus [GO:0005634]	DNA binding [GO:0003677]; protein heterodimerization activity [GO:0046982]	4	7	7	5	54.2	11.861	107	46.076	19684000000	22787000000	17202000000	13388000000	13030000000	23654000000	11553000000	271	0.00394537	0.00398953	0.00401676	0.00325415	0.00286315	0.00492104	0.00359789	332.634	336.357	338.653	274.357	241.392	414.893	303.338	3.71693	3.7756	3.7229	3.26516	2.65945	2.95076	2.3726	744299	764509	758983
tr|A0A381MH18|A0A381MH18_LEIIN;tr|A4HX40|A4HX40_LEIIN	tr|A0A381MH18|A0A381MH18_LEIIN;tr|A4HX40|A4HX40_LEIIN	Paraflagellar rod protein 2C (Paraflagellar_rod_protein_1D_-_putative)	LINF_160020200 LINF_160020300 LINF_160020400 LINJ_16_1510	Leishmania infantum				motile cilium [GO:0031514]	calmodulin binding [GO:0005516]	2	33	32	32	60.4	68.902	599	323.31	10793000000	12641000000	9895200000	6153600000	5969900000	7378500000	2939600000	227	0.0021633	0.00221318	0.00231058	0.00149572	0.0013118	0.00153504	0.000915464	31.3968	32.1207	33.5343	21.708	19.0386	22.2786	13.2865	3.71693	3.7756	3.7229	3.26516	2.65945	2.95076	2.3726	70253.2	73007.3	75156.6
tr|A0A381MHF5|A0A381MHF5_LEIIN	tr|A0A381MHF5|A0A381MHF5_LEIIN	Hypothetical_protein_-_conserved	LINF_220013000 LINF_220014200 LINJ_22_0650	Leishmania infantum						1	8	8	8	33.1	35.181	302	61.978	170680000	111320000	89694000	158710000	185350000	97596000	56960000	31	3.42103e-05	1.94898e-05	2.0944e-05	3.85768e-05	4.07279e-05	2.03041e-05	1.77387e-05	0.97241	0.553987	0.595323	1.09652	1.15767	0.577133	0.504214	3.71693	3.7756	3.7229	3.26516	2.65945	2.95076	2.3726	2175.85	1259.16	1334.23
tr|A0A381MHL8|A0A381MHL8_LEIIN;tr|A4I011|A4I011_LEIIN	tr|A0A381MHL8|A0A381MHL8_LEIIN;tr|A4I011|A4I011_LEIIN	60S_ribosomal_protein_L14_-_putative	LINF_220021400 LINF_220021800	Leishmania infantum			translation [GO:0006412]	ribosome [GO:0005840]	RNA binding [GO:0003723]; structural constituent of ribosome [GO:0003735]	2	6	6	6	30.9	19.887	175	25.412	5392200000	6416600000	4472300000	3917200000	2288200000	5974800000	4811500000	72	0.00108079	0.00112341	0.00104431	0.000952133	0.000502797	0.00124301	0.00149842	54.3465	56.4899	52.512	47.8771	25.2827	62.5038	75.3467	3.71693	3.7756	3.7229	3.26516	2.65945	2.95076	2.3726	121605	128396	117689
tr|E9AGS9|E9AGS9_LEIIN;tr|A0A6L0XK20|A0A6L0XK20_LEIIN;tr|A0A6L0XAG3|A0A6L0XAG3_LEIIN;tr|E9AGT2|E9AGT2_LEIIN;tr|E9AGT1|E9AGT1_LEIIN;tr|A0A381MIJ4|A0A381MIJ4_LEIIN;tr|A0A6L0XK29|A0A6L0XK29_LEIIN;tr|E9AGT4|E9AGT4_LEIIN;tr|E9AGT3|E9AGT3_LEIIN;tr|A0A6L0XAK6|A0A6L0XAK6_LEIIN;tr|A0A6L0XFV3|A0A6L0XFV3_LEIIN;tr|E9AGT0|E9AGT0_LEIIN	tr|E9AGS9|E9AGS9_LEIIN;tr|A0A6L0XK20|A0A6L0XK20_LEIIN;tr|A0A6L0XAG3|A0A6L0XAG3_LEIIN;tr|E9AGT2|E9AGT2_LEIIN;tr|E9AGT1|E9AGT1_LEIIN;tr|A0A381MIJ4|A0A381MIJ4_LEIIN;tr|A0A6L0XK29|A0A6L0XK29_LEIIN;tr|E9AGT4|E9AGT4_LEIIN;tr|E9AGT3|E9AGT3_LEIIN;tr|A0A6L0XAK6|A0A6L0XAK6_LEIIN;tr|A0A6L0XFV3|A0A6L0XFV3_LEIIN;tr|E9AGT0|E9AGT0_LEIIN	Putative glycerol uptake protein	LINJ_19_1310 LINJ_35_2120	Leishmania infantum				integral component of membrane [GO:0016021]		12	2	2	2	4.6	47.587	412	3.0545	26279000	29936000	20262000	21416000	27317000	14087000	0	11	5.26725e-06	5.24118e-06	4.73129e-06	5.20547e-06	6.0025e-06	2.9307e-06	0	0.110687	0.110139	0.099424	0.109389	0.126137	0.0615861	0	3.71693	3.7756	3.7229	3.26516	2.65945	2.95076	2.3726	247.671	250.335	222.827
tr|E9AGW1|E9AGW1_LEIIN;tr|A0A381MJI1|A0A381MJI1_LEIIN	tr|E9AGW1|E9AGW1_LEIIN;tr|A0A381MJI1|A0A381MJI1_LEIIN	Histone H2A	LINF_210016900 LINJ_21_1170	Leishmania infantum				nucleosome [GO:0000786]; nucleus [GO:0005634]	DNA binding [GO:0003677]; protein heterodimerization activity [GO:0046982]	2	4	4	1	31.1	13.905	132	167.96	13983000000	18818000000	13633000000	16310000000	17916000000	21565000000	21440000000	173	0.00280269	0.00329464	0.00318338	0.00396438	0.00393677	0.00448644	0.00667694	201.56	236.939	228.938	285.105	283.119	322.649	480.183	3.71693	3.7756	3.7229	3.26516	2.65945	2.95076	2.3726	451009	538542	513092
tr|A0A381MKM4|A0A381MKM4_LEIIN	tr|A0A381MKM4|A0A381MKM4_LEIIN	Hypothetical_protein_-_conserved	LINF_270007100 LINF_270007300 LINJ_27_0220	Leishmania infantum						1	2	2	2	8.9	34.531	314	8.0072	20876000	21571000	7247200	6445600	26491000	0	10982000	7	4.18429e-06	3.77664e-06	1.69226e-06	1.5667e-06	5.821e-06	0	3.42007e-06	0.121175	0.109369	0.049007	0.0453708	0.168573	0	0.0990433	3.71693	3.7756	3.7229	3.26516	2.65945	2.95076	2.3726	271.14	248.587	109.834
tr|A0A381MKM9|A0A381MKM9_LEIIN	tr|A0A381MKM9|A0A381MKM9_LEIIN	Hypothetical_protein_-_conserved	LINF_270007200 LINF_270007400 LINJ_27_0230	Leishmania infantum						1	5	5	5	32.1	21.565	187	17.197	168460000	138220000	142170000	212010000	117860000	138880000	73511000	20	3.37654e-05	2.41995e-05	3.31975e-05	5.15321e-05	2.5898e-05	2.8893e-05	2.28931e-05	1.56575	1.12216	1.53941	2.38962	1.20093	1.33981	1.06159	3.71693	3.7756	3.7229	3.26516	2.65945	2.95076	2.3726	3503.51	2550.58	3450.11
tr|A0A381ML15|A0A381ML15_LEIIN	tr|A0A381ML15|A0A381ML15_LEIIN	Hypothetical_protein_-_conserved	LINF_270020800 LINF_270021000 LINF_270021200 LINJ_27_1340	Leishmania infantum						1	19	19	19	30	96.798	914	110.59	489140000	477300000	443760000	351270000	115740000	371850000	215500000	70	9.80411e-05	8.35654e-05	0.00010362	8.53813e-05	2.54321e-05	7.73607e-05	6.7112e-05	1.01284	0.863296	1.07048	0.882057	0.262734	0.799197	0.69332	3.71693	3.7756	3.7229	3.26516	2.65945	2.95076	2.3726	2266.33	1962.19	2399.14
tr|A0A381ML17|A0A381ML17_LEIIN	tr|A0A381ML17|A0A381ML17_LEIIN	Snf7_-_putative	LINF_270020900 LINF_270021100 LINF_270021300 LINJ_27_1350	Leishmania infantum			vacuolar transport [GO:0007034]			1	8	8	8	35.3	25.32	215	95.147	1473600000	1797800000	1320800000	921710000	916260000	599990000	655750000	42	0.000295362	0.000314758	0.000308414	0.000224035	0.000201334	0.000124824	0.000204217	11.6652	12.4312	12.1807	8.84815	7.95159	4.92984	8.06543	3.71693	3.7756	3.7229	3.26516	2.65945	2.95076	2.3726	26101.9	28255	27299.1
tr|A0A381ML35|A0A381ML35_LEIIN	tr|A0A381ML35|A0A381ML35_LEIIN	Hypothetical_protein_-_conserved	LINF_270022500 LINF_270022700 LINJ_27_1490	Leishmania infantum						1	4	4	4	7.9	46.659	433	7.4105	24936000	24273000	21828000	35870000	65887000	32591000	10127000	13	4.99806e-06	4.2497e-06	5.09696e-06	8.71873e-06	1.44777e-05	6.78032e-06	3.1538e-06	0.107119	0.09108	0.109238	0.186861	0.310287	0.145316	0.0675925	3.71693	3.7756	3.7229	3.26516	2.65945	2.95076	2.3726	239.688	207.016	244.823
tr|A0A381MLP4|A0A381MLP4_LEIIN	tr|A0A381MLP4|A0A381MLP4_LEIIN	Hypothetical_protein_-_conserved (Metallo-peptidase_-_Clan_MA(E)_-_Family_M3)	LINF_020012300 LINF_270033800 LINJ_02_0670	Leishmania infantum						1	22	22	22	29.8	106.31	936	139.37	277960000	307830000	175450000	261660000	543690000	178710000	130180000	66	5.57131e-05	5.38947e-05	4.09685e-05	6.36003e-05	0.000119468	3.71793e-05	4.05413e-05	0.524062	0.506958	0.385369	0.598253	1.12377	0.349725	0.381349	3.71693	3.7756	3.7229	3.26516	2.65945	2.95076	2.3726	1172.64	1152.27	863.682
tr|A0A381MM20|A0A381MM20_LEIIN;tr|A4I1G0|A4I1G0_LEIIN;tr|E8NHD0|E8NHD0_LEIIN	tr|A0A381MM20|A0A381MM20_LEIIN;tr|A4I1G0|A4I1G0_LEIIN	ATP synthase subunit beta (EC 7.1.2.2)	LINF_250017900 LINF_250018000 LINJ_25_1210	Leishmania infantum	7.1.2.2			proton-transporting ATP synthase complex, catalytic core F(1) [GO:0045261]	ATP binding [GO:0005524]; proton-transporting ATPase activity, rotational mechanism [GO:0046961]; proton-transporting ATP synthase activity, rotational mechanism [GO:0046933]	3	22	22	22	63	56.292	525	323.31	21782000000	24195000000	17847000000	25400000000	37292000000	32721000000	21074000000	544	0.00436589	0.00423604	0.00416737	0.00617384	0.00819435	0.00680736	0.00656296	77.5579	75.2513	74.0313	109.675	145.569	120.93	116.588	3.71693	3.7756	3.7229	3.26516	2.65945	2.95076	2.3726	173543	171039	165918
tr|Q9BJC8|Q9BJC8_LEIIN;tr|A0A6L0XTT0|A0A6L0XTT0_LEIIN;tr|A0A381MN47|A0A381MN47_LEIIN;tr|Q8WT32|Q8WT32_LEIIN;sp|P27891|H2A1_LEIIN;tr|Q8WT35|Q8WT35_LEIIN;tr|Q8WT33|Q8WT33_LEIIN;tr|Q8WT38|Q8WT38_LEIIN;tr|Q8WT37|Q8WT37_LEIIN;tr|Q8WT36|Q8WT36_LEIIN;sp|P27892|H2A2_LEIIN	tr|Q9BJC8|Q9BJC8_LEIIN;tr|A0A6L0XTT0|A0A6L0XTT0_LEIIN;tr|A0A381MN47|A0A381MN47_LEIIN;tr|Q8WT32|Q8WT32_LEIIN;sp|P27891|H2A1_LEIIN;tr|Q8WT35|Q8WT35_LEIIN;tr|Q8WT33|Q8WT33_LEIIN;tr|Q8WT38|Q8WT38_LEIIN;tr|Q8WT37|Q8WT37_LEIIN;tr|Q8WT36|Q8WT36_LEIIN;sp|P27892|H2A2_LEIIN	Histone H2A	H2A	Leishmania infantum				nucleosome [GO:0000786]; nucleus [GO:0005634]	DNA binding [GO:0003677]; protein heterodimerization activity [GO:0046982]	11	4	1	1	31.1	13.95	132	4.4681	2519200000	3341800000	2100700000	2785300000	3214400000	4830000000	7354500000	66	0.000504937	0.00058508	0.000490525	0.000677008	0.000706316	0.00100485	0.00229037	36.1962	41.9412	35.1631	48.531	50.632	72.032	164.184	3.71693	3.7756	3.7229	3.26516	2.65945	2.95076	2.3726	80992.3	95328.6	78806.9
tr|E9AHJ2|E9AHJ2_LEIIN;tr|A0A381MN58|A0A381MN58_LEIIN;tr|A0A6L0XL41|A0A6L0XL41_LEIIN;tr|A0A6L0XJ54|A0A6L0XJ54_LEIIN;tr|A0A6L0XUR1|A0A6L0XUR1_LEIIN;tr|A0A6L0XJT1|A0A6L0XJT1_LEIIN;tr|A0A6L0XIV9|A0A6L0XIV9_LEIIN	tr|E9AHJ2|E9AHJ2_LEIIN;tr|A0A381MN58|A0A381MN58_LEIIN;tr|A0A6L0XL41|A0A6L0XL41_LEIIN	Paraflagellar_rod_protein_1D_-_putative (Putative paraflagellar rod protein 1D)	LINF_290024200 LINJ_29_1880	Leishmania infantum				motile cilium [GO:0031514]	calmodulin binding [GO:0005516]	7	35	35	3	64.5	68.575	591	323.31	8886700000	10006000000	7466700000	6423000000	12112000000	8204200000	5607900000	286	0.00178121	0.00175184	0.00174352	0.0015612	0.00266143	0.00170682	0.00174644	25.9746	25.5464	25.4249	22.7664	38.8105	24.8899	25.4676	3.71693	3.7756	3.7229	3.26516	2.65945	2.95076	2.3726	58120.6	58064.6	56982
tr|A0A381MP32|A0A381MP32_LEIIN	tr|A0A381MP32|A0A381MP32_LEIIN	ATP-dependent Clp protease subunit, heat shock protein 78 (HSP78) (Heat_shock_protein_100_kDa) (Hypothetical_protein)	LINF_020012400 LINF_270033830 LINJ_02_0680	Leishmania infantum					ATP binding [GO:0005524]; peptidase activity [GO:0008233]	1	47	47	46	66.1	90.824	817	323.31	5447100000	6947900000	4483600000	6585500000	8966300000	6099800000	5535400000	383	0.00109179	0.00121643	0.00104695	0.0016007	0.00197021	0.00126902	0.00172386	12.021	13.3933	11.5272	17.6242	21.6926	13.9723	18.9802	3.71693	3.7756	3.7229	3.26516	2.65945	2.95076	2.3726	26898	30441.8	25834.5
tr|A0A381MQ29|A0A381MQ29_LEIIN	tr|A0A381MQ29|A0A381MQ29_LEIIN	Peptidase_m20/m25/m40_family-like_protein (Succinyl-diaminopimelate desuccinylase-like protein)	LINF_310026700 LINF_310028200 LINJ_31_2060	Leishmania infantum					hydrolase activity [GO:0016787]	1	14	13	13	41.6	50.925	471	291.07	743400000	752400000	778210000	347270000	297720000	637920000	131770000	76	0.000149004	0.00013173	0.000181716	8.44091e-05	6.54195e-05	0.000132715	4.10364e-05	2.92595	2.58674	3.56831	1.65752	1.28462	2.60608	0.805821	3.71693	3.7756	3.7229	3.26516	2.65945	2.95076	2.3726	6547.07	5879.42	7997.24
tr|A0A381MRJ9|A0A381MRJ9_LEIIN;tr|A4I8I5|A4I8I5_LEIIN	tr|A0A381MRJ9|A0A381MRJ9_LEIIN;tr|A4I8I5|A4I8I5_LEIIN	3-hydroxyisobutyryl-coenzyme a hydrolase-like protein (3-hydroxyisobutyryl-coenzyme_a_hydrolase-like_protein)	LINF_320043700 LINF_320043800 LINJ_32_3810	Leishmania infantum			branched-chain amino acid catabolic process [GO:0009083]; valine catabolic process [GO:0006574]	mitochondrion [GO:0005739]	3-hydroxyisobutyryl-CoA hydrolase activity [GO:0003860]	2	15	15	15	54.4	39.109	362	185.16	909820000	1184500000	908830000	752020000	889660000	679020000	239720000	85	0.00018236	0.000207381	0.000212217	0.000182789	0.000195489	0.000141265	7.46547e-05	4.66287	5.30265	5.42629	4.67385	4.99858	3.61209	1.90889	3.71693	3.7756	3.7229	3.26516	2.65945	2.95076	2.3726	10433.6	12052.4	12161.3
tr|A4HTR1|A4HTR1_LEIIN;tr|A0A381MS01|A0A381MS01_LEIIN	tr|A4HTR1|A4HTR1_LEIIN;tr|A0A381MS01|A0A381MS01_LEIIN	Tubulin beta chain	LINJ_08_1290	Leishmania infantum			microtubule-based process [GO:0007017]	microtubule [GO:0005874]	GTPase activity [GO:0003924]; GTP binding [GO:0005525]; structural constituent of cytoskeleton [GO:0005200]	2	29	1	1	76.7	49.738	443	157.4	5473600000	7875100000	4743100000	6083200000	8043300000	8403400000	6922200000	38	0.0010971	0.00137877	0.00110754	0.00147861	0.00176739	0.00174827	0.00215574	22.0577	27.7206	22.2675	29.728	35.5341	35.1495	43.342	3.71693	3.7756	3.7229	3.26516	2.65945	2.95076	2.3726	49356	63006.4	49905.5
tr|A0A381MSW6|A0A381MSW6_LEIIN	tr|A0A381MSW6|A0A381MSW6_LEIIN	Amastin_surface_glycoprotein_-_putative	LINF_340010400 LINF_340010500	Leishmania infantum				integral component of membrane [GO:0016021]		1	3	3	3	13.4	24.054	216	4.9769	48322000	84035000	35092000	5165900	6870700	9814800	0	9	9.68545e-06	1.47128e-05	8.19418e-06	1.25565e-06	1.50973e-06	2.0419e-06	0	0.402654	0.611657	0.340657	0.0522012	0.0627643	0.0848881	0	3.71693	3.7756	3.7229	3.26516	2.65945	2.95076	2.3726	900.976	1390.24	763.476
tr|A0A381MTB8|A0A381MTB8_LEIIN;tr|A0A6L0XNR5|A0A6L0XNR5_LEIIN	tr|A0A381MTB8|A0A381MTB8_LEIIN;tr|A0A6L0XNR5|A0A6L0XNR5_LEIIN	Amastin-like_surface_protein_-_putative (Putative amastin-like surface protein)	LINF_340023300 LINF_340023400 LINF_340023500 LINF_340023600 LINF_340023700 LINF_340023900 LINJ_34_1730	Leishmania infantum				integral component of membrane [GO:0016021]		2	4	4	4	24.4	21.605	193	165.77	274830000	306730000	284430000	261210000	398720000	195190000	90124000	36	5.50857e-05	5.37021e-05	6.6416e-05	6.34909e-05	8.76127e-05	4.06078e-05	2.80668e-05	2.54967	2.48563	3.0741	2.93871	4.0552	1.87956	1.29909	3.71693	3.7756	3.7229	3.26516	2.65945	2.95076	2.3726	5705.13	5649.62	6889.63
tr|A0A381MTC7|A0A381MTC7_LEIIN	tr|A0A381MTC7|A0A381MTC7_LEIIN	Amastin_surface_glycoprotein_-_putative (Putative amastin-like surface protein)	LINF_340023000 LINF_340023100 LINF_340023200 LINJ_34_1680	Leishmania infantum				integral component of membrane [GO:0016021]		1	2	2	2	7.8	22.694	205	3.0217	15443000	15901000	12483000	11420000	90775000	68176000	83653000	11	3.09533e-06	2.78394e-06	2.91485e-06	2.7758e-06	1.99464e-05	1.41835e-05	2.60516e-05	0.136394	0.122673	0.128441	0.122314	0.87893	0.62499	1.14795	3.71693	3.7756	3.7229	3.26516	2.65945	2.95076	2.3726	305.194	278.824	287.861
tr|A0A381MTJ3|A0A381MTJ3_LEIIN	tr|A0A381MTJ3|A0A381MTJ3_LEIIN	Tubulin beta chain	LINF_330015300 LINF_330015400 LINF_330015500	Leishmania infantum			microtubule-based process [GO:0007017]	microtubule [GO:0005874]	GTPase activity [GO:0003924]; GTP binding [GO:0005525]; structural constituent of cytoskeleton [GO:0005200]	1	29	1	0	76.7	49.769	443	218.28	205010000	303470000	2506000000	285320000	3667700000	8432500000	865700000	68	4.10913e-05	5.31313e-05	0.000585165	6.93512e-05	0.000805922	0.00175432	0.0002696	0.82564	1.06756	11.7576	1.39346	16.1932	35.2492	5.41703	3.71693	3.7756	3.7229	3.26516	2.65945	2.95076	2.3726	1847.45	2426.46	26351
tr|A0A381MTM9|A0A381MTM9_LEIIN	tr|A0A381MTM9|A0A381MTM9_LEIIN	Exosome subunit rrp6p homologue, putative (Exosome_subunit_rrp6p_homologue_-_putative)	LINF_340037400 LINF_340037900 LinJ_34_4330	Leishmania infantum			RNA processing [GO:0006396]	nuclear exosome (RNase complex) [GO:0000176]	3'-5' exonuclease activity [GO:0008408]; nucleic acid binding [GO:0003676]; nucleotide binding [GO:0000166]	1	14	14	14	24.1	80.696	743	43.248	449510000	706090000	482430000	293780000	156250000	468590000	122410000	57	9.00978e-05	0.000123622	0.00011265	7.14075e-05	3.43336e-05	9.74867e-05	3.81215e-05	1.11651	1.53194	1.39598	0.884896	0.425468	1.20807	0.472409	3.71693	3.7756	3.7229	3.26516	2.65945	2.95076	2.3726	2498.29	3481.97	3128.65
tr|A0A381MTN1|A0A381MTN1_LEIIN	tr|A0A381MTN1|A0A381MTN1_LEIIN	Phosphatidylinositol-4-phosphate-5-kinase-likep ro tein (Phosphatidylinositol_4-phosphate_5-kinase_alpha_-_putative)	LINF_340037500 LINF_340038000 LinJ_34_4320	Leishmania infantum					ATP binding [GO:0005524]; phosphatidylinositol phosphate kinase activity [GO:0016307]	1	2	2	2	3.1	61.116	546	1.9742	0	12414000	0	0	0	13757000	0	3	0	2.17343e-06	0	0	0	2.86204e-06	0	0	0.0355625	0	0	0	0.0468297	0	3.71693	3.7756	3.7229	3.26516	2.65945	2.95076	2.3726	0	80.8302	0
tr|A0A381MU64|A0A381MU64_LEIIN;tr|A4IAL6|A4IAL6_LEIIN	tr|A0A381MU64|A0A381MU64_LEIIN;tr|A4IAL6|A4IAL6_LEIIN	Proteasome subunit beta	LINF_340051100 LINF_340051400 LinJ_34_4390	Leishmania infantum			proteolysis involved in cellular protein catabolic process [GO:0051603]	cytoplasm [GO:0005737]; nucleus [GO:0005634]; proteasome core complex [GO:0005839]	threonine-type endopeptidase activity [GO:0004298]	2	9	9	9	62.7	24.751	220	206.43	1582100000	1844400000	1264700000	1183400000	1864500000	1585000000	869770000	92	0.000317109	0.000322916	0.000295314	0.000287643	0.000409696	0.000329748	0.000270868	12.812	13.0466	11.9314	11.6215	16.5527	13.3226	10.9437	3.71693	3.7756	3.7229	3.26516	2.65945	2.95076	2.3726	28668	29653.7	26740.5
tr|A4IBL9|A4IBL9_LEIIN;tr|A0A381MV18|A0A381MV18_LEIIN;tr|E9AHW6|E9AHW6_LEIIN	tr|A4IBL9|A4IBL9_LEIIN;tr|A0A381MV18|A0A381MV18_LEIIN;tr|E9AHW6|E9AHW6_LEIIN	Putative 60S ribosomal subunit protein L31	LINJ_35_3340	Leishmania infantum			translation [GO:0006412]	ribosome [GO:0005840]	structural constituent of ribosome [GO:0003735]	3	8	8	8	37.7	20.83	183	59.298	1324300000	2477200000	1301500000	859720000	423580000	2137200000	1113200000	86	0.000265437	0.000433707	0.000303907	0.000208968	9.30753e-05	0.000444629	0.000346678	12.743	20.8212	14.5899	10.032	4.46833	21.3456	16.6432	3.71693	3.7756	3.7229	3.26516	2.65945	2.95076	2.3726	28513.6	47324.8	32698.6
tr|A0A381MV60|A0A381MV60_LEIIN;tr|O96636|O96636_LEIIN	tr|A0A381MV60|A0A381MV60_LEIIN;tr|O96636|O96636_LEIIN	60S_ribosomal_protein_L23_-_putative (Putative 60S ribosomal protein L23)	LINF_350043300 LINF_350043400 LINJ_35_3840	Leishmania infantum			translation [GO:0006412]	ribosome [GO:0005840]	structural constituent of ribosome [GO:0003735]	2	7	7	7	61.9	14.956	139	151.53	2702700000	3759900000	2446700000	2232200000	1006800000	3478200000	1826300000	81	0.000541717	0.000658281	0.000571318	0.000542569	0.000221229	0.000723614	0.000568755	36.2207	44.0145	38.1999	36.2777	14.792	48.3829	38.0285	3.71693	3.7756	3.7229	3.26516	2.65945	2.95076	2.3726	81047.2	100041	85613
tr|A0A381MVV1|A0A381MVV1_LEIIN;tr|A0A6L0XNX1|A0A6L0XNX1_LEIIN;tr|A4I9V3|A4I9V3_LEIIN	tr|A0A381MVV1|A0A381MVV1_LEIIN;tr|A0A6L0XNX1|A0A6L0XNX1_LEIIN;tr|A4I9V3|A4I9V3_LEIIN	D-isomer specific 2-hydroxyacid dehydrogenase-like protein (D-isomer_specific_2-hydroxyacid_dehydrogenase-_protein)	LINF_340021200 LINF_340021300 LinJ_34_4360	Leishmania infantum					NAD binding [GO:0051287]	3	16	16	16	63.6	36.806	335	188.75	919330000	1074600000	596740000	544770000	1449400000	713690000	325600000	101	0.000184266	0.00018814	0.000139342	0.000132414	0.000318484	0.000148478	0.0001014	5.00642	5.11167	3.78585	3.59763	8.65304	4.03407	2.75498	3.71693	3.7756	3.7229	3.26516	2.65945	2.95076	2.3726	11202.3	11618.4	8484.79
tr|A0A381MVV3|A0A381MVV3_LEIIN;tr|A4ICP1|A4ICP1_LEIIN	tr|A0A381MVV3|A0A381MVV3_LEIIN;tr|A4ICP1|A4ICP1_LEIIN	40S_ribosomal_protein_S18_-_putative (Putative 40S ribosomal protein S18)	LINF_360015100 LINF_360015200 LINJ_36_1000	Leishmania infantum			translation [GO:0006412]	ribosome [GO:0005840]	RNA binding [GO:0003723]; structural constituent of ribosome [GO:0003735]	2	11	11	11	56.2	17.404	153	70.215	13026000000	15485000000	11274000000	10198000000	4481700000	12187000000	9279200000	122	0.00261087	0.0027111	0.00263254	0.00247877	0.000984786	0.00253542	0.00288977	150.016	155.775	151.261	142.425	56.5839	145.68	166.041	3.71693	3.7756	3.7229	3.26516	2.65945	2.95076	2.3726	335674	354062	339003
tr|A0A381MWU3|A0A381MWU3_LEIIN	tr|A0A381MWU3|A0A381MWU3_LEIIN	40S_ribosomal_protein_S27-1_-_putative (Putative 40S ribosomal protein S27-1)	LINF_180011200 LINF_360046400 LINJ_36_3940	Leishmania infantum			translation [GO:0006412]	ribosome [GO:0005840]	structural constituent of ribosome [GO:0003735]	1	4	4	4	64	9.7993	86	157.3	2047600000	2678600000	1740000000	1330900000	195630000	3201300000	586600000	44	0.000410412	0.000468968	0.0004063	0.000323495	4.29867e-05	0.000666007	0.000182682	41.8818	47.8572	41.4621	33.012	4.38671	67.9648	18.6423	3.71693	3.7756	3.7229	3.26516	2.65945	2.95076	2.3726	93714.2	108775	92924.2
tr|A0A381MX11|A0A381MX11_LEIIN;tr|A4IDM1|A4IDM1_LEIIN	tr|A0A381MX11|A0A381MX11_LEIIN;tr|A4IDM1|A4IDM1_LEIIN	60S_ribosomal_protein_L22_-_putative (Putative 60S ribosomal protein L22)	LINF_360041100 LINF_360053500 LINJ_36_3430	Leishmania infantum			translation [GO:0006412]	ribosome [GO:0005840]	structural constituent of ribosome [GO:0003735]	2	4	4	4	48.1	15.002	129	159.57	564790000	696170000	426320000	605280000	562700000	440230000	251550000	30	0.000113204	0.000121885	9.95481e-05	0.000147122	0.000123645	9.15866e-05	7.83389e-05	7.54593	8.12458	6.63565	9.80684	8.24189	6.10496	5.22189	3.71693	3.7756	3.7229	3.26516	2.65945	2.95076	2.3726	16884.7	18466.4	14871.7
tr|A0A381N054|A0A381N054_LEIIN;tr|A0A6L0XT93|A0A6L0XT93_LEIIN;tr|A4IC83|A4IC83_LEIIN;tr|E9AHY8|E9AHY8_LEIIN	tr|A0A381N054|A0A381N054_LEIIN;tr|A0A6L0XT93|A0A6L0XT93_LEIIN;tr|A4IC83|A4IC83_LEIIN	Glucose transporter, lmgt2 (Glucose_transporter_2)	LINF_360072900 LINF_360073000 LINF_360073100 LINF_360073200 LINF_360073300 LINF_360073400 LINF_360073500 LINJ_36_6550	Leishmania infantum			carbohydrate transport [GO:0008643]	integral component of membrane [GO:0016021]	transmembrane transporter activity [GO:0022857]	4	8	8	8	16.9	61.197	567	280.57	288030000	287220000	247780000	477580000	673000000	280950000	187240000	63	5.77315e-05	5.02863e-05	5.7858e-05	0.000116083	0.000147882	5.84496e-05	5.83111e-05	0.943371	0.821712	0.945438	1.89687	2.41648	0.955105	0.952843	3.71693	3.7756	3.7229	3.26516	2.65945	2.95076	2.3726	2110.88	1867.68	2118.9
tr|A0A499SND2|A0A499SND2_LEIIN;tr|A4I5B8|A4I5B8_LEIIN;tr|A0A6L0XJK6|A0A6L0XJK6_LEIIN	tr|A0A499SND2|A0A499SND2_LEIIN;tr|A4I5B8|A4I5B8_LEIIN;tr|A0A6L0XJK6|A0A6L0XJK6_LEIIN	Amastin (Fragment)		Leishmania infantum				integral component of membrane [GO:0016021]		3	4	4	4	28.4	19.64	183	34.687	1587300000	769540000	503880000	541510000	2066600000	1988600000	657280000	28	0.000318151	0.000134731	0.000117659	0.000131622	0.000454104	0.000413714	0.000204693	16.1992	6.86001	5.99077	6.70173	23.1214	21.0648	10.4223	3.71693	3.7756	3.7229	3.26516	2.65945	2.95076	2.3726	36247.1	15592.2	13426.4
tr|A0A6B7PLH3|A0A6B7PLH3_LEIIN	tr|A0A6B7PLH3|A0A6B7PLH3_LEIIN	Heat-shock protein hsp70 (Fragment)		Leishmania infantum					ATP binding [GO:0005524]	1	7	1	1	72.1	14.562	136	2.6434	102340000	178950000	151260000	41401000	14864000	92130000	86147000	8	2.05126e-05	3.13304e-05	3.532e-05	1.00631e-05	3.26614e-06	1.9167e-05	2.68283e-05	1.40864	2.15152	2.42549	0.691053	0.224292	1.31623	1.84235	3.71693	3.7756	3.7229	3.26516	2.65945	2.95076	2.3726	3151.95	4890.21	5435.98
tr|A0A6L0WGJ6|A0A6L0WGJ6_LEIIN;tr|A4HRE1|A4HRE1_LEIIN	tr|A0A6L0WGJ6|A0A6L0WGJ6_LEIIN;tr|A4HRE1|A4HRE1_LEIIN	Low_molecular_weight_phosphotyrosine_protein_phos phatase_-_putative	LINF_010006900	Leishmania infantum						2	6	6	6	22.8	29.79	268	10.288	94012000	86580000	33558000	75452000	126950000	67070000	23990000	13	1.88434e-05	1.51584e-05	7.83598e-06	1.83397e-05	2.78953e-05	1.39534e-05	7.47108e-06	0.632539	0.508841	0.263041	0.615633	0.9364	0.468393	0.250791	3.71693	3.7756	3.7229	3.26516	2.65945	2.95076	2.3726	1415.36	1156.55	589.522
tr|A4HRI7|A4HRI7_LEIIN;tr|A0A6L0WGS5|A0A6L0WGS5_LEIIN	tr|A4HRI7|A4HRI7_LEIIN;tr|A0A6L0WGS5|A0A6L0WGS5_LEIIN	HSP70-like protein	LINJ_01_0660	Leishmania infantum					ATP binding [GO:0005524]	2	25	25	25	29.5	117.16	1110	117.23	407220000	429880000	295260000	312780000	535670000	403040000	180400000	72	8.16214e-05	7.52631e-05	6.89448e-05	7.60258e-05	0.000117705	8.38495e-05	5.6181e-05	0.696666	0.642396	0.588467	0.648905	1.00466	0.715684	0.479524	3.71693	3.7756	3.7229	3.26516	2.65945	2.95076	2.3726	1558.85	1460.11	1318.86
tr|A0A6L0WH90|A0A6L0WH90_LEIIN;tr|E9AG42|E9AG42_LEIIN	tr|A0A6L0WH90|A0A6L0WH90_LEIIN;tr|E9AG42|E9AG42_LEIIN	Hypothetical_protein_-_conserved	LINF_030010100	Leishmania infantum			pseudouridine synthesis [GO:0001522]		pseudouridine synthase activity [GO:0009982]; RNA binding [GO:0003723]	2	16	16	16	9.6	220.13	2044	44.532	559030000	117450000	65420000	113920000	185110000	42727000	13542000	63	0.00011205	2.05631e-05	1.52759e-05	2.76899e-05	4.06751e-05	8.88904e-06	4.21731e-06	0.509015	0.0934133	0.069395	0.125789	0.184778	0.0403809	0.0191583	3.71693	3.7756	3.7229	3.26516	2.65945	2.95076	2.3726	1138.97	212.32	155.527
tr|A4HRJ5|A4HRJ5_LEIIN;tr|A0A6L0WHJ1|A0A6L0WHJ1_LEIIN	tr|A4HRJ5|A4HRJ5_LEIIN;tr|A0A6L0WHJ1|A0A6L0WHJ1_LEIIN	Uncharacterized protein	LINJ_01_0740	Leishmania infantum						2	3	3	3	2.6	136.75	1303	5.1713	10457000	12454000	10283000	18695000	33969000	1592200	0	9	2.09595e-06	2.18044e-06	2.40114e-06	4.54409e-06	7.46417e-06	3.31246e-07	0	0.0153269	0.0159447	0.0175586	0.0332292	0.0545826	0.00242227	0	3.71693	3.7756	3.7229	3.26516	2.65945	2.95076	2.3726	34.2953	36.2409	39.352
tr|A0A6L0WHJ8|A0A6L0WHJ8_LEIIN;tr|A4HRK5|A4HRK5_LEIIN	tr|A0A6L0WHJ8|A0A6L0WHJ8_LEIIN;tr|A4HRK5|A4HRK5_LEIIN	Potassium_channel_subunit-like_protein	LINF_010013300	Leishmania infantum				integral component of membrane [GO:0016021]		2	3	3	3	2.1	134.65	1232	1.6067	0	0	0	0	0	0	0	5	0	0	0	0	0	0	0	0	0	0	0	0	0	0	3.71693	3.7756	3.7229	3.26516	2.65945	2.95076	2.3726	0	0	0
tr|A0A6L0WHN3|A0A6L0WHN3_LEIIN;tr|A4HRN8|A4HRN8_LEIIN	tr|A0A6L0WHN3|A0A6L0WHN3_LEIIN;tr|A4HRN8|A4HRN8_LEIIN	Mitochondrial_protein_81	LINF_020009100	Leishmania infantum						2	8	8	8	7.9	106.41	1026	75.839	78688000	86281000	71539000	79373000	86782000	70246000	46151000	28	1.57719e-05	1.5106e-05	1.67048e-05	1.92928e-05	1.9069e-05	1.46142e-05	1.43726e-05	0.148218	0.141961	0.156985	0.181306	0.179203	0.137338	0.135068	3.71693	3.7756	3.7229	3.26516	2.65945	2.95076	2.3726	331.651	322.663	351.832
tr|A0A6L0WHS8|A0A6L0WHS8_LEIIN;tr|A4HSH1|A4HSH1_LEIIN	tr|A0A6L0WHS8|A0A6L0WHS8_LEIIN;tr|A4HSH1|A4HSH1_LEIIN	Hypothetical_protein_-_conserved	LINF_050009900	Leishmania infantum				integral component of membrane [GO:0016021]		2	7	7	7	47.9	18.728	167	47.858	458680000	523320000	380760000	633290000	910610000	509720000	396010000	57	9.19358e-05	9.16225e-05	8.89096e-05	0.00015393	0.000200093	0.000106044	0.000123327	4.909	4.89227	4.74741	8.21927	10.6842	5.6623	6.58518	3.71693	3.7756	3.7229	3.26516	2.65945	2.95076	2.3726	10984.3	11119.7	10639.8
tr|A0A6L0WHU2|A0A6L0WHU2_LEIIN;tr|A4HRQ4|A4HRQ4_LEIIN	tr|A0A6L0WHU2|A0A6L0WHU2_LEIIN;tr|A4HRQ4|A4HRQ4_LEIIN	TPR_repeat/Tetratricopeptide_repeat_-_putative	LINF_020011200	Leishmania infantum						2	4	4	4	10.2	54.259	511	2.9635	37242000	22585000	6917700	0	0	0	0	3	7.46462e-06	3.95417e-06	1.61532e-06	0	0	0	0	0.137574	0.0728758	0.0297706	0	0	0	0	3.71693	3.7756	3.7229	3.26516	2.65945	2.95076	2.3726	307.834	165.64	66.7213
tr|A0A6L0WHW7|A0A6L0WHW7_LEIIN	tr|A0A6L0WHW7|A0A6L0WHW7_LEIIN	Hypothetical_protein	LINF_050016900	Leishmania infantum				integral component of membrane [GO:0016021]		1	3	3	3	14	17.799	164	18.314	78437000	82964000	68632000	84371000	51721000	65766000	50447000	23	1.57216e-05	1.45253e-05	1.60259e-05	2.05076e-05	1.13649e-05	1.36821e-05	1.57104e-05	0.883284	0.816073	0.900385	1.15218	0.638514	0.768702	0.882658	3.71693	3.7756	3.7229	3.26516	2.65945	2.95076	2.3726	1976.43	1854.86	2017.93
tr|A4HRT8|A4HRT8_LEIIN;tr|A0A6L0WHY1|A0A6L0WHY1_LEIIN	tr|A4HRT8|A4HRT8_LEIIN;tr|A0A6L0WHY1|A0A6L0WHY1_LEIIN	FYVE-type domain-containing protein	LINJ_03_0260	Leishmania infantum			lipid transport [GO:0006869]; lipoprotein metabolic process [GO:0042157]	extracellular region [GO:0005576]	lipid binding [GO:0008289]; metal ion binding [GO:0046872]	2	5	5	5	43.9	236.89	2143	37.834	587440000	569030000	657400000	704520000	1107600000	272330000	269530000	21	0.000117744	9.96254e-05	0.000153507	0.000171244	0.000243378	5.66563e-05	8.39383e-05	0.49704	0.420556	0.648008	0.722884	1.02739	0.239167	0.354334	3.71693	3.7756	3.7229	3.26516	2.65945	2.95076	2.3726	1112.17	955.884	1452.3
tr|A4HST9|A4HST9_LEIIN;tr|A0A6L0WI26|A0A6L0WI26_LEIIN	tr|A4HST9|A4HST9_LEIIN;tr|A0A6L0WI26|A0A6L0WI26_LEIIN	Condensin complex subunit 2	LINJ_06_0490	Leishmania infantum			cell division [GO:0051301]; mitotic chromosome condensation [GO:0007076]	condensin complex [GO:0000796]; cytoplasm [GO:0005737]		2	3	3	3	3.5	121.27	1157	4.3473	40822000	32625000	26298000	25141000	7378200	15031000	0	6	8.18218e-06	5.71196e-06	6.14073e-06	6.11089e-06	1.62125e-06	3.12709e-06	0	0.0674708	0.0471012	0.0506368	0.0503908	0.0133689	0.0257862	0	3.71693	3.7756	3.7229	3.26516	2.65945	2.95076	2.3726	150.972	107.057	113.486
tr|A0A6L0WI46|A0A6L0WI46_LEIIN;tr|E9AG67|E9AG67_LEIIN	tr|A0A6L0WI46|A0A6L0WI46_LEIIN;tr|E9AG67|E9AG67_LEIIN	Basic immunoglobulin-like variable motif-containing protein	LINF_060011000	Leishmania infantum						2	6	6	6	9	90.683	869	85.572	76029000	103220000	83139000	51007000	90566000	45991000	19884000	17	1.52389e-05	1.80717e-05	1.94134e-05	1.2398e-05	1.99005e-05	9.56809e-06	6.19237e-06	0.168046	0.199284	0.21408	0.136718	0.219451	0.105511	0.0682859	3.71693	3.7756	3.7229	3.26516	2.65945	2.95076	2.3726	376.018	452.955	479.792
tr|A4HRX3|A4HRX3_LEIIN;tr|A0A6L0WI49|A0A6L0WI49_LEIIN	tr|A4HRX3|A4HRX3_LEIIN;tr|A0A6L0WI49|A0A6L0WI49_LEIIN	Uncharacterized protein	LINJ_03_0850	Leishmania infantum						2	3	3	3	3.2	115.28	1075	3.4724	14129000	14715000	8807700	2069700	0	0	4377300	7	2.83195e-06	2.57629e-06	2.05665e-06	5.03071e-07	0	0	1.3632e-06	0.0245659	0.0223481	0.0178404	0.0043639	0	0	0.0118251	3.71693	3.7756	3.7229	3.26516	2.65945	2.95076	2.3726	54.9684	50.7953	39.9837
tr|A0A6L0WIA9|A0A6L0WIA9_LEIIN;tr|A4HT23|A4HT23_LEIIN	tr|A0A6L0WIA9|A0A6L0WIA9_LEIIN;tr|A4HT23|A4HT23_LEIIN	Isy1-like_splicing_family_-_putative	LINF_070005100	Leishmania infantum			generation of catalytic spliceosome for second transesterification step [GO:0000350]			2	3	3	3	13.8	31.189	269	7.2598	67268000	71161000	74901000	58403000	0	26554000	12701000	13	1.34829e-05	1.24588e-05	1.74898e-05	1.41957e-05	0	5.52436e-06	3.9554e-06	0.432297	0.399462	0.560768	0.455151	0	0.177125	0.12682	3.71693	3.7756	3.7229	3.26516	2.65945	2.95076	2.3726	967.303	907.941	1256.78
tr|A0A6L0WID7|A0A6L0WID7_LEIIN;tr|A4HS83|A4HS83_LEIIN	tr|A0A6L0WID7|A0A6L0WID7_LEIIN;tr|A4HS83|A4HS83_LEIIN	Hypothetical_protein_-_conserved	LINF_040013600	Leishmania infantum						2	7	7	7	43.9	24.414	221	71.075	201290000	314740000	254390000	234320000	265660000	130230000	100700000	48	4.03457e-05	5.51045e-05	5.94015e-05	5.69549e-05	5.83748e-05	2.70934e-05	3.13605e-05	1.65256	2.25709	2.43309	2.33288	2.39104	1.10975	1.28453	3.71693	3.7756	3.7229	3.26516	2.65945	2.95076	2.3726	3697.76	5130.15	5453
tr|A0A6L0WID9|A0A6L0WID9_LEIIN;tr|A4HT30|A4HT30_LEIIN	tr|A0A6L0WID9|A0A6L0WID9_LEIIN;tr|A4HT30|A4HT30_LEIIN	RAVE_protein_1_C_terminal_-_putative	LINF_070009200	Leishmania infantum						2	6	6	6	1.8	374.35	3607	4.0799	9932700	27707000	3690600	23018000	28154000	17665000	11167000	12	1.99087e-06	4.85092e-06	8.61775e-07	5.59486e-06	6.18642e-06	3.67507e-06	3.47768e-06	0.0053182	0.0129583	0.00230206	0.0149455	0.0165258	0.00981721	0.00928991	3.71693	3.7756	3.7229	3.26516	2.65945	2.95076	2.3726	11.8999	29.4529	5.15933
tr|A0A6L0WIE4|A0A6L0WIE4_LEIIN;tr|A4HSE6|A4HSE6_LEIIN	tr|A0A6L0WIE4|A0A6L0WIE4_LEIIN;tr|A4HSE6|A4HSE6_LEIIN	Hypothetical_protein_-_conserved	LINF_050007600	Leishmania infantum						2	5	5	5	26	35.224	319	72.479	177130000	120670000	128060000	48166000	27860000	74644000	3184900	20	3.55032e-05	2.11268e-05	2.99027e-05	1.17075e-05	6.12181e-06	1.55291e-05	9.91856e-07	1.00793	0.599785	0.84893	0.332371	0.173797	0.440868	0.0281585	3.71693	3.7756	3.7229	3.26516	2.65945	2.95076	2.3726	2255.32	1363.26	1902.61
tr|A0A6L0WIH4|A0A6L0WIH4_LEIIN;tr|A4HTF0|A4HTF0_LEIIN;tr|E9AG74|E9AG74_LEIIN	tr|A0A6L0WIH4|A0A6L0WIH4_LEIIN;tr|A4HTF0|A4HTF0_LEIIN	Calcium-transporting ATPase (EC 7.2.2.10)	LINF_070011900	Leishmania infantum	7.2.2.10			integral component of membrane [GO:0016021]	ATP binding [GO:0005524]; P-type calcium transporter activity [GO:0005388]	3	29	29	9	30.1	122.22	1104	323.31	708400000	908170000	750150000	1188700000	1869500000	1278000000	1594700000	188	0.000141989	0.000159002	0.000175164	0.000288931	0.000410794	0.000265879	0.000496629	1.16175	1.30095	1.43319	2.36402	3.36111	2.17541	4.0634	3.71693	3.7756	3.7229	3.26516	2.65945	2.95076	2.3726	2599.51	2956.94	3212.04
tr|A0A6L0WII0|A0A6L0WII0_LEIIN;tr|E9AG76|E9AG76_LEIIN;tr|A0A6L0WMT6|A0A6L0WMT6_LEIIN;tr|A4HTE7|A4HTE7_LEIIN;tr|E9AG75|E9AG75_LEIIN	tr|A0A6L0WII0|A0A6L0WII0_LEIIN;tr|E9AG76|E9AG76_LEIIN;tr|A0A6L0WMT6|A0A6L0WMT6_LEIIN	Hypothetical_protein_-_conserved	LINF_070014400	Leishmania infantum				integral component of membrane [GO:0016021]		5	15	15	7	7.9	248.12	2409	60.911	265750000	250960000	226450000	76689000	90458000	32750000	32435000	37	5.32658e-05	4.39379e-05	5.28773e-05	1.86404e-05	1.98768e-05	6.8134e-06	1.01011e-05	0.214677	0.177083	0.213112	0.0751265	0.0801095	0.0274601	0.0407104	3.71693	3.7756	3.7229	3.26516	2.65945	2.95076	2.3726	480.36	402.494	477.623
tr|A0A6L0WII7|A0A6L0WII7_LEIIN	tr|A0A6L0WII7|A0A6L0WII7_LEIIN	Hypothetical_protein	LINF_070015400	Leishmania infantum						1	2	2	2	5.3	35.489	337	1.8016	156800000	236910000	117470000	146740000	277250000	124890000	550830000	6	3.14283e-05	4.1478e-05	2.74299e-05	3.56673e-05	6.09215e-05	2.59824e-05	0.000171542	0.885579	1.16876	0.772912	1.00502	1.71663	0.732127	4.83367	3.71693	3.7756	3.7229	3.26516	2.65945	2.95076	2.3726	1981.56	2656.48	1732.24
tr|A0A6L0WII9|A0A6L0WII9_LEIIN;tr|A4HTA6|A4HTA6_LEIIN	tr|A0A6L0WII9|A0A6L0WII9_LEIIN;tr|A4HTA6|A4HTA6_LEIIN	Flavoprotein_subunit-like_protein	LINF_070013900	Leishmania infantum					heme binding [GO:0020037]; metal ion binding [GO:0046872]; oxidoreductase activity [GO:0016491]	2	20	20	20	37	71.321	671	222.65	103850000	132930000	56269000	549920000	497730000	501140000	388710000	63	2.08152e-05	2.32733e-05	1.31391e-05	0.000133666	0.000109369	0.000104259	0.000121054	0.291853	0.326318	0.184225	1.87415	1.53347	1.46182	1.69731	3.71693	3.7756	3.7229	3.26516	2.65945	2.95076	2.3726	653.047	741.69	412.882
tr|A0A6L0WIJ1|A0A6L0WIJ1_LEIIN;tr|A4HSJ8|A4HSJ8_LEIIN	tr|A0A6L0WIJ1|A0A6L0WIJ1_LEIIN;tr|A4HSJ8|A4HSJ8_LEIIN	Kinesin-like_protein	LINF_050012800	Leishmania infantum			microtubule-based movement [GO:0007018]		ATP binding [GO:0005524]; ATP-dependent microtubule motor activity [GO:1990939]; microtubule binding [GO:0008017]	2	6	6	6	5.4	134.84	1285	11.236	42825000	35840000	17672000	28668000	26082000	43944000	82666000	9	8.58365e-06	6.27484e-06	4.12651e-06	6.96818e-06	5.73113e-06	9.14223e-06	2.57442e-05	0.0636581	0.0465355	0.030603	0.0516774	0.0425032	0.0678006	0.190924	3.71693	3.7756	3.7229	3.26516	2.65945	2.95076	2.3726	142.441	105.771	68.5869
tr|A0A6L0WIN7|A0A6L0WIN7_LEIIN;tr|A4HSJ5|A4HSJ5_LEIIN	tr|A0A6L0WIN7|A0A6L0WIN7_LEIIN;tr|A4HSJ5|A4HSJ5_LEIIN	Hypothetical_protein_-_conserved	LINF_050012500	Leishmania infantum						2	14	14	14	30.6	80.12	741	118.85	457420000	355630000	380110000	205900000	13241000	241270000	127510000	71	9.16832e-05	6.22635e-05	8.87578e-05	5.0047e-05	2.90951e-06	5.01945e-05	3.97098e-05	1.14432	0.777128	1.10781	0.624651	0.0363144	0.626491	0.495628	3.71693	3.7756	3.7229	3.26516	2.65945	2.95076	2.3726	2560.53	1766.34	2482.81
tr|A0A6L0WJ04|A0A6L0WJ04_LEIIN;tr|A4HSX3|A4HSX3_LEIIN	tr|A0A6L0WJ04|A0A6L0WJ04_LEIIN;tr|A4HSX3|A4HSX3_LEIIN	Hypothetical_protein_-_conserved	LINF_060013800	Leishmania infantum						2	15	15	15	5.8	350.36	3304	35.922	95005000	73398000	79845000	96911000	152210000	11237000	18174000	36	1.90424e-05	1.28505e-05	1.86442e-05	2.35556e-05	3.34458e-05	2.33778e-06	5.65983e-06	0.0543509	0.0366779	0.0532145	0.0672327	0.0954614	0.0066725	0.0161543	3.71693	3.7756	3.7229	3.26516	2.65945	2.95076	2.3726	121.615	83.3656	119.264
tr|A0A6L0WJ14|A0A6L0WJ14_LEIIN;tr|A4HSY3|A4HSY3_LEIIN	tr|A0A6L0WJ14|A0A6L0WJ14_LEIIN;tr|A4HSY3|A4HSY3_LEIIN	Aminoacyl-tRNA hydrolase (EC 3.1.1.29)	LINF_060014800	Leishmania infantum	3.1.1.29			integral component of membrane [GO:0016021]	aminoacyl-tRNA hydrolase activity [GO:0004045]	2	5	5	5	27.1	23.448	221	11.321	164760000	128550000	78874000	130740000	22380000	97540000	90376000	12	3.30238e-05	2.25064e-05	1.84175e-05	3.17783e-05	4.91767e-06	2.02925e-05	2.81453e-05	1.40838	0.959845	0.785462	1.35527	0.209726	0.865425	1.20033	3.71693	3.7756	3.7229	3.26516	2.65945	2.95076	2.3726	3151.38	2181.64	1760.36
tr|A0A6L0WJ80|A0A6L0WJ80_LEIIN	tr|A0A6L0WJ80|A0A6L0WJ80_LEIIN	Hypothetical_protein_-__conserved	LINF_090009700	Leishmania infantum						1	9	3	3	20.1	49.137	462	15.32	46935000	64469000	40241000	16937000	3041100	10383000	7642500	12	9.40744e-06	1.12872e-05	9.39649e-06	4.11679e-06	6.68236e-07	2.16011e-06	2.38006e-06	0.191453	0.229709	0.191231	0.0837818	0.0135994	0.0439609	0.0484373	3.71693	3.7756	3.7229	3.26516	2.65945	2.95076	2.3726	428.394	522.107	428.583
tr|A0A6L0WJA7|A0A6L0WJA7_LEIIN	tr|A0A6L0WJA7|A0A6L0WJA7_LEIIN	Hypothetical_protein_-_conserved	LINF_070010400	Leishmania infantum						1	2	2	2	5	42.828	398	1.6369	17938000	13987000	12522000	31632000	29632000	0	6926600	3	3.59541e-06	2.44883e-06	2.92396e-06	7.68862e-06	6.51118e-06	0	2.15711e-06	0.0839501	0.0571784	0.0682721	0.179523	0.152031	0	0.0503669	3.71693	3.7756	3.7229	3.26516	2.65945	2.95076	2.3726	187.846	129.961	153.01
tr|A0A6L0WJB5|A0A6L0WJB5_LEIIN;tr|A4HT83|A4HT83_LEIIN;tr|A4HT69|A4HT69_LEIIN	tr|A0A6L0WJB5|A0A6L0WJB5_LEIIN;tr|A4HT83|A4HT83_LEIIN	Sel1_repeat_-_putative	LINF_070011400	Leishmania infantum				integral component of membrane [GO:0016021]		3	14	14	14	11.2	173.16	1641	66.426	156410000	219830000	144270000	127870000	304400000	144480000	42870000	39	3.13501e-05	3.84877e-05	3.36878e-05	3.10807e-05	6.68873e-05	3.0058e-05	1.33508e-05	0.181047	0.222267	0.194547	0.179491	0.386275	0.173585	0.0771008	3.71693	3.7756	3.7229	3.26516	2.65945	2.95076	2.3726	405.109	505.192	436.017
tr|A4HU62|A4HU62_LEIIN;tr|A0A6L0WJC3|A0A6L0WJC3_LEIIN	tr|A4HU62|A4HU62_LEIIN;tr|A0A6L0WJC3|A0A6L0WJC3_LEIIN	Uncharacterized protein	LINJ_09_1470	Leishmania infantum			carbohydrate metabolic process [GO:0005975]	integral component of membrane [GO:0016021]	calcium ion binding [GO:0005509]; mannosyl-oligosaccharide 1,2-alpha-mannosidase activity [GO:0004571]	2	4	4	4	11	58.438	536	24.444	45987000	41087000	34117000	56963000	63415000	53707000	10410000	18	9.21743e-06	7.19349e-06	7.96651e-06	1.38457e-05	1.39345e-05	1.11733e-05	3.24193e-06	0.15773	0.123096	0.136324	0.23693	0.238449	0.1912	0.0554764	3.71693	3.7756	3.7229	3.26516	2.65945	2.95076	2.3726	352.935	279.786	305.527
tr|A0A6L0WJE4|A0A6L0WJE4_LEIIN;tr|A4HTB6|A4HTB6_LEIIN	tr|A0A6L0WJE4|A0A6L0WJE4_LEIIN;tr|A4HTB6|A4HTB6_LEIIN	Protein_of_uncharacterized_function_(DUF3608)_-_p utative	LINF_070015500	Leishmania infantum					GTPase activator activity [GO:0005096]	2	2	2	2	0.8	244.42	2317	1.3968	10315000	7875400	4409400	10763000	16151000	4202100	0	5	2.06749e-06	1.37882e-06	1.02962e-06	2.6161e-06	3.54894e-06	8.74216e-07	0	0.00845877	0.00564119	0.0042125	0.0107033	0.0145198	0.0035767	0	3.71693	3.7756	3.7229	3.26516	2.65945	2.95076	2.3726	18.9273	12.8219	9.44098
tr|A0A6L0WJH8|A0A6L0WJH8_LEIIN;tr|A4HRW0|A4HRW0_LEIIN	tr|A0A6L0WJH8|A0A6L0WJH8_LEIIN;tr|A4HRW0|A4HRW0_LEIIN	Hypothetical_protein_-_conserved	LINF_030012200	Leishmania infantum						2	5	5	5	7.4	94.014	879	11.582	21617000	18391000	6820000	14055000	13229000	0	0	8	4.33282e-06	3.21988e-06	1.59251e-06	3.41627e-06	2.90687e-06	0	0	0.0460869	0.034249	0.016939	0.0363379	0.0309196	0	0	3.71693	3.7756	3.7229	3.26516	2.65945	2.95076	2.3726	103.124	77.8448	37.9635
tr|A0A6L0WJI9|A0A6L0WJI9_LEIIN;tr|A4HUJ2|A4HUJ2_LEIIN	tr|A0A6L0WJI9|A0A6L0WJI9_LEIIN;tr|A4HUJ2|A4HUJ2_LEIIN	Hypothetical_protein_-_conserved	LINF_100014700	Leishmania infantum						2	15	15	15	15.5	116.14	1080	64.392	531030000	258220000	473220000	86098000	69607000	111960000	259780000	50	0.000106437	4.5209e-05	0.000110499	2.09274e-05	1.52951e-05	2.32925e-05	8.09019e-05	0.916457	0.389263	0.951433	0.180191	0.131695	0.200555	0.696589	3.71693	3.7756	3.7229	3.26516	2.65945	2.95076	2.3726	2050.66	884.759	2132.34
tr|A4HUK9|A4HUK9_LEIIN;tr|A0A6L0WJK8|A0A6L0WJK8_LEIIN	tr|A4HUK9|A4HUK9_LEIIN;tr|A0A6L0WJK8|A0A6L0WJK8_LEIIN	Uncharacterized protein	LINJ_10_1040	Leishmania infantum			cilium movement [GO:0003341]; outer dynein arm assembly [GO:0036158]	cilium [GO:0005929]		2	16	16	16	22.3	87.22	806	28.258	218010000	114170000	142680000	187880000	139290000	74578000	78719000	46	4.3697e-05	1.99888e-05	3.33166e-05	4.5667e-05	3.06069e-05	1.55154e-05	2.4515e-05	0.500997	0.229177	0.381983	0.523584	0.350916	0.177888	0.281071	3.71693	3.7756	3.7229	3.26516	2.65945	2.95076	2.3726	1121.03	520.898	856.094
tr|A0A6L0WJL2|A0A6L0WJL2_LEIIN;tr|A4HTI2|A4HTI2_LEIIN	tr|A0A6L0WJL2|A0A6L0WJL2_LEIIN;tr|A4HTI2|A4HTI2_LEIIN	Isochorismatase_family_-_putative	LINF_080008100	Leishmania infantum						2	4	4	4	23.6	28.007	259	3.5847	67539000	34773000	31727000	25454000	23940000	32840000	25119000	9	1.35372e-05	6.08803e-06	7.40843e-06	6.18697e-06	5.26045e-06	6.83212e-06	7.82268e-06	0.483351	0.217375	0.264521	0.220908	0.187826	0.243943	0.279311	3.71693	3.7756	3.7229	3.26516	2.65945	2.95076	2.3726	1081.54	494.075	592.839
tr|Q6LA77|Q6LA77_LEIIN;tr|A4HUF8|A4HUF8_LEIIN;tr|A0A6L0WNS6|A0A6L0WNS6_LEIIN;tr|A0A6L0WJL3|A0A6L0WJL3_LEIIN;tr|A0A6L0WLW8|A0A6L0WLW8_LEIIN	tr|Q6LA77|Q6LA77_LEIIN;tr|A4HUF8|A4HUF8_LEIIN;tr|A0A6L0WNS6|A0A6L0WNS6_LEIIN;tr|A0A6L0WJL3|A0A6L0WJL3_LEIIN;tr|A0A6L0WLW8|A0A6L0WLW8_LEIIN	Leishmanolysin (EC 3.4.24.36)	GP63-2 gp63 LINF_100010300 LINF_100010600 LINF_100010700 LINF_100010800 LINF_100010900 LINF_100011000 LINJ_10_0500	Leishmania infantum	3.4.24.36		cell adhesion [GO:0007155]	plasma membrane [GO:0005886]	metal ion binding [GO:0046872]; metalloendopeptidase activity [GO:0004222]	5	21	21	0	48.9	63.848	599	323.31	7381100000	7938900000	5582100000	8796200000	11696000000	9244100000	7827800000	223	0.00147944	0.00138994	0.00130345	0.00213805	0.00257002	0.00192317	0.00243777	23.1712	21.7695	20.4149	33.4865	40.2521	30.121	38.1808	3.71693	3.7756	3.7229	3.26516	2.65945	2.95076	2.3726	51847.7	49480	45753.6
tr|A0A6L0WJR8|A0A6L0WJR8_LEIIN	tr|A0A6L0WJR8|A0A6L0WJR8_LEIIN	Leishmanolysin (EC 3.4.24.36)	LINF_100010500	Leishmania infantum	3.4.24.36		cell adhesion [GO:0007155]	plasma membrane [GO:0005886]	metal ion binding [GO:0046872]; metalloendopeptidase activity [GO:0004222]	1	7	1	1	72.2	15.44	151	27.726	10969000	14959000	39393000	17722000	49049000	55074000	85253000	10	2.19858e-06	2.61901e-06	9.19848e-06	4.30759e-06	1.07778e-05	1.14577e-05	2.65499e-05	0.142395	0.169625	0.595757	0.278989	0.698043	0.742082	1.71955	3.71693	3.7756	3.7229	3.26516	2.65945	2.95076	2.3726	318.622	385.542	1335.2
tr|A4HSG0|A4HSG0_LEIIN;tr|A0A6L0WK02|A0A6L0WK02_LEIIN	tr|A4HSG0|A4HSG0_LEIIN;tr|A0A6L0WK02|A0A6L0WK02_LEIIN	Putative microtubule-associated protein	LINJ_05_0380	Leishmania infantum					microtubule binding [GO:0008017]	2	37	37	37	84.4	165.16	1466	323.31	23732000000	29436000000	22327000000	12782000000	2849800000	24222000000	9355100000	340	0.00475674	0.00515364	0.00521348	0.00310685	0.0006262	0.00503921	0.00291341	28.8008	31.2039	31.5662	18.8112	3.79148	30.5111	17.6399	3.71693	3.7756	3.7229	3.26516	2.65945	2.95076	2.3726	64444.4	70923.6	70745.7
tr|A0A6L0WK08|A0A6L0WK08_LEIIN;tr|A4HTY4|A4HTY4_LEIIN	tr|A0A6L0WK08|A0A6L0WK08_LEIIN;tr|A4HTY4|A4HTY4_LEIIN	PH_domain_containing_protein_-__putative	LINF_090012200	Leishmania infantum						2	4	4	4	6.9	122.86	1159	9.4099	25246000	13093000	21901000	53322000	20000000	0	15224000	7	5.0602e-06	2.29231e-06	5.114e-06	1.29607e-05	4.3947e-06	0	4.74113e-06	0.0411867	0.0186579	0.0416246	0.105492	0.03577	0	0.0385897	3.71693	3.7756	3.7229	3.26516	2.65945	2.95076	2.3726	92.159	42.4078	93.2885
tr|A0A6L0WK36|A0A6L0WK36_LEIIN;tr|A4HUY1|A4HUY1_LEIIN	tr|A0A6L0WK36|A0A6L0WK36_LEIIN;tr|A4HUY1|A4HUY1_LEIIN	Hypothetical_protein_-_conserved	LINF_110012800	Leishmania infantum						2	8	8	8	21.7	53.608	470	13.274	62589000	92009000	49376000	77312000	95285000	44102000	23403000	28	1.25451e-05	1.61089e-05	1.15296e-05	1.87918e-05	2.09374e-05	9.1751e-06	7.28827e-06	0.234015	0.300494	0.215072	0.350541	0.390566	0.171152	0.135955	3.71693	3.7756	3.7229	3.26516	2.65945	2.95076	2.3726	523.629	682.995	482.015
tr|A0A6L0WK85|A0A6L0WK85_LEIIN;tr|A4HSP8|A4HSP8_LEIIN	tr|A0A6L0WK85|A0A6L0WK85_LEIIN;tr|A4HSP8|A4HSP8_LEIIN	Pumilio/PUF_RNA_binding_protein_5_-_putative	LINF_060005400	Leishmania infantum					RNA binding [GO:0003723]	2	3	3	3	7.2	51.5	470	3.1849	0	0	0	20853000	21665000	27986000	12049000	4	0	0	0	5.06863e-06	4.76056e-06	5.82228e-06	3.75236e-06	0	0	0	0.0984199	0.092438	0.113054	0.0728613	3.71693	3.7756	3.7229	3.26516	2.65945	2.95076	2.3726	0	0	0
tr|A0A6L0WK97|A0A6L0WK97_LEIIN;tr|A4HV46|A4HV46_LEIIN	tr|A0A6L0WK97|A0A6L0WK97_LEIIN;tr|A4HV46|A4HV46_LEIIN	PITH_domain-containing_protein	LINF_120005100	Leishmania infantum						2	3	3	3	19.5	23.218	215	37.742	127650000	205130000	112610000	43168000	0	77468000	52420000	15	2.55856e-05	3.5914e-05	2.62951e-05	1.04926e-05	0	1.61166e-05	1.63249e-05	1.10197	1.54682	1.13253	0.451917	0	0.694145	0.703113	3.71693	3.7756	3.7229	3.26516	2.65945	2.95076	2.3726	2465.76	3515.78	2538.2
tr|A0A6L0WKD3|A0A6L0WKD3_LEIIN;tr|A4HSV4|A4HSV4_LEIIN	tr|A0A6L0WKD3|A0A6L0WKD3_LEIIN;tr|A4HSV4|A4HSV4_LEIIN	Hypothetical_protein_-_conserved	LINF_060011900	Leishmania infantum						2	2	2	2	1.2	184.7	1701	3.4944	3725700	3952600	3229000	0	5257000	10349000	5989700	5	7.46763e-07	6.92019e-07	7.53989e-07	0	1.15515e-06	2.15303e-06	1.86534e-06	0.00404311	0.00374672	0.00408224	0	0.00625418	0.0116569	0.0100993	3.71693	3.7756	3.7229	3.26516	2.65945	2.95076	2.3726	9.04683	8.51595	9.14904
tr|A0A6L0WKF9|A0A6L0WKF9_LEIIN;tr|A4HUG0|A4HUG0_LEIIN	tr|A0A6L0WKF9|A0A6L0WKF9_LEIIN;tr|A4HUG0|A4HUG0_LEIIN	Leishmanolysin (EC 3.4.24.36)	LINF_100011300	Leishmania infantum	3.4.24.36		cell adhesion [GO:0007155]	plasma membrane [GO:0005886]	metal ion binding [GO:0046872]; metalloendopeptidase activity [GO:0004222]	2	19	3	3	44.6	63.943	599	234.64	89024000	123500000	51220000	266780000	423170000	190430000	170180000	19	1.78436e-05	2.16223e-05	1.19602e-05	6.48448e-05	9.29852e-05	3.96176e-05	5.29982e-05	0.279054	0.33815	0.187044	1.0141	1.45419	0.619576	0.828836	3.71693	3.7756	3.7229	3.26516	2.65945	2.95076	2.3726	624.41	768.583	419.2
tr|A4HUF6|A4HUF6_LEIIN;tr|A0A6L0WKG3|A0A6L0WKG3_LEIIN;tr|Q9U951|Q9U951_LEIIN;tr|Q9U952|Q9U952_LEIIN;tr|Q9U950|Q9U950_LEIIN;tr|Q9U949|Q9U949_LEIIN	tr|A4HUF6|A4HUF6_LEIIN;tr|A0A6L0WKG3|A0A6L0WKG3_LEIIN	Leishmanolysin (EC 3.4.24.36)	GP63-4 LINJ_10_0530	Leishmania infantum	3.4.24.36		cell adhesion [GO:0007155]	plasma membrane [GO:0005886]	metal ion binding [GO:0046872]; metalloendopeptidase activity [GO:0004222]	6	14	1	1	32.4	63.54	598	4.2204	0	0	0	0	9686900	0	0	1	0	0	0	0	2.12855e-06	0	0	0	0	0	0	0.0334994	0	0	3.71693	3.7756	3.7229	3.26516	2.65945	2.95076	2.3726	0	0	0
tr|A0A6L0WKK2|A0A6L0WKK2_LEIIN;tr|A4HUR0|A4HUR0_LEIIN	tr|A0A6L0WKK2|A0A6L0WKK2_LEIIN;tr|A4HUR0|A4HUR0_LEIIN	Hypothetical_protein_-_conserved	LINF_100014800	Leishmania infantum						2	7	7	7	4.6	193.94	1832	15.568	46090000	49217000	32532000	36475000	74258000	53603000	32890000	20	9.23808e-06	8.61688e-06	7.5964e-06	8.86578e-06	1.63171e-05	1.11517e-05	1.02428e-05	0.0476337	0.0444306	0.0391688	0.0457141	0.0841346	0.0575008	0.052814	3.71693	3.7756	3.7229	3.26516	2.65945	2.95076	2.3726	106.585	100.987	87.7845
tr|A0A6L0WKL6|A0A6L0WKL6_LEIIN;tr|A4HUL0|A4HUL0_LEIIN	tr|A0A6L0WKL6|A0A6L0WKL6_LEIIN;tr|A4HUL0|A4HUL0_LEIIN	Histone_H3_-_putative	LINF_100016800	Leishmania infantum				nucleosome [GO:0000786]	DNA binding [GO:0003677]; protein heterodimerization activity [GO:0046982]	2	7	7	1	54.6	14.651	130	224.25	5870900000	6389900000	4756000000	4430500000	6039500000	8599400000	5092700000	93	0.00117674	0.00111874	0.00111055	0.0010769	0.00132709	0.00178904	0.00158599	80.3179	76.3593	75.8004	73.5034	90.5801	122.111	108.251	3.71693	3.7756	3.7229	3.26516	2.65945	2.95076	2.3726	179719	173558	169883
tr|A0A6L0WKW5|A0A6L0WKW5_LEIIN;tr|A4HUZ8|A4HUZ8_LEIIN	tr|A0A6L0WKW5|A0A6L0WKW5_LEIIN;tr|A4HUZ8|A4HUZ8_LEIIN	Leucine_Rich_repeat_-_putative	LINF_110014600	Leishmania infantum						2	14	14	14	18.1	105.85	1004	132.71	422550000	488110000	324110000	302590000	264760000	207940000	129770000	73	8.46941e-05	8.5458e-05	7.56815e-05	7.35489e-05	5.8177e-05	4.32604e-05	4.04136e-05	0.800133	0.80735	0.714988	0.694841	0.549617	0.408695	0.3818	3.71693	3.7756	3.7229	3.26516	2.65945	2.95076	2.3726	1790.37	1835.03	1602.42
tr|A0A6L0WKW7|A0A6L0WKW7_LEIIN;tr|A4HTC0|A4HTC0_LEIIN	tr|A0A6L0WKW7|A0A6L0WKW7_LEIIN;tr|A4HTC0|A4HTC0_LEIIN	Hypothetical_protein_-_conserved	LINF_070015900	Leishmania infantum						2	12	12	12	10.6	126.04	1134	22.473	85578000	132840000	93285000	248240000	198910000	191020000	51100000	48	1.71529e-05	2.32575e-05	2.17826e-05	6.03384e-05	4.37075e-05	3.97403e-05	1.59138e-05	0.136091	0.184525	0.172823	0.478724	0.346775	0.315299	0.12626	3.71693	3.7756	3.7229	3.26516	2.65945	2.95076	2.3726	304.515	419.409	387.327
tr|A0A6L0WKX5|A0A6L0WKX5_LEIIN;tr|A4HV01|A4HV01_LEIIN	tr|A0A6L0WKX5|A0A6L0WKX5_LEIIN;tr|A4HV01|A4HV01_LEIIN	PUB_domain_containing_protein_-_putative	LINF_110014900	Leishmania infantum						2	4	4	4	9.3	63.241	591	7.5167	59806000	21797000	50266000	46679000	15794000	36796000	0	8	1.19873e-05	3.8162e-06	1.17374e-05	1.1346e-05	3.47049e-06	7.65514e-06	0	0.189549	0.0603438	0.185598	0.179409	0.0548773	0.121047	0	3.71693	3.7756	3.7229	3.26516	2.65945	2.95076	2.3726	424.132	137.156	415.959
tr|A4HTG6|A4HTG6_LEIIN;tr|A0A6L0WL17|A0A6L0WL17_LEIIN	tr|A4HTG6|A4HTG6_LEIIN;tr|A0A6L0WL17|A0A6L0WL17_LEIIN	PIG-H domain-containing protein	LINJ_08_0160	Leishmania infantum		PATHWAY: Glycolipid biosynthesis; glycosylphosphatidylinositol-anchor biosynthesis. {ECO:0000256|ARBA:ARBA00004687}.	GPI anchor biosynthetic process [GO:0006506]	glycosylphosphatidylinositol-N-acetylglucosaminyltransferase (GPI-GnT) complex [GO:0000506]; integral component of membrane [GO:0016021]	phosphatidylinositol N-acetylglucosaminyltransferase activity [GO:0017176]	2	6	6	6	20.4	52.627	499	102.43	37285000	16597000	24251000	62662000	90584000	43281000	22534000	18	7.47324e-06	2.90579e-06	5.66274e-06	1.52309e-05	1.99045e-05	9.00429e-06	7.01764e-06	0.142004	0.0552148	0.107601	0.289413	0.378218	0.171096	0.133347	3.71693	3.7756	3.7229	3.26516	2.65945	2.95076	2.3726	317.747	125.498	241.155
tr|A4HRM0|A4HRM0_LEIIN;tr|A0A6L0WL26|A0A6L0WL26_LEIIN	tr|A4HRM0|A4HRM0_LEIIN;tr|A0A6L0WL26|A0A6L0WL26_LEIIN	Phosphoglycan beta 1,3 galactosyltransferase	SCGR5 LINJ_02_0150	Leishmania infantum			protein glycosylation [GO:0006486]	integral component of membrane [GO:0016021]	hexosyltransferase activity [GO:0016758]	2	12	1	0	22.1	81.751	737	1.4633	0	0	0	6387800	6006100	0	0	1	0	0	0	1.55265e-06	1.31975e-06	0	0	0	0	0	0.0189924	0.0161435	0	0	3.71693	3.7756	3.7229	3.26516	2.65945	2.95076	2.3726	0	0	0
tr|A0A6L0WL31|A0A6L0WL31_LEIIN;tr|A4HV55|A4HV55_LEIIN	tr|A0A6L0WL31|A0A6L0WL31_LEIIN;tr|A4HV55|A4HV55_LEIIN	Hypothetical_protein_-_conserved	LINF_120006200	Leishmania infantum						2	5	5	5	7.4	91.58	814	7.3616	42487000	40783000	28402000	13062000	0	19661000	46067000	9	8.51591e-06	7.14026e-06	6.63202e-06	3.17491e-06	0	4.09033e-06	1.43464e-05	0.0929887	0.0779675	0.0724178	0.0346682	0	0.044664	0.156654	3.71693	3.7756	3.7229	3.26516	2.65945	2.95076	2.3726	208.071	177.213	162.302
tr|A0A6L0WLA0|A0A6L0WLA0_LEIIN;tr|A4HTN0|A4HTN0_LEIIN	tr|A0A6L0WLA0|A0A6L0WLA0_LEIIN;tr|A4HTN0|A4HTN0_LEIIN	DNA polymerase (EC 2.7.7.7)	LINF_080013400	Leishmania infantum	2.7.7.7		DNA repair [GO:0006281]	nucleus [GO:0005634]	DNA binding [GO:0003677]; DNA-directed DNA polymerase activity [GO:0003887]; metal ion binding [GO:0046872]	2	16	15	15	28.2	71.883	663	37.38	131750000	224100000	121210000	113720000	199830000	111900000	44689000	33	2.64074e-05	3.92353e-05	2.83032e-05	2.76413e-05	4.39096e-05	2.328e-05	1.39173e-05	0.367366	0.545821	0.39374	0.384532	0.610848	0.323859	0.19361	3.71693	3.7756	3.7229	3.26516	2.65945	2.95076	2.3726	822.015	1240.6	882.443
tr|E9AGH4|E9AGH4_LEIIN;tr|A0A6L0WLF5|A0A6L0WLF5_LEIIN;tr|E9AGH6|E9AGH6_LEIIN	tr|E9AGH4|E9AGH4_LEIIN;tr|A0A6L0WLF5|A0A6L0WLF5_LEIIN;tr|E9AGH6|E9AGH6_LEIIN	Uncharacterized protein	LINJ.12.0070	Leishmania infantum						3	2	2	2	3	92.713	903	3.117	7754400	7427800	7999700	3871400	4494000	18513000	0	6	1.55426e-06	1.30045e-06	1.86797e-06	9.41e-07	9.87489e-07	3.85149e-06	0	0.0167642	0.0140267	0.0201479	0.0101496	0.010651	0.0415421	0	3.71693	3.7756	3.7229	3.26516	2.65945	2.95076	2.3726	37.5114	31.8813	45.1552
tr|E9AGI5|E9AGI5_LEIIN;tr|A0A6L0WLG9|A0A6L0WLG9_LEIIN	tr|E9AGI5|E9AGI5_LEIIN;tr|A0A6L0WLG9|A0A6L0WLG9_LEIIN	Uncharacterized protein	LINJ.12.0810	Leishmania infantum				integral component of membrane [GO:0016021]		2	4	4	4	16.7	31.65	293	29.222	171490000	88496000	109040000	193520000	212620000	128620000	43826000	20	3.43727e-05	1.54938e-05	2.54614e-05	4.70379e-05	4.672e-05	2.67584e-05	1.36485e-05	1.08603	0.489536	0.804469	1.48619	1.47615	0.845449	0.431232	3.71693	3.7756	3.7229	3.26516	2.65945	2.95076	2.3726	2430.08	1112.67	1802.96
tr|A4HS23|A4HS23_LEIIN;tr|A0A6L0WLI5|A0A6L0WLI5_LEIIN	tr|A4HS23|A4HS23_LEIIN;tr|A0A6L0WLI5|A0A6L0WLI5_LEIIN	Putative adenosine monophosphate deaminase (EC 3.5.4.6)	LINJ_04_0270	Leishmania infantum	3.5.4.6		IMP salvage [GO:0032264]		AMP deaminase activity [GO:0003876]	2	12	12	12	7.8	201.22	1853	10.381	106550000	155770000	66419000	55965000	136400000	27479000	0	19	2.13564e-05	2.72721e-05	1.55092e-05	1.36031e-05	2.99718e-05	5.7168e-06	0	0.106135	0.135534	0.0770758	0.0676032	0.148951	0.0284107	0	3.71693	3.7756	3.7229	3.26516	2.65945	2.95076	2.3726	237.486	308.056	172.741
tr|A0A6L0WLP1|A0A6L0WLP1_LEIIN;tr|A4HU46|A4HU46_LEIIN;tr|A0A6L0WJJ0|A0A6L0WJJ0_LEIIN	tr|A0A6L0WLP1|A0A6L0WLP1_LEIIN;tr|A4HU46|A4HU46_LEIIN;tr|A0A6L0WJJ0|A0A6L0WJJ0_LEIIN	ATP-dependent_helicase_-__putative	LINF_090019700	Leishmania infantum					helicase activity [GO:0004386]	3	14	14	14	7.5	245.03	2283	20.523	76132000	97817000	45093000	88856000	59821000	118460000	70941000	29	1.52596e-05	1.71257e-05	1.05295e-05	2.15978e-05	1.31448e-05	2.46447e-05	2.20928e-05	0.0622763	0.0698924	0.0429721	0.0881433	0.0536455	0.100578	0.0901636	3.71693	3.7756	3.7229	3.26516	2.65945	2.95076	2.3726	139.349	158.859	96.3085
tr|A0A6L0WLW0|A0A6L0WLW0_LEIIN;tr|A4HUF5|A4HUF5_LEIIN	tr|A0A6L0WLW0|A0A6L0WLW0_LEIIN;tr|A4HUF5|A4HUF5_LEIIN	Pteridine_transporter_(Truncated)_-_putative	LINF_100009500	Leishmania infantum				integral component of membrane [GO:0016021]		2	7	7	7	12.3	78.934	722	26.526	247490000	252840000	179510000	91156000	16102000	99860000	0	25	4.96058e-05	4.42671e-05	4.19166e-05	2.21568e-05	3.53817e-06	2.07751e-05	0	0.628447	0.560811	0.531033	0.2807	0.0448244	0.263196	0	3.71693	3.7756	3.7229	3.26516	2.65945	2.95076	2.3726	1406.21	1274.67	1190.14
tr|A0A6L0WLW9|A0A6L0WLW9_LEIIN;tr|E9AGI4|E9AGI4_LEIIN	tr|A0A6L0WLW9|A0A6L0WLW9_LEIIN;tr|E9AGI4|E9AGI4_LEIIN	Hypothetical_protein_-_conserved	LINF_120016200	Leishmania infantum						2	19	19	19	40.4	61.9	562	92.55	663590000	742200000	370740000	493120000	765580000	577190000	347790000	68	0.000133007	0.000129944	8.65698e-05	0.00011986	0.000168225	0.00012008	0.00010831	2.14874	2.09926	1.39854	1.93635	2.71768	1.93991	1.74976	3.71693	3.7756	3.7229	3.26516	2.65945	2.95076	2.3726	4808	4771.42	3134.39
tr|A0A6L0WMB4|A0A6L0WMB4_LEIIN;tr|A4HSW1|A4HSW1_LEIIN	tr|A0A6L0WMB4|A0A6L0WMB4_LEIIN;tr|A4HSW1|A4HSW1_LEIIN	Hypothetical_protein_-_conserved	LINF_060012600	Leishmania infantum						2	24	24	24	14.1	253.58	2354	65.27	194150000	131170000	95716000	216040000	252790000	103840000	75045000	48	3.89146e-05	2.29652e-05	2.23502e-05	5.25117e-05	5.55468e-05	2.16032e-05	2.33709e-05	0.153461	0.0905638	0.0881387	0.207081	0.21905	0.0851926	0.0921637	3.71693	3.7756	3.7229	3.26516	2.65945	2.95076	2.3726	343.382	205.843	197.535
tr|A0A6L0WMD4|A0A6L0WMD4_LEIIN;tr|A4HVK6|A4HVK6_LEIIN	tr|A0A6L0WMD4|A0A6L0WMD4_LEIIN;tr|A4HVK6|A4HVK6_LEIIN	Protein_kinase_-_putative	LINF_130012700	Leishmania infantum					ATP binding [GO:0005524]; protein kinase activity [GO:0004672]	2	13	13	13	31	68.196	613	99.499	437490000	425240000	367790000	203590000	196220000	159360000	96804000	65	8.76886e-05	7.44507e-05	8.5881e-05	4.94855e-05	4.31164e-05	3.31537e-05	3.01472e-05	1.28583	1.09172	1.25933	0.725637	0.632242	0.486153	0.442066	3.71693	3.7756	3.7229	3.26516	2.65945	2.95076	2.3726	2877.16	2481.37	2822.38
tr|A0A6L0WMH6|A0A6L0WMH6_LEIIN;tr|A4HV56|A4HV56_LEIIN	tr|A0A6L0WMH6|A0A6L0WMH6_LEIIN;tr|A4HV56|A4HV56_LEIIN	Hypothetical_protein_-_conserved	LINF_120006300	Leishmania infantum						2	8	8	8	7.6	141.4	1292	17.618	83776000	96656000	67455000	111730000	140020000	62957000	23833000	19	1.67917e-05	1.69225e-05	1.57511e-05	2.71576e-05	3.07673e-05	1.30977e-05	7.42218e-06	0.118753	0.119678	0.111394	0.192062	0.21759	0.092629	0.0524907	3.71693	3.7756	3.7229	3.26516	2.65945	2.95076	2.3726	265.721	272.017	249.654
tr|A0A6L0WMR5|A0A6L0WMR5_LEIIN;tr|A4HT93|A4HT93_LEIIN	tr|A0A6L0WMR5|A0A6L0WMR5_LEIIN;tr|A4HT93|A4HT93_LEIIN	Protein_kinase_-_putative	LINF_070012500	Leishmania infantum					ATP binding [GO:0005524]; protein kinase activity [GO:0004672]	2	7	7	7	5.6	172.82	1660	21.118	37765000	56295000	77200000	77023000	0	12023000	9474100	13	7.56945e-06	9.85609e-06	1.80266e-05	1.87216e-05	0	2.5013e-06	2.95047e-06	0.0437996	0.057031	0.104309	0.10833	0	0.0144734	0.0170725	3.71693	3.7756	3.7229	3.26516	2.65945	2.95076	2.3726	98.0056	129.626	233.775
tr|A0A6L0WMS7|A0A6L0WMS7_LEIIN;tr|A4HTA2|A4HTA2_LEIIN	tr|A0A6L0WMS7|A0A6L0WMS7_LEIIN;tr|A4HTA2|A4HTA2_LEIIN	6-phosphofructo-2-kinase/fructose-2_-6 -biphosphatase_-_putative	LINF_070013500	Leishmania infantum			fructose 2,6-bisphosphate metabolic process [GO:0006003]; fructose metabolic process [GO:0006000]		6-phosphofructo-2-kinase activity [GO:0003873]; ATP binding [GO:0005524]	2	8	8	8	7.2	131.97	1237	13.35	35872000	139680000	30045000	40328000	30720000	32912000	19317000	16	7.19003e-06	2.44551e-05	7.01567e-06	9.80231e-06	6.75026e-06	6.8471e-06	6.01579e-06	0.0544823	0.185308	0.0531611	0.0742768	0.0511499	0.0518838	0.0455845	3.71693	3.7756	3.7229	3.26516	2.65945	2.95076	2.3726	121.909	421.188	119.144
tr|Q7K8Z6|Q7K8Z6_LEIIN;tr|A0A6L0WN85|A0A6L0WN85_LEIIN;tr|Q700T4|Q700T4_LEIIN;tr|Q700T3|Q700T3_LEIIN;tr|A4HTP0|A4HTP0_LEIIN;tr|A0A6L0WJS9|A0A6L0WJS9_LEIIN;tr|A0A6L0WIV3|A0A6L0WIV3_LEIIN;tr|Q599P2|Q599P2_LEIIN;tr|Q5EF87|Q5EF87_LEIIN;tr|D0EM26|D0EM26_LEIIN;tr|B3G409|B3G409_LEIIN;tr|K7PK49|K7PK49_LEIIN;tr|D9YIV6|D9YIV6_LEIIN;tr|D9YIV2|D9YIV2_LEIIN;tr|K7PKK5|K7PKK5_LEIIN;tr|Q5EFA2|Q5EFA2_LEIIN;tr|Q5EF…	tr|Q7K8Z6|Q7K8Z6_LEIIN;tr|A0A6L0WN85|A0A6L0WN85_LEIIN;tr|Q700T4|Q700T4_LEIIN;tr|Q700T3|Q700T3_LEIIN;tr|A4HTP0|A4HTP0_LEIIN	Cathepsin L-like protease (Cysteine proteinase) (Cysteine_peptidase_B_(CPB))	cpb LINF_080014800 LINF_080015200 LINF_080015300 LINF_080015400 LINF_080015500 LINJ_08_0960	Leishmania infantum					cysteine-type endopeptidase activity [GO:0004197]	45	12	12	12	34.8	47.914	443	244.9	1424300000	1640400000	1019300000	506560000	577580000	512130000	390140000	78	0.00028548	0.0002872	0.000238012	0.000123127	0.000126914	0.000106545	0.000121499	5.95818	5.99408	4.96749	2.56975	2.6488	2.22367	2.53578	3.71693	3.7756	3.7229	3.26516	2.65945	2.95076	2.3726	13332	13624	11133
tr|A0A6L0WNE0|A0A6L0WNE0_LEIIN;tr|A4HVL4|A4HVL4_LEIIN	tr|A0A6L0WNE0|A0A6L0WNE0_LEIIN;tr|A4HVL4|A4HVL4_LEIIN	Hypothetical_protein_-_conserved	LINF_130013500	Leishmania infantum						2	3	3	3	15.9	37.333	347	4.6282	58063000	28892000	32945000	10405000	0	14869000	0	6	1.16379e-05	5.05839e-06	7.69284e-06	2.52909e-06	0	3.09339e-06	0	0.311732	0.135494	0.20606	0.067744	0	0.0828593	0	3.71693	3.7756	3.7229	3.26516	2.65945	2.95076	2.3726	697.529	307.965	461.818
tr|A4HVN2|A4HVN2_LEIIN;tr|A0A6L0WNI8|A0A6L0WNI8_LEIIN	tr|A4HVN2|A4HVN2_LEIIN;tr|A0A6L0WNI8|A0A6L0WNI8_LEIIN	Subtilisin-like serine peptidase (Fragment)	LINJ_13_0940	Leishmania infantum					serine-type endopeptidase activity [GO:0004252]	2	2	2	2	1.5	126.29	1192	1.3855	525860000	596010000	422570000	483780000	595350000	926810000	678450000	8	0.000105401	0.000104349	9.86724e-05	0.00011759	0.000130819	0.000192816	0.000211286	0.834595	0.826265	0.781316	0.931109	1.03586	1.52677	1.67302	3.71693	3.7756	3.7229	3.26516	2.65945	2.95076	2.3726	1867.48	1878.03	1751.07
tr|A0A6L0WNL6|A0A6L0WNL6_LEIIN;tr|A4HVS5|A4HVS5_LEIIN	tr|A0A6L0WNL6|A0A6L0WNL6_LEIIN;tr|A4HVS5|A4HVS5_LEIIN	SPRY_domain/HECT-domain_(Ubiquitin-transferase)_-_putative	LINF_130020100	Leishmania infantum					ubiquitin-protein transferase activity [GO:0004842]	2	43	43	43	9.9	593.64	5638	148.54	479540000	574840000	473020000	301710000	227210000	315340000	86847000	125	9.61169e-05	0.000100643	0.000110453	7.3335e-05	4.9926e-05	6.56042e-05	2.70463e-05	0.161911	0.169535	0.18606	0.123535	0.0841014	0.110512	0.0455601	3.71693	3.7756	3.7229	3.26516	2.65945	2.95076	2.3726	362.291	385.337	416.995
tr|A0A6L0WNQ5|A0A6L0WNQ5_LEIIN;tr|A4HUD8|A4HUD8_LEIIN	tr|A0A6L0WNQ5|A0A6L0WNQ5_LEIIN;tr|A4HUD8|A4HUD8_LEIIN	Hypothetical_protein_-_conserved	LINF_100008200	Leishmania infantum						2	7	7	7	3.8	247.57	2348	13.276	79274000	37295000	24116000	10232000	4476400	157310000	5893600	15	1.58893e-05	6.52958e-06	5.63122e-06	2.48704e-06	9.83621e-07	3.27272e-05	1.83541e-06	0.0641812	0.0263747	0.022746	0.0100458	0.0039731	0.132194	0.00741371	3.71693	3.7756	3.7229	3.26516	2.65945	2.95076	2.3726	143.611	59.9473	50.9779
tr|A0A6L0WNX9|A0A6L0WNX9_LEIIN;tr|A4HUL9|A4HUL9_LEIIN	tr|A0A6L0WNX9|A0A6L0WNX9_LEIIN;tr|A4HUL9|A4HUL9_LEIIN	Eukaryotic_translation_initiation_factor_4_gamma_type_5_-_putative	LINF_100017900	Leishmania infantum					RNA binding [GO:0003723]	2	23	23	23	36.8	88.837	782	227.21	1307500000	1265400000	981630000	955960000	930090000	1103900000	675170000	133	0.00026207	0.000221545	0.000229216	0.00023236	0.000204373	0.000229658	0.000210265	2.95	2.49384	2.58019	2.61558	2.30054	2.58516	2.36686	3.71693	3.7756	3.7229	3.26516	2.65945	2.95076	2.3726	6600.9	5668.27	5782.67
tr|A4HRG9|A4HRG9_LEIIN;tr|A0A6L0WP09|A0A6L0WP09_LEIIN	tr|A4HRG9|A4HRG9_LEIIN;tr|A0A6L0WP09|A0A6L0WP09_LEIIN	Uncharacterized protein	LINJ_01_0480	Leishmania infantum						2	39	39	39	37.8	151.47	1438	323.31	2554600000	2750000000	2132300000	2045600000	2714400000	2085700000	1201300000	216	0.000512033	0.000481468	0.000497904	0.000497213	0.000596448	0.000433915	0.000374114	3.38042	3.17864	3.28714	3.28258	3.93773	2.86469	2.46989	3.71693	3.7756	3.7229	3.26516	2.65945	2.95076	2.3726	7564	7224.75	7367.09
tr|A0A6L0WP21|A0A6L0WP21_LEIIN;tr|A4HVS2|A4HVS2_LEIIN	tr|A0A6L0WP21|A0A6L0WP21_LEIIN;tr|A4HVS2|A4HVS2_LEIIN	Hypothetical_protein_-_conserved	LINF_130019800	Leishmania infantum				integral component of membrane [GO:0016021]		2	3	3	3	2.6	137.54	1288	3.4233	15457000	19321000	13851000	13689000	10767000	2231300	0	5	3.09813e-06	3.38271e-06	3.23428e-06	3.32731e-06	2.36589e-06	4.64206e-07	0	0.0225253	0.0245944	0.0235152	0.0241916	0.0172014	0.00337506	0	3.71693	3.7756	3.7229	3.26516	2.65945	2.95076	2.3726	50.4024	55.9007	52.7019
tr|A0A6L0WP31|A0A6L0WP31_LEIIN;tr|A4HRJ9|A4HRJ9_LEIIN	tr|A0A6L0WP31|A0A6L0WP31_LEIIN;tr|A4HRJ9|A4HRJ9_LEIIN	Hypothetical_protein_-_conserved	LINF_010012700	Leishmania infantum						2	6	6	6	20	35.88	340	13.542	63133000	83751000	85653000	86854000	8067200	51754000	12947000	20	1.26541e-05	1.46631e-05	2.00004e-05	2.11111e-05	1.77265e-06	1.0767e-05	4.03201e-06	0.352678	0.40867	0.557426	0.588382	0.0494048	0.300085	0.112375	3.71693	3.7756	3.7229	3.26516	2.65945	2.95076	2.3726	789.15	928.869	1249.29
tr|A0A6L0WPE5|A0A6L0WPE5_LEIIN;tr|E8NHC7|E8NHC7_LEIIN;tr|E9AG58|E9AG58_LEIIN	tr|A0A6L0WPE5|A0A6L0WPE5_LEIIN;tr|E8NHC7|E8NHC7_LEIIN	Hypothetical_protein_-_conserved	LINF_030013500	Leishmania infantum						3	5	5	5	7.1	103.25	969	7.8032	129210000	140540000	83892000	39713000	0	0	0	9	2.58983e-05	2.46057e-05	1.95892e-05	9.65283e-06	0	0	0	0.250831	0.238311	0.189726	0.0934898	0	0	0	3.71693	3.7756	3.7229	3.26516	2.65945	2.95076	2.3726	561.257	541.66	425.212
tr|A0A6L0WPJ6|A0A6L0WPJ6_LEIIN;tr|E9AGE5|E9AGE5_LEIIN	tr|A0A6L0WPJ6|A0A6L0WPJ6_LEIIN	Fusaric_acid_resistance_protein-like_-_putative	LINF_120011000	Leishmania infantum				integral component of membrane [GO:0016021]		2	5	5	5	2.8	201.11	1876	6.4375	42400000	41744000	25784000	21527000	49342000	23152000	55671000	15	8.49847e-06	7.30851e-06	6.02071e-06	5.23245e-06	1.08422e-05	4.8166e-06	1.73373e-05	0.0422578	0.0363409	0.0299374	0.0260179	0.0539116	0.0239501	0.0862081	3.71693	3.7756	3.7229	3.26516	2.65945	2.95076	2.3726	94.5557	82.5995	67.0952
tr|A0A6L0WPP8|A0A6L0WPP8_LEIIN;tr|A4HSC1|A4HSC1_LEIIN	tr|A0A6L0WPP8|A0A6L0WPP8_LEIIN;tr|A4HSC1|A4HSC1_LEIIN	Hypothetical_protein_-_conserved	LINF_040017400	Leishmania infantum						2	10	10	10	12.3	114.21	997	52.223	545620000	692910000	637490000	372800000	131970000	138600000	77627000	30	0.000109362	0.000121314	0.000148857	9.06145e-05	2.89984e-05	2.88347e-05	2.4175e-05	0.957549	1.0622	1.30337	0.793403	0.253904	0.252471	0.211671	3.71693	3.7756	3.7229	3.26516	2.65945	2.95076	2.3726	2142.6	2414.29	2921.08
tr|A0A6L0WPS5|A0A6L0WPS5_LEIIN;tr|A4HSF0|A4HSF0_LEIIN	tr|A0A6L0WPS5|A0A6L0WPS5_LEIIN;tr|A4HSF0|A4HSF0_LEIIN	Hypothetical_protein_-_conserved	LINF_050008000	Leishmania infantum						2	2	2	2	3.2	71.957	681	2.2604	0	0	2877700	2091900	32704000	0	0	4	0	0	6.71959e-07	5.08467e-07	7.18621e-06	0	0	0	0	0.00933834	0.00706626	0.0998681	0	0	3.71693	3.7756	3.7229	3.26516	2.65945	2.95076	2.3726	0	0	20.9289
tr|A0A6L0WPW9|A0A6L0WPW9_LEIIN;tr|A4HSK2|A4HSK2_LEIIN	tr|A0A6L0WPW9|A0A6L0WPW9_LEIIN;tr|A4HSK2|A4HSK2_LEIIN	MYND_zinc_finger_(ZnF)_domain-like_protein	LINF_050013200	Leishmania infantum						2	10	10	10	32.3	47.875	443	115.84	172830000	189580000	106300000	134600000	77315000	141580000	55924000	43	3.46413e-05	3.31915e-05	2.48216e-05	3.27165e-05	1.69888e-05	2.94547e-05	1.74161e-05	0.723578	0.693296	0.518468	0.683373	0.354857	0.615241	0.363783	3.71693	3.7756	3.7229	3.26516	2.65945	2.95076	2.3726	1619.07	1575.8	1161.98
tr|A0A6L0WQ54|A0A6L0WQ54_LEIIN;tr|A4HSS8|A4HSS8_LEIIN	tr|A0A6L0WQ54|A0A6L0WQ54_LEIIN;tr|A4HSS8|A4HSS8_LEIIN	Glutamine_synthetase_-_putative	LINF_060009000	Leishmania infantum			glutamine biosynthetic process [GO:0006542]		glutamate-ammonia ligase activity [GO:0004356]	2	13	13	13	50.7	42.397	379	275.8	4729100000	5470200000	3876500000	3832100000	2985400000	4184900000	1828800000	106	0.00094788	0.000957719	0.000905184	0.000931448	0.000655997	0.000870638	0.000569533	22.3572	22.5893	21.3502	21.9697	15.4727	20.5354	13.4333	3.71693	3.7756	3.7229	3.26516	2.65945	2.95076	2.3726	50026.4	51343.4	47849.7
tr|A0A6L0WQJ8|A0A6L0WQJ8_LEIIN	tr|A0A6L0WQJ8|A0A6L0WQJ8_LEIIN	Succinate dehydrogenase assembly factor 4, mitochondrial	LINF_070009000	Leishmania infantum						1	3	3	3	24.3	12.001	107	39.955	186420000	152350000	160790000	77807000	10424000	63093000	0	10	3.73652e-05	2.66733e-05	3.75453e-05	1.89121e-05	2.29052e-06	1.3126e-05	0	3.11351	2.22259	3.12852	1.57588	0.19086	1.09375	0	3.71693	3.7756	3.7229	3.26516	2.65945	2.95076	2.3726	6966.75	5051.75	7011.58
tr|A0A6L0WQM5|A0A6L0WQM5_LEIIN	tr|A0A6L0WQM5|A0A6L0WQM5_LEIIN	Calcium-transporting ATPase (EC 7.2.2.10)	LINF_070012100	Leishmania infantum	7.2.2.10			integral component of membrane [GO:0016021]	ATP binding [GO:0005524]; P-type calcium transporter activity [GO:0005388]	1	23	3	0	24.2	123.46	1119	2.2058	0	13126000	3151500	12986000	27375000	0	0	5	0	2.29809e-06	7.35893e-07	3.15644e-06	6.01524e-06	0	0	0	0.0186141	0.00596058	0.0255665	0.0487222	0	0	3.71693	3.7756	3.7229	3.26516	2.65945	2.95076	2.3726	0	42.3081	13.3587
tr|A0A6L0WQT5|A0A6L0WQT5_LEIIN;tr|A4HW49|A4HW49_LEIIN	tr|A0A6L0WQT5|A0A6L0WQT5_LEIIN;tr|A4HW49|A4HW49_LEIIN	Protein_kinase_-_putative	LINF_140016900	Leishmania infantum					ATP binding [GO:0005524]; protein kinase activity [GO:0004672]	2	26	26	26	29.3	113.18	1038	256.66	823530000	1137500000	719450000	774200000	836600000	855850000	663270000	132	0.000165065	0.000199153	0.000167996	0.000188181	0.00018383	0.000178053	0.000206559	1.45843	1.75961	1.48432	1.66267	1.62423	1.57319	1.82505	3.71693	3.7756	3.7229	3.26516	2.65945	2.95076	2.3726	3263.36	3999.43	3326.64
tr|A0A6L0WR03|A0A6L0WR03_LEIIN;tr|A4HW23|A4HW23_LEIIN	tr|A0A6L0WR03|A0A6L0WR03_LEIIN;tr|A4HW23|A4HW23_LEIIN	Hypothetical_protein_-_conserved	LINF_140013700	Leishmania infantum						2	14	14	14	4.4	449.04	4231	33.97	62582000	75491000	46176000	72381000	180410000	47569000	1829500	27	1.25437e-05	1.32169e-05	1.07824e-05	1.75933e-05	3.96424e-05	9.89638e-06	5.69751e-07	0.0279344	0.0294337	0.024012	0.0391797	0.0882825	0.022039	0.00126882	3.71693	3.7756	3.7229	3.26516	2.65945	2.95076	2.3726	62.5057	66.9001	53.8153
tr|A0A6L0WR10|A0A6L0WR10_LEIIN	tr|A0A6L0WR10|A0A6L0WR10_LEIIN	Kinesin_K39_-_putative	LINF_140017400	Leishmania infantum			microtubule-based movement [GO:0007018]		ATP binding [GO:0005524]; ATP-dependent microtubule motor activity [GO:1990939]; microtubule binding [GO:0008017]	1	21	5	5	33	366.51	3261	60.223	339650000	370430000	207420000	247290000	52813000	313700000	290820000	17	6.80779e-05	6.48546e-05	4.84337e-05	6.01075e-05	1.16049e-05	6.5263e-05	9.05685e-05	0.185746	0.176952	0.132148	0.164	0.0316631	0.178066	0.247111	3.71693	3.7756	3.7229	3.26516	2.65945	2.95076	2.3726	415.625	402.196	296.169
tr|A0A6L0WR12|A0A6L0WR12_LEIIN;tr|E9AGK6|E9AGK6_LEIIN	tr|A0A6L0WR12|A0A6L0WR12_LEIIN;tr|E9AGK6|E9AGK6_LEIIN	Hypothetical_protein_-_conserved	LINF_130022500	Leishmania infantum						2	5	5	5	13.6	49.369	457	17.323	52009000	54622000	39231000	22938000	29932000	18387000	2705300	16	1.04245e-05	9.56318e-06	9.16065e-06	5.57542e-06	6.5771e-06	3.82528e-06	8.42497e-07	0.211154	0.193708	0.185555	0.112934	0.133223	0.0774835	0.0170653	3.71693	3.7756	3.7229	3.26516	2.65945	2.95076	2.3726	472.476	440.281	415.862
tr|A4HRH8|A4HRH8_LEIIN;tr|A0A6L0WR28|A0A6L0WR28_LEIIN	tr|A4HRH8|A4HRH8_LEIIN;tr|A0A6L0WR28|A0A6L0WR28_LEIIN	Uncharacterized protein	LINJ_01_0570	Leishmania infantum						2	2	2	2	13.9	29.736	287	6.5116	44154000	51449000	38046000	17704000	6334300	0	11854000	6	8.85003e-06	9.00766e-06	8.88395e-06	4.30322e-06	1.39187e-06	0	3.69163e-06	0.29762	0.302921	0.298761	0.144714	0.0468075	0	0.124147	3.71693	3.7756	3.7229	3.26516	2.65945	2.95076	2.3726	665.952	688.512	669.578
tr|A0A6L0WR89|A0A6L0WR89_LEIIN;tr|A4HVH7|A4HVH7_LEIIN	tr|A0A6L0WR89|A0A6L0WR89_LEIIN;tr|A4HVH7|A4HVH7_LEIIN	Hypothetical_protein_-_conserved	LINF_130009700	Leishmania infantum						2	3	3	3	5.1	82.353	760	3.2704	6321500	38344000	30599000	111300000	10172000	18604000	0	3	1.26705e-06	6.71324e-06	7.14503e-06	2.70531e-05	2.23514e-06	3.87043e-06	0	0.0153856	0.0815179	0.0867611	0.328502	0.027141	0.046998	0	3.71693	3.7756	3.7229	3.26516	2.65945	2.95076	2.3726	34.4268	185.283	194.447
tr|E9AHL5|E9AHL5_LEIIN;tr|A0A6L0WRC9|A0A6L0WRC9_LEIIN;tr|E9AHX6|E9AHX6_LEIIN;tr|A4HU11|A4HU11_LEIIN;tr|A0A6L0Y277|A0A6L0Y277_LEIIN	tr|E9AHL5|E9AHL5_LEIIN;tr|A0A6L0WRC9|A0A6L0WRC9_LEIIN;tr|E9AHX6|E9AHX6_LEIIN;tr|A4HU11|A4HU11_LEIIN;tr|A0A6L0Y277|A0A6L0Y277_LEIIN	60S ribosomal protein L40 (Ubiquitin) (Ubiquitin-60S ribosomal protein L40)	LINF_310026800 LINF_310028300 LINJ_31_1930 LINJ_31_2070	Leishmania infantum			translation [GO:0006412]	cytoplasm [GO:0005737]; nucleus [GO:0005634]; ribosome [GO:0005840]	structural constituent of ribosome [GO:0003735]	5	4	4	4	33.6	14.682	128	51.055	12408000000	12838000000	11538000000	6328800000	3344800000	12416000000	7169900000	132	0.002487	0.00224767	0.00269419	0.00153831	0.000734969	0.00258306	0.00223288	169.391	153.09	183.503	104.775	50.0592	175.934	152.083	3.71693	3.7756	3.7229	3.26516	2.65945	2.95076	2.3726	379029	347960	411263
tr|A0A6L0WRD5|A0A6L0WRD5_LEIIN;tr|A4HW63|A4HW63_LEIIN	tr|A0A6L0WRD5|A0A6L0WRD5_LEIIN;tr|A4HW63|A4HW63_LEIIN	Ras-like_small_GTPases_-_putative	LINF_140018100	Leishmania infantum					GTPase activity [GO:0003924]; GTP binding [GO:0005525]; metal ion binding [GO:0046872]	2	4	4	4	4.7	80.334	763	5.1134	22925000	39241000	35150000	24283000	31495000	83760000	56920000	12	4.59499e-06	6.87029e-06	8.20772e-06	5.90234e-06	6.92055e-06	1.74257e-05	1.77263e-05	0.0571985	0.0855216	0.10217	0.0734725	0.0861472	0.216915	0.220657	3.71693	3.7756	3.7229	3.26516	2.65945	2.95076	2.3726	127.987	194.383	228.982
tr|A4HRL7|A4HRL7_LEIIN;tr|A0A6L0WRE3|A0A6L0WRE3_LEIIN	tr|A4HRL7|A4HRL7_LEIIN;tr|A0A6L0WRE3|A0A6L0WRE3_LEIIN	RING-type domain-containing protein	LINJ_02_0120	Leishmania infantum						2	8	8	8	17.3	64.283	611	21.796	130530000	136600000	115870000	99776000	46282000	42074000	40307000	36	2.61629e-05	2.39158e-05	2.70563e-05	2.4252e-05	1.01698e-05	8.75319e-06	1.25526e-05	0.406995	0.37204	0.420893	0.37727	0.158203	0.136166	0.195271	3.71693	3.7756	3.7229	3.26516	2.65945	2.95076	2.3726	910.688	845.613	943.299
tr|A4HRU5|A4HRU5_LEIIN;tr|A0A6L0WRH7|A0A6L0WRH7_LEIIN	tr|A4HRU5|A4HRU5_LEIIN;tr|A0A6L0WRH7|A0A6L0WRH7_LEIIN	Protein kinase domain-containing protein	LINJ_03_0330	Leishmania infantum					ATP binding [GO:0005524]; protein kinase activity [GO:0004672]	2	4	4	4	3.6	153.66	1454	7.9572	10454000	11228000	5025900	14560000	18885000	61084000	0	5	2.09535e-06	1.96579e-06	1.17358e-06	3.53902e-06	4.14969e-06	1.27081e-05	0	0.0136363	0.0127931	0.00763748	0.0230315	0.0270057	0.0827026	0	3.71693	3.7756	3.7229	3.26516	2.65945	2.95076	2.3726	30.5125	29.0776	17.117
tr|A0A6L0WRI0|A0A6L0WRI0_LEIIN;tr|A4HW82|A4HW82_LEIIN	tr|A0A6L0WRI0|A0A6L0WRI0_LEIIN;tr|A4HW82|A4HW82_LEIIN	Inositol-3-phosphate synthase (EC 5.5.1.4)	LINF_140020000	Leishmania infantum	5.5.1.4	PATHWAY: Polyol metabolism; myo-inositol biosynthesis; myo-inositol from D-glucose 6-phosphate: step 1/2. {ECO:0000256|ARBA:ARBA00005117}.	inositol biosynthetic process [GO:0006021]; phospholipid biosynthetic process [GO:0008654]		inositol-3-phosphate synthase activity [GO:0004512]	2	22	22	22	47.5	58.297	526	323.31	5916400000	6560400000	4045600000	4275100000	2573400000	5575600000	3151900000	179	0.00118586	0.00114859	0.00094467	0.00103913	0.000565466	0.00115996	0.000981579	20.3416	19.7024	16.2044	17.8247	9.69974	19.8975	16.8376	3.71693	3.7756	3.7229	3.26516	2.65945	2.95076	2.3726	45516.3	44781.7	36317.1
tr|A4HRQ2|A4HRQ2_LEIIN;tr|A0A6L0WRI1|A0A6L0WRI1_LEIIN	tr|A4HRQ2|A4HRQ2_LEIIN;tr|A0A6L0WRI1|A0A6L0WRI1_LEIIN	Protein kinase domain-containing protein	LINJ_02_0540	Leishmania infantum				integral component of membrane [GO:0016021]	ATP binding [GO:0005524]; protein kinase activity [GO:0004672]	2	11	11	11	13.7	107.88	981	32.775	140870000	184400000	98243000	77201000	73434000	98334000	30115000	34	2.82354e-05	3.22846e-05	2.29403e-05	1.87648e-05	1.6136e-05	2.04577e-05	9.37855e-06	0.261729	0.299264	0.212646	0.173942	0.149574	0.189634	0.086935	3.71693	3.7756	3.7229	3.26516	2.65945	2.95076	2.3726	585.643	680.2	476.579
tr|A0A6L0WRW6|A0A6L0WRW6_LEIIN;tr|A4HS79|A4HS79_LEIIN	tr|A0A6L0WRW6|A0A6L0WRW6_LEIIN;tr|A4HS79|A4HS79_LEIIN	Peptide deformylase (EC 3.5.1.88)	LINF_040013200	Leishmania infantum	3.5.1.88		translation [GO:0006412]		metal ion binding [GO:0046872]; peptide deformylase activity [GO:0042586]	2	6	6	6	21.3	45.026	408	31.929	68296000	67874000	47493000	56281000	115320000	53370000	25487000	24	1.36889e-05	1.18833e-05	1.10899e-05	1.36799e-05	2.53398e-05	1.11032e-05	7.93728e-06	0.304023	0.263922	0.246299	0.303823	0.562782	0.246596	0.176282	3.71693	3.7756	3.7229	3.26516	2.65945	2.95076	2.3726	680.279	599.87	552.002
tr|A0A6L0WRX6|A0A6L0WRX6_LEIIN;tr|A4HS85|A4HS85_LEIIN	tr|A0A6L0WRX6|A0A6L0WRX6_LEIIN;tr|A4HS85|A4HS85_LEIIN	Hypothetical_protein_-_conserved	LINF_040014200	Leishmania infantum						2	3	3	3	10.8	62.371	595	53.074	42429000	44815000	38247000	19912000	0	29563000	0	7	8.50428e-06	7.84618e-06	8.93088e-06	4.8399e-06	0	6.15037e-06	0	0.13635	0.125799	0.14319	0.0775986	0	0.0986094	0	3.71693	3.7756	3.7229	3.26516	2.65945	2.95076	2.3726	305.095	285.929	320.914
tr|A0A6L0WS26|A0A6L0WS26_LEIIN;tr|A4HUZ6|A4HUZ6_LEIIN	tr|A0A6L0WS26|A0A6L0WS26_LEIIN;tr|A4HUZ6|A4HUZ6_LEIIN	Kinesin_-_putative	LINF_110014300	Leishmania infantum			microtubule-based movement [GO:0007018]		ATP binding [GO:0005524]; ATP-dependent microtubule motor activity [GO:1990939]; microtubule binding [GO:0008017]	2	9	9	9	6.9	148.55	1417	16.982	158510000	153760000	112830000	64146000	0	34651000	29209000	17	3.1771e-05	2.69202e-05	2.63464e-05	1.55916e-05	0	7.20889e-06	9.0964e-06	0.213874	0.18122	0.177357	0.104959	0	0.0485284	0.0612346	3.71693	3.7756	3.7229	3.26516	2.65945	2.95076	2.3726	478.563	411.896	397.49
tr|A0A6L0WS50|A0A6L0WS50_LEIIN;tr|A4HV22|A4HV22_LEIIN;tr|A4HV23|A4HV23_LEIIN	tr|A0A6L0WS50|A0A6L0WS50_LEIIN;tr|A4HV22|A4HV22_LEIIN	Protein_transport_protein_SEC31_-_putative	LINF_110017600	Leishmania infantum			endoplasmic reticulum to Golgi vesicle-mediated transport [GO:0006888]	endoplasmic reticulum [GO:0005783]		3	23	23	23	24.7	123.29	1168	319.6	2008700000	2115500000	1485200000	1200200000	1192100000	1869300000	1423800000	163	0.000402615	0.00037038	0.000346802	0.000291726	0.000261946	0.000388894	0.000443406	3.26559	3.00414	2.8129	2.36618	2.12463	3.1543	3.59645	3.71693	3.7756	3.7229	3.26516	2.65945	2.95076	2.3726	7307.06	6828.13	6304.22
tr|A4HSU7|A4HSU7_LEIIN;tr|A0A6L0WSE9|A0A6L0WSE9_LEIIN	tr|A4HSU7|A4HSU7_LEIIN;tr|A0A6L0WSE9|A0A6L0WSE9_LEIIN	Uncharacterized protein	LINJ_06_0570	Leishmania infantum						2	5	5	5	4	183.19	1748	30.909	38358000	71841000	22790000	29403000	0	7287800	0	10	7.68831e-06	1.25779e-05	5.32159e-06	7.14683e-06	0	1.51617e-06	0	0.041969	0.0686603	0.0290496	0.0390132	0	0.00827651	0	3.71693	3.7756	3.7229	3.26516	2.65945	2.95076	2.3726	93.9095	156.059	65.1054
tr|A0A6L0WSK3|A0A6L0WSK3_LEIIN;tr|A4HSS9|A4HSS9_LEIIN	tr|A0A6L0WSK3|A0A6L0WSK3_LEIIN;tr|A4HSS9|A4HSS9_LEIIN	Zinc_finger_C-x8-C-x5-C-x3-H_type_(And_similar)_-_putative	LINF_060009100	Leishmania infantum					metal ion binding [GO:0046872]	2	4	4	4	11	41.697	374	9.3346	79220000	61427000	6055700	78957000	140610000	104770000	30301000	17	1.58785e-05	1.07546e-05	1.41404e-06	1.91917e-05	3.08969e-05	2.17966e-05	9.43648e-06	0.380807	0.257923	0.0339123	0.460265	0.740987	0.522739	0.226311	3.71693	3.7756	3.7229	3.26516	2.65945	2.95076	2.3726	852.09	586.235	76.0036
tr|A4HT07|A4HT07_LEIIN;tr|A0A6L0WSU2|A0A6L0WSU2_LEIIN	tr|A4HT07|A4HT07_LEIIN;tr|A0A6L0WSU2|A0A6L0WSU2_LEIIN	Uncharacterized protein	LINJ_06_1190	Leishmania infantum						2	4	4	4	12.5	57.5	521	4.7531	41139000	17425000	11156000	22996000	0	0	0	4	8.24572e-06	3.05076e-06	2.60499e-06	5.58951e-06	0	0	0	0.143404	0.0530567	0.0453041	0.097209	0	0	0	3.71693	3.7756	3.7229	3.26516	2.65945	2.95076	2.3726	320.879	120.593	101.535
tr|A0A6L0WSX4|A0A6L0WSX4_LEIIN;tr|A4HTD2|A4HTD2_LEIIN	tr|A0A6L0WSX4|A0A6L0WSX4_LEIIN;tr|A4HTD2|A4HTD2_LEIIN	Lipoate-protein_ligase-like	LINF_070017200	Leishmania infantum		PATHWAY: Protein modification; protein lipoylation via exogenous pathway; protein N(6)-(lipoyl)lysine from lipoate: step 2/2. {ECO:0000256|ARBA:ARBA00005085}.	protein lipoylation [GO:0009249]		ligase activity [GO:0016874]	2	4	4	4	7.8	55.235	514	5.9932	18401000	31635000	15869000	23368000	9178700	29799000	28089000	12	3.68822e-06	5.53864e-06	3.7055e-06	5.67993e-06	2.01688e-06	6.19946e-06	8.74761e-06	0.0667732	0.100274	0.0670861	0.102832	0.0365145	0.112238	0.158371	3.71693	3.7756	3.7229	3.26516	2.65945	2.95076	2.3726	149.411	227.914	150.352
tr|A0A6L0WT27|A0A6L0WT27_LEIIN	tr|A0A6L0WT27|A0A6L0WT27_LEIIN	Hypothetical_protein	LINF_150009800	Leishmania infantum						1	4	4	4	12	309.53	2881	13.413	221110000	390120000	377990000	335390000	33800000	328440000	45594000	16	4.43183e-05	6.8302e-05	8.82627e-05	8.15215e-05	7.42704e-06	6.83295e-05	1.41991e-05	0.143179	0.220663	0.285151	0.263372	0.0239946	0.220753	0.0458731	3.71693	3.7756	3.7229	3.26516	2.65945	2.95076	2.3726	320.377	501.548	639.075
tr|A4HTX5|A4HTX5_LEIIN;tr|A0A6L0WTE2|A0A6L0WTE2_LEIIN	tr|A4HTX5|A4HTX5_LEIIN;tr|A0A6L0WTE2|A0A6L0WTE2_LEIIN	Uncharacterized protein	LINJ_09_0430	Leishmania infantum				integral component of membrane [GO:0016021]		2	29	29	24	40.7	93.462	813	323.31	1010400000	890160000	765660000	1346800000	1736700000	1311800000	899260000	166	0.00020252	0.000155849	0.000178786	0.000327359	0.000381614	0.00027291	0.000280052	2.16687	1.66751	1.91293	3.50259	4.08309	2.92001	2.99642	3.71693	3.7756	3.7229	3.26516	2.65945	2.95076	2.3726	4848.57	3790.09	4287.22
tr|A0A6L0WTF5|A0A6L0WTF5_LEIIN;tr|A4HTN3|A4HTN3_LEIIN	tr|A0A6L0WTF5|A0A6L0WTF5_LEIIN;tr|A4HTN3|A4HTN3_LEIIN	Protein_kinase_-_putative	LINF_080013800	Leishmania infantum					ATP binding [GO:0005524]; protein kinase activity [GO:0004672]	2	2	2	2	2.2	120.16	1153	3.309	13489000	12892000	12343000	0	13601000	43697000	19458000	5	2.70368e-06	2.25712e-06	2.88216e-06	0	2.98861e-06	9.09084e-06	6.0597e-06	0.0225006	0.0187843	0.023986	0	0.024872	0.0756561	0.0504303	3.71693	3.7756	3.7229	3.26516	2.65945	2.95076	2.3726	50.3472	42.695	53.757
tr|A0A6L0WTF9|A0A6L0WTF9_LEIIN;tr|A4HTV3|A4HTV3_LEIIN	tr|A0A6L0WTF9|A0A6L0WTF9_LEIIN;tr|A4HTV3|A4HTV3_LEIIN	Hypothetical_protein_-__conserved	LINF_090009800	Leishmania infantum						2	2	2	2	1.8	203.56	1964	10.441	16876000	8777800	22321000	16249000	2578300	6703900	0	11	3.38255e-06	1.53681e-06	5.21208e-06	3.94956e-06	5.66542e-07	1.3947e-06	0	0.016617	0.00754967	0.0256046	0.0194024	0.00278317	0.00685153	0	3.71693	3.7756	3.7229	3.26516	2.65945	2.95076	2.3726	37.182	17.1597	57.3846
tr|A0A6L0WTH6|A0A6L0WTH6_LEIIN;tr|A4HWF2|A4HWF2_LEIIN	tr|A0A6L0WTH6|A0A6L0WTH6_LEIIN;tr|A4HWF2|A4HWF2_LEIIN	Hypothetical_protein_-_conserved	LINF_150012700	Leishmania infantum			cilium movement [GO:0003341]; outer dynein arm assembly [GO:0036158]	cilium [GO:0005929]		2	25	25	25	41.1	75.193	674	262.4	907720000	1099500000	951820000	671490000	267550000	859850000	310930000	121	0.000181939	0.0001925	0.000222255	0.000163215	5.87901e-05	0.000178885	9.68313e-05	2.41963	2.56008	2.9558	2.17062	0.781856	2.37902	1.28777	3.71693	3.7756	3.7229	3.26516	2.65945	2.95076	2.3726	5414.15	5818.82	6624.48
tr|A0A6L0WTL9|A0A6L0WTL9_LEIIN;tr|A4HTU6|A4HTU6_LEIIN	tr|A0A6L0WTL9|A0A6L0WTL9_LEIIN;tr|A4HTU6|A4HTU6_LEIIN	Hypothetical_protein_-__conserved	LINF_090009000	Leishmania infantum				integral component of membrane [GO:0016021]		2	8	8	8	8.4	114.5	1065	9.5538	89065000	103950000	53295000	35379000	104730000	8514000	70910000	18	1.78518e-05	1.81995e-05	1.24447e-05	8.59938e-06	2.30128e-05	1.77128e-06	2.20831e-05	0.155911	0.158948	0.108687	0.0751038	0.200985	0.0154697	0.192866	3.71693	3.7756	3.7229	3.26516	2.65945	2.95076	2.3726	348.865	361.273	243.588
tr|A0A6L0WTP4|A0A6L0WTP4_LEIIN;tr|A4HTY2|A4HTY2_LEIIN	tr|A0A6L0WTP4|A0A6L0WTP4_LEIIN;tr|A4HTY2|A4HTY2_LEIIN	Glucosidase_II_beta_subunit-like_-__putative	LINF_090012000	Leishmania infantum						2	8	8	8	11.1	92.019	837	28.288	85887000	79655000	55375000	27430000	103070000	12961000	33935000	19	1.72148e-05	1.39459e-05	1.29304e-05	6.66726e-06	2.26481e-05	2.69644e-06	1.05682e-05	0.187079	0.151555	0.140518	0.0724553	0.246124	0.0293031	0.114848	3.71693	3.7756	3.7229	3.26516	2.65945	2.95076	2.3726	418.606	344.471	314.928
tr|A0A6L0WTW8|A0A6L0WTW8_LEIIN;tr|A4HU40|A4HU40_LEIIN	tr|A0A6L0WTW8|A0A6L0WTW8_LEIIN;tr|A4HU40|A4HU40_LEIIN	Hypothetical_protein_-__conserved	LINF_090019100	Leishmania infantum						2	7	7	7	11.3	102.49	1007	55.021	94748000	127340000	48648000	78928000	45769000	40559000	6068000	16	1.89909e-05	2.22946e-05	1.13596e-05	1.91846e-05	1.0057e-05	8.438e-06	1.88972e-06	0.185295	0.21753	0.110836	0.187185	0.0981271	0.08233	0.0184381	3.71693	3.7756	3.7229	3.26516	2.65945	2.95076	2.3726	414.614	494.425	248.404
tr|A0A6L0WTY1|A0A6L0WTY1_LEIIN	tr|A0A6L0WTY1|A0A6L0WTY1_LEIIN	Rix1_complex_component_involved_in_60S_ribosome_m aturation_-_putative	LINF_150014100	Leishmania infantum						1	10	10	10	11.6	109.19	1033	45.795	91585000	103820000	94447000	33094000	0	35752000	27604000	22	1.83569e-05	1.81767e-05	2.20539e-05	8.04398e-06	0	7.43794e-06	8.59657e-06	0.168119	0.166469	0.201977	0.0736696	0	0.0681193	0.0787303	3.71693	3.7756	3.7229	3.26516	2.65945	2.95076	2.3726	376.181	378.369	452.668
tr|A4HVI7|A4HVI7_LEIIN;tr|A0A6L0WTZ3|A0A6L0WTZ3_LEIIN	tr|A4HVI7|A4HVI7_LEIIN;tr|A0A6L0WTZ3|A0A6L0WTZ3_LEIIN	Uncharacterized protein	LINJ_13_0470	Leishmania infantum						2	24	24	24	17.2	179.61	1731	150.41	507910000	646180000	516440000	206850000	140030000	199770000	134920000	64	0.000101803	0.000113133	0.000120592	5.02779e-05	3.07695e-05	4.15607e-05	4.20174e-05	0.566802	0.62988	0.671408	0.279928	0.171313	0.231394	0.233937	3.71693	3.7756	3.7229	3.26516	2.65945	2.95076	2.3726	1268.27	1431.66	1504.75
tr|A4HUG2|A4HUG2_LEIIN;tr|A0A6L0WU57|A0A6L0WU57_LEIIN	tr|A4HUG2|A4HUG2_LEIIN;tr|A0A6L0WU57|A0A6L0WU57_LEIIN	Uncharacterized protein	LINJ_10_0550	Leishmania infantum				integral component of membrane [GO:0016021]		2	51	51	51	9.7	713.64	6802	323.31	718300000	892080000	550110000	969700000	1835300000	704060000	1070000000	179	0.000143973	0.000156185	0.000128454	0.0002357	0.000403279	0.000146475	0.000333224	0.201744	0.218857	0.179998	0.330278	0.565102	0.20525	0.466936	3.71693	3.7756	3.7229	3.26516	2.65945	2.95076	2.3726	451.421	497.441	403.408
tr|A0A6L0WU62|A0A6L0WU62_LEIIN	tr|A0A6L0WU62|A0A6L0WU62_LEIIN	Hypothetical_protein	LINF_150015600	Leishmania infantum						1	2	2	2	9.8	36.221	366	10.436	11839000	10687000	12786000	10900000	0	8548000	0	3	2.37296e-06	1.87107e-06	2.9856e-06	2.6494e-06	0	1.77835e-06	0	0.0655133	0.0516571	0.0824274	0.0731455	0	0.0490972	0	3.71693	3.7756	3.7229	3.26516	2.65945	2.95076	2.3726	146.592	117.412	184.735
tr|A4HWH5|A4HWH5_LEIIN;tr|A0A6L0WU73|A0A6L0WU73_LEIIN	tr|A4HWH5|A4HWH5_LEIIN;tr|A0A6L0WU73|A0A6L0WU73_LEIIN	Uncharacterized protein	LINJ_15_0830	Leishmania infantum						2	4	4	4	2.3	222.04	2115	3.2511	0	6470900	5897100	7880100	11849000	8201700	23039000	6	0	1.13292e-06	1.37701e-06	1.91537e-06	2.60364e-06	1.7063e-06	7.17491e-06	0	0.00510233	0.00620161	0.00862626	0.011726	0.00768467	0.0323136	3.71693	3.7756	3.7229	3.26516	2.65945	2.95076	2.3726	0	11.5971	13.8989
tr|A4HWG7|A4HWG7_LEIIN;tr|A0A6L0WUC5|A0A6L0WUC5_LEIIN	tr|A4HWG7|A4HWG7_LEIIN;tr|A0A6L0WUC5|A0A6L0WUC5_LEIIN	Uncharacterized protein	LINJ_15_0740	Leishmania infantum						2	5	5	5	7.2	103.29	949	12.223	59710000	70914000	57245000	47620000	49545000	9138900	12007000	13	1.1968e-05	1.24156e-05	1.3367e-05	1.15747e-05	1.08868e-05	1.90128e-06	3.73928e-06	0.115868	0.120201	0.129413	0.112061	0.1054	0.0184072	0.0362017	3.71693	3.7756	3.7229	3.26516	2.65945	2.95076	2.3726	259.265	273.206	290.037
tr|A4HUR9|A4HUR9_LEIIN;tr|A0A6L0WUF2|A0A6L0WUF2_LEIIN	tr|A4HUR9|A4HUR9_LEIIN;tr|A0A6L0WUF2|A0A6L0WUF2_LEIIN	GRIP domain-containing protein	LINJ_11_0070	Leishmania infantum						2	20	20	20	49.2	147.4	1334	323.31	1418300000	2367900000	1504100000	653140000	261520000	1197700000	843960000	72	0.000284278	0.00041457	0.000351216	0.000158755	5.74651e-05	0.000249173	0.00026283	1.92861	2.81255	2.38274	1.07704	0.389858	1.69045	1.78311	3.71693	3.7756	3.7229	3.26516	2.65945	2.95076	2.3726	4315.45	6392.68	5340.15
tr|A0A6L0WUI6|A0A6L0WUI6_LEIIN;tr|A4HV58|A4HV58_LEIIN	tr|A0A6L0WUI6|A0A6L0WUI6_LEIIN;tr|A4HV58|A4HV58_LEIIN	Hypothetical_protein_-_conserved	LINF_120006500	Leishmania infantum			Notch signaling pathway [GO:0007219]; positive regulation of catalytic activity [GO:0043085]; protein processing [GO:0016485]	integral component of membrane [GO:0016021]		2	2	2	2	4.2	47.605	454	2.0866	0	0	0	0	0	0	0	2	0	0	0	0	0	0	0	0	0	0	0	0	0	0	3.71693	3.7756	3.7229	3.26516	2.65945	2.95076	2.3726	0	0	0
tr|A4HUY6|A4HUY6_LEIIN;tr|A0A6L0WUK8|A0A6L0WUK8_LEIIN;tr|A4HUY7|A4HUY7_LEIIN	tr|A4HUY6|A4HUY6_LEIIN;tr|A0A6L0WUK8|A0A6L0WUK8_LEIIN;tr|A4HUY7|A4HUY7_LEIIN	40S_ribosomal_protein_S21_-_putative (Putative 40S ribosomal protein S21)	LINF_110013300 LINJ_11_0770	Leishmania infantum			translation [GO:0006412]	ribosome [GO:0005840]	structural constituent of ribosome [GO:0003735]	3	3	3	3	27.4	17.069	164	237.63	1506100000	1357800000	1514000000	1539600000	291130000	1594200000	1656000000	29	0.000301876	0.000237723	0.000353527	0.000374222	6.39714e-05	0.000331662	0.000515719	17.6856	13.9272	20.7117	21.9241	3.74781	19.4306	30.2138	3.71693	3.7756	3.7229	3.26516	2.65945	2.95076	2.3726	39573.2	31655.2	46418.6
tr|A0A6L0WUL8|A0A6L0WUL8_LEIIN;tr|A4HUZ7|A4HUZ7_LEIIN	tr|A0A6L0WUL8|A0A6L0WUL8_LEIIN;tr|A4HUZ7|A4HUZ7_LEIIN	START_domain_containing_protein_-_putative	LINF_110014400	Leishmania infantum					lipid binding [GO:0008289]	2	15	15	15	46	36.883	324	86.06	591430000	692380000	610230000	188450000	34939000	406320000	71263000	53	0.000118544	0.000121221	0.000142492	4.58055e-05	7.67732e-06	8.45319e-05	2.21931e-05	3.21404	3.28665	3.86335	1.24191	0.208153	2.29189	0.601715	3.71693	3.7756	3.7229	3.26516	2.65945	2.95076	2.3726	7191.72	7470.25	8658.48
tr|E9AGM9|E9AGM9_LEIIN;tr|A0A6L0WUQ9|A0A6L0WUQ9_LEIIN	tr|E9AGM9|E9AGM9_LEIIN;tr|A0A6L0WUQ9|A0A6L0WUQ9_LEIIN	Uncharacterized protein (Fragment)	LINJ_15_1300b	Leishmania infantum						2	2	2	2	1.2	172.15	1637	1.4302	72771000	111300000	80429000	33553000	49628000	0	0	4	1.45859e-05	1.94863e-05	1.87806e-05	8.15555e-06	1.0905e-05	0	0	0.0847278	0.113194	0.109094	0.0473747	0.0633459	0	0	3.71693	3.7756	3.7229	3.26516	2.65945	2.95076	2.3726	189.586	257.279	244.501
tr|A0A6L0WUR4|A0A6L0WUR4_LEIIN;tr|A4HV51|A4HV51_LEIIN	tr|A0A6L0WUR4|A0A6L0WUR4_LEIIN;tr|A4HV51|A4HV51_LEIIN	Hypothetical_protein_-_conserved	LINF_120005700	Leishmania infantum						2	6	6	6	12.3	66.107	576	14.712	114140000	97617000	53978000	18564000	42980000	81355000	53997000	20	2.28777e-05	1.70907e-05	1.26042e-05	4.51225e-06	9.44421e-06	1.69253e-05	1.6816e-05	0.346071	0.258531	0.190663	0.0682568	0.142862	0.256029	0.254375	3.71693	3.7756	3.7229	3.26516	2.65945	2.95076	2.3726	774.365	587.618	427.311
tr|A0A6L0WUT4|A0A6L0WUT4_LEIIN;tr|A4HV70|A4HV70_LEIIN	tr|A0A6L0WUT4|A0A6L0WUT4_LEIIN;tr|A4HV70|A4HV70_LEIIN	Helicase_conserved_C-terminal_domain/Helicase_ass ociated_domain_(HA2)_-_putative	LINF_120007700	Leishmania infantum					ATP binding [GO:0005524]; helicase activity [GO:0004386]	2	4	4	4	2.1	276.43	2626	3.401	0	0	1140200	9454200	19928000	16405000	14965000	4	0	0	2.66243e-07	2.29798e-06	4.37888e-06	3.41294e-06	4.66047e-06	0	0	0.000963148	0.00831307	0.0158408	0.0123465	0.0168595	3.71693	3.7756	3.7229	3.26516	2.65945	2.95076	2.3726	0	0	2.15859
tr|A0A6L0WWA6|A0A6L0WWA6_LEIIN;tr|A4HWT3|A4HWT3_LEIIN	tr|A0A6L0WWA6|A0A6L0WWA6_LEIIN;tr|A4HWT3|A4HWT3_LEIIN	3-Beta-hydroxysteroid-delta(8)_-_delta(7 )-isomerase_-_putative	LINF_160008500	Leishmania infantum			sterol metabolic process [GO:0016125]	endoplasmic reticulum membrane [GO:0005789]; integral component of membrane [GO:0016021]	cholestenol delta-isomerase activity [GO:0047750]	2	5	5	5	24.2	32.747	285	49.781	73377000	24667000	46810000	374580000	444360000	54870000	26187000	15	1.47074e-05	4.31868e-06	1.09304e-05	9.10472e-05	9.76414e-05	1.14153e-05	8.15528e-06	0.449121	0.13188	0.333783	2.78032	2.98169	0.348591	0.249039	3.71693	3.7756	3.7229	3.26516	2.65945	2.95076	2.3726	1004.95	299.752	748.069
tr|A0A6L0WXE3|A0A6L0WXE3_LEIIN;tr|A4HW57|A4HW57_LEIIN;tr|A0A6B9PAM0|A0A6B9PAM0_LEIIN;tr|B5APS3|B5APS3_LEIIN;tr|A0A6B9PFH0|A0A6B9PFH0_LEIIN	tr|A0A6L0WXE3|A0A6L0WXE3_LEIIN;tr|A4HW57|A4HW57_LEIIN	Kinesin_K39_-_putative	LINF_140017300	Leishmania infantum			microtubule-based movement [GO:0007018]		ATP binding [GO:0005524]; ATP-dependent microtubule motor activity [GO:1990939]; microtubule binding [GO:0008017]	5	51	51	35	39.7	396.97	3609	253.44	3443300000	4436700000	3003900000	1386700000	1278900000	1304800000	1156600000	204	0.00069016	0.000776775	0.000701427	0.000337058	0.000281019	0.000271454	0.000360194	1.73857	1.95676	1.76695	0.849076	0.70791	0.683815	0.907358	3.71693	3.7756	3.7229	3.26516	2.65945	2.95076	2.3726	3890.21	4447.53	3960.06
tr|A0A6L0WXV7|A0A6L0WXV7_LEIIN;tr|A4HWH0|A4HWH0_LEIIN	tr|A0A6L0WXV7|A0A6L0WXV7_LEIIN;tr|A4HWH0|A4HWH0_LEIIN	Putative_methyltransferase_-_putative	LINF_150014700	Leishmania infantum			methylation [GO:0032259]		methyltransferase activity [GO:0008168]	2	2	2	2	7.4	40.064	377	16.378	18583000	34071000	17551000	17755000	7393000	659380000	177430000	4	3.72469e-06	5.96513e-06	4.09826e-06	4.31561e-06	1.6245e-06	0.000137179	5.52561e-05	0.0929686	0.14889	0.102293	0.107718	0.0405476	3.424	1.3792	3.71693	3.7756	3.7229	3.26516	2.65945	2.95076	2.3726	208.026	338.413	229.257
tr|A4HWZ3|A4HWZ3_LEIIN;tr|A0A6L0WXX4|A0A6L0WXX4_LEIIN	tr|A4HWZ3|A4HWZ3_LEIIN;tr|A0A6L0WXX4|A0A6L0WXX4_LEIIN	Uncharacterized protein	LINJ_16_0990	Leishmania infantum						2	18	18	18	22	110.05	971	63.273	226120000	242080000	69039000	133580000	354990000	110960000	116750000	40	4.53225e-05	4.23832e-05	1.6121e-05	3.24686e-05	7.80037e-05	2.30844e-05	3.63588e-05	0.411835	0.385127	0.146488	0.295035	0.708802	0.209763	0.330385	3.71693	3.7756	3.7229	3.26516	2.65945	2.95076	2.3726	921.519	875.358	328.306
tr|A0A6L0WY35|A0A6L0WY35_LEIIN;tr|E9AGP0|E9AGP0_LEIIN;tr|A4HWZ6|A4HWZ6_LEIIN;tr|E9AGN8|E9AGN8_LEIIN	tr|A0A6L0WY35|A0A6L0WY35_LEIIN;tr|E9AGP0|E9AGP0_LEIIN;tr|A4HWZ6|A4HWZ6_LEIIN;tr|E9AGN8|E9AGN8_LEIIN	Protein_of_uncharacterized_function_(DUF3184)_-_p utative	LINF_160015700	Leishmania infantum					transferase activity [GO:0016740]	4	20	7	2	25.5	102.26	944	19.996	69235000	51314000	62503000	64763000	42157000	38511000	24046000	18	1.38772e-05	8.98402e-06	1.45948e-05	1.57416e-05	9.26336e-06	8.01193e-06	7.48852e-06	0.135705	0.0878547	0.142722	0.153937	0.0905864	0.0783486	0.0732302	3.71693	3.7756	3.7229	3.26516	2.65945	2.95076	2.3726	303.651	199.686	319.867
tr|A0A6L0WYP6|A0A6L0WYP6_LEIIN;tr|A4HWB8|A4HWB8_LEIIN	tr|A0A6L0WYP6|A0A6L0WYP6_LEIIN;tr|A4HWB8|A4HWB8_LEIIN	Hypothetical_protein_-_conserved	LINF_150007000	Leishmania infantum						2	5	5	5	20.5	31.655	292	23.272	290300000	195270000	206840000	1369900000	1075200000	118420000	22378000	19	5.81865e-05	3.41877e-05	4.82983e-05	0.000332974	0.000236259	2.46364e-05	6.96906e-06	1.83814	1.08001	1.52577	10.5189	7.46356	0.778279	0.220157	3.71693	3.7756	3.7229	3.26516	2.65945	2.95076	2.3726	4113.01	2454.77	3419.53
tr|A4HWC6|A4HWC6_LEIIN;tr|A0A6L0WYT2|A0A6L0WYT2_LEIIN	tr|A4HWC6|A4HWC6_LEIIN;tr|A0A6L0WYT2|A0A6L0WYT2_LEIIN	Uncharacterized protein	LINJ_15_0290	Leishmania infantum						2	19	19	19	13.2	205.78	1945	86.417	474450000	533230000	355650000	283290000	222020000	286660000	166600000	56	9.50967e-05	9.33576e-05	8.30462e-05	6.88578e-05	4.87855e-05	5.96375e-05	5.18833e-05	0.462128	0.453677	0.403568	0.334618	0.237076	0.289812	0.25213	3.71693	3.7756	3.7229	3.26516	2.65945	2.95076	2.3726	1034.05	1031.17	904.47
tr|A0A6L0WZ35|A0A6L0WZ35_LEIIN;tr|A4HVY6|A4HVY6_LEIIN	tr|A0A6L0WZ35|A0A6L0WZ35_LEIIN;tr|A4HVY6|A4HVY6_LEIIN	mRNA_capping_enzyme_-_beta_chain_-_putative	LINF_140009600	Leishmania infantum						2	6	6	6	16	43.563	400	9.9203	145110000	130480000	95590000	74406000	125850000	32433000	62359000	21	2.90852e-05	2.28444e-05	2.23208e-05	1.80855e-05	2.76536e-05	6.74745e-06	1.94201e-05	0.667659	0.524398	0.51238	0.415157	0.634796	0.154889	0.445794	3.71693	3.7756	3.7229	3.26516	2.65945	2.95076	2.3726	1493.95	1191.91	1148.34
tr|A0A6L0WZP4|A0A6L0WZP4_LEIIN;tr|E9AGL7|E9AGL7_LEIIN	tr|A0A6L0WZP4|A0A6L0WZP4_LEIIN;tr|E9AGL7|E9AGL7_LEIIN	Tb-292_membrane_associated_protein-like_protein	LINF_150012100	Leishmania infantum						2	30	20	7	27.8	543.78	4934	94.937	322870000	404680000	290030000	424810000	493870000	652130000	189090000	59	6.47146e-05	7.08511e-05	6.77236e-05	0.000103256	0.00010852	0.000135671	5.88873e-05	0.119009	0.130294	0.124542	0.189886	0.199567	0.249496	0.108292	3.71693	3.7756	3.7229	3.26516	2.65945	2.95076	2.3726	266.293	296.146	279.122
tr|A0A6L0WZS4|A0A6L0WZS4_LEIIN	tr|A0A6L0WZS4|A0A6L0WZS4_LEIIN	Hypothetical_protein	LINF_140015100	Leishmania infantum						1	3	3	3	44.6	8.4107	74	15.648	148390000	148830000	120440000	62209000	52816000	108480000	84596000	16	2.97426e-05	2.60571e-05	2.81234e-05	1.51208e-05	1.16055e-05	2.25685e-05	2.63453e-05	3.53629	3.09808	3.34376	1.79781	1.37985	2.6833	3.13235	3.71693	3.7756	3.7229	3.26516	2.65945	2.95076	2.3726	7912.76	7041.66	7493.99
tr|A0A6L0X001|A0A6L0X001_LEIIN;tr|A4HW33|A4HW33_LEIIN	tr|A0A6L0X001|A0A6L0X001_LEIIN;tr|A4HW33|A4HW33_LEIIN	Protein_phosphatase_2C-like_protein	LINF_140015000	Leishmania infantum					protein serine/threonine phosphatase activity [GO:0004722]	2	12	12	12	16.9	90.637	851	22.887	171430000	148990000	105820000	155870000	62101000	32884000	7273900	32	3.43607e-05	2.60851e-05	2.47096e-05	3.78865e-05	1.36458e-05	6.84128e-06	2.26527e-06	0.379102	0.287797	0.272621	0.418002	0.150554	0.0754799	0.0249928	3.71693	3.7756	3.7229	3.26516	2.65945	2.95076	2.3726	848.275	654.137	610.994
tr|A0A6L0X0B3|A0A6L0X0B3_LEIIN	tr|A0A6L0X0B3|A0A6L0X0B3_LEIIN	Kinesin_K39_-_putative	LINF_140017500	Leishmania infantum			microtubule-based movement [GO:0007018]		ATP binding [GO:0005524]; ATP-dependent microtubule motor activity [GO:1990939]; microtubule binding [GO:0008017]	1	47	1	1	33.9	531.42	4521	2.899	48713000	75362000	42839000	25197000	10977000	39433000	0	6	9.76382e-06	1.31943e-05	1.00031e-05	6.1245e-06	2.41203e-06	8.20375e-06	0	0.0183731	0.0248284	0.0188234	0.0115248	0.00453884	0.0154374	0	3.71693	3.7756	3.7229	3.26516	2.65945	2.95076	2.3726	41.1114	56.4328	42.1867
tr|A0A6L0X4I0|A0A6L0X4I0_LEIIN;tr|A0A6L0X1D3|A0A6L0X1D3_LEIIN;tr|A0A6L0X0D3|A0A6L0X0D3_LEIIN;tr|A4HX85|A4HX85_LEIIN;tr|A4HX86|A4HX86_LEIIN	tr|A0A6L0X4I0|A0A6L0X4I0_LEIIN;tr|A0A6L0X1D3|A0A6L0X1D3_LEIIN;tr|A0A6L0X0D3|A0A6L0X0D3_LEIIN;tr|A4HX85|A4HX85_LEIIN	ATP pyrophosphate-lyase (Adenylyl cyclase)	LINF_170007700	Leishmania infantum			cAMP biosynthetic process [GO:0006171]; intracellular signal transduction [GO:0035556]	integral component of membrane [GO:0016021]		5	36	36	8	36.8	143.95	1329	323.31	1485100000	1671200000	1243900000	3186500000	4441000000	3202300000	2213200000	208	0.000297667	0.000292593	0.000290457	0.000774526	0.000975843	0.000666215	0.000689245	2.06785	2.0326	2.01777	5.38052	6.77904	4.6281	4.78809	3.71693	3.7756	3.7229	3.26516	2.65945	2.95076	2.3726	4627	4619.91	4522.19
tr|A0A6L0X0Y0|A0A6L0X0Y0_LEIIN;tr|A4HX88|A4HX88_LEIIN	tr|A0A6L0X0Y0|A0A6L0X0Y0_LEIIN;tr|A4HX88|A4HX88_LEIIN	ATP pyrophosphate-lyase (Adenylyl cyclase)	LINF_170007500	Leishmania infantum			cAMP biosynthetic process [GO:0006171]; intracellular signal transduction [GO:0035556]	integral component of membrane [GO:0016021]		2	29	1	1	26.6	152.19	1399	1.3401	9684000	9450300	8111800	17042000	40790000	23184000	0	2	1.94102e-06	1.65455e-06	1.89415e-06	4.14231e-06	8.96299e-06	4.82326e-06	0	0.0127539	0.0108716	0.012446	0.027218	0.0588934	0.0316924	0	3.71693	3.7756	3.7229	3.26516	2.65945	2.95076	2.3726	28.538	24.7102	27.8937
tr|A4HX90|A4HX90_LEIIN;tr|A0A6L0X109|A0A6L0X109_LEIIN	tr|A4HX90|A4HX90_LEIIN;tr|A0A6L0X109|A0A6L0X109_LEIIN	Guanine nucleotide-binding protein subunit beta-like protein	LINJ_17_0280	Leishmania infantum				ribosome [GO:0005840]		2	3	3	3	6.4	66.66	614	6.4256	37018000	39884000	29604000	14372000	46259000	11451000	5812000	8	7.41972e-06	6.98286e-06	6.9127e-06	3.49333e-06	1.01647e-05	2.3823e-06	1.81e-06	0.111307	0.104753	0.103701	0.0524051	0.152486	0.035738	0.0271527	3.71693	3.7756	3.7229	3.26516	2.65945	2.95076	2.3726	249.059	238.095	232.413
tr|A4HW98|A4HW98_LEIIN;tr|A0A6L0X1D9|A0A6L0X1D9_LEIIN	tr|A4HW98|A4HW98_LEIIN;tr|A0A6L0X1D9|A0A6L0X1D9_LEIIN	Histone H4	LINF_020005100 LINF_210005100 LINF_250031800 LINF_310040900 LINF_350005100 LINF_360005100 LINJ_15_0010 LINJ_21_0020 LINJ_25_2560 LINJ_31_3320 LINJ_35_0020 LINJ_36_0020	Leishmania infantum				nucleosome [GO:0000786]; nucleus [GO:0005634]	DNA binding [GO:0003677]; protein heterodimerization activity [GO:0046982]	2	9	5	4	52	11.422	100	52.711	15178000000	16090000000	11858000000	16565000000	26929000000	16826000000	14258000000	97	0.00304221	0.00281703	0.00276891	0.00402637	0.00591724	0.00350053	0.00444029	266.347	246.632	242.419	352.51	518.056	306.472	388.749	3.71693	3.7756	3.7229	3.26516	2.65945	2.95076	2.3726	595975	560571	543305
tr|A0A6L0X1J3|A0A6L0X1J3_LEIIN;tr|A4HXB1|A4HXB1_LEIIN	tr|A0A6L0X1J3|A0A6L0X1J3_LEIIN;tr|A4HXB1|A4HXB1_LEIIN	Cilia- and flagella-associated protein 206	LINF_170008400	Leishmania infantum			cell projection organization [GO:0030030]	cilium [GO:0005929]; cytoplasm [GO:0005737]; cytoskeleton [GO:0005856]		2	14	14	14	34.8	76.72	707	163.56	1002700000	350850000	212560000	1269300000	141930000	139270000	101650000	52	0.000200977	6.14266e-05	4.96339e-05	0.000308522	3.1187e-05	2.89741e-05	3.16563e-05	2.61961	0.800659	0.646949	4.0214	0.406504	0.37766	0.412621	3.71693	3.7756	3.7229	3.26516	2.65945	2.95076	2.3726	5861.62	1819.83	1449.93
tr|A0A6L0X1J6|A0A6L0X1J6_LEIIN;tr|A4HXC1|A4HXC1_LEIIN;tr|A4HXC0|A4HXC0_LEIIN	tr|A0A6L0X1J6|A0A6L0X1J6_LEIIN;tr|A4HXC1|A4HXC1_LEIIN	Hypothetical_protein_-_conserved	LINF_170011000	Leishmania infantum				integral component of membrane [GO:0016021]		3	34	34	34	13.2	381.54	3550	101.33	171490000	201690000	170350000	290960000	424610000	163470000	130040000	85	3.43727e-05	3.53118e-05	3.97777e-05	7.07221e-05	9.33016e-05	3.40087e-05	4.04977e-05	0.0900894	0.0925506	0.104256	0.18536	0.24454	0.0891354	0.106143	3.71693	3.7756	3.7229	3.26516	2.65945	2.95076	2.3726	201.583	210.359	233.656
tr|A0A6L0X265|A0A6L0X265_LEIIN;tr|A0A6L0WT36|A0A6L0WT36_LEIIN;tr|A0A6L0WX49|A0A6L0WX49_LEIIN;tr|A0A6L0WSZ9|A0A6L0WSZ9_LEIIN;tr|A0A6L0WT06|A0A6L0WT06_LEIIN;tr|A0A6L0WTK8|A0A6L0WTK8_LEIIN	tr|A0A6L0X265|A0A6L0X265_LEIIN;tr|A0A6L0WT36|A0A6L0WT36_LEIIN;tr|A0A6L0WX49|A0A6L0WX49_LEIIN	Tb-292_membrane_associated_protein-like_protein	LINF_150010300	Leishmania infantum						6	36	36	18	60.4	304.16	2739	323.31	2586800000	3066200000	2070000000	2705600000	965390000	3402300000	2100000000	237	0.000518487	0.000536828	0.000483356	0.000657636	0.00021213	0.000707824	0.000653992	1.70465	1.76495	1.58915	2.16214	0.697429	2.32714	2.15016	3.71693	3.7756	3.7229	3.26516	2.65945	2.95076	2.3726	3814.31	4011.58	3561.58
tr|A4HX84|A4HX84_LEIIN;tr|A0A6L0X2H1|A0A6L0X2H1_LEIIN	tr|A4HX84|A4HX84_LEIIN;tr|A0A6L0X2H1|A0A6L0X2H1_LEIIN	ATP pyrophosphate-lyase (Adenylyl cyclase)	RAC-A LINJ_17_0120	Leishmania infantum			cAMP biosynthetic process [GO:0006171]; intracellular signal transduction [GO:0035556]	integral component of membrane [GO:0016021]	lyase activity [GO:0016829]	2	22	9	9	20.2	151.55	1378	15.682	21314000	16812000	27594000	38492000	51337000	156670000	12901000	12	4.27208e-06	2.94343e-06	6.44335e-06	9.35604e-06	1.12805e-05	3.2594e-05	4.01769e-06	0.0281893	0.0194222	0.0425163	0.0617357	0.0744344	0.215071	0.0265107	3.71693	3.7756	3.7229	3.26516	2.65945	2.95076	2.3726	63.076	44.1449	95.2869
tr|A4HX87|A4HX87_LEIIN;tr|A0A6L0X2I3|A0A6L0X2I3_LEIIN	tr|A4HX87|A4HX87_LEIIN;tr|A0A6L0X2I3|A0A6L0X2I3_LEIIN	ATP pyrophosphate-lyase (Adenylyl cyclase)	LINJ_17_0130	Leishmania infantum			cAMP biosynthetic process [GO:0006171]; intracellular signal transduction [GO:0035556]		lyase activity [GO:0016829]	2	17	2	2	14.8	144.63	1322	3.2555	0	0	17424000	18211000	39430000	0	0	2	0	0	4.0686e-06	4.42645e-06	8.66415e-06	0	0	0	0	0.0281311	0.0306053	0.0599056	0	0	3.71693	3.7756	3.7229	3.26516	2.65945	2.95076	2.3726	0	0	63.0469
tr|A0A6L0X2I8|A0A6L0X2I8_LEIIN;tr|A4HXH0|A4HXH0_LEIIN;tr|E9AGQ0|E9AGQ0_LEIIN	tr|A0A6L0X2I8|A0A6L0X2I8_LEIIN;tr|A4HXH0|A4HXH0_LEIIN	ATP-dependent_RNA_helicase_-_putative	LINF_170016300	Leishmania infantum					ATP binding [GO:0005524]; helicase activity [GO:0004386]; nucleic acid binding [GO:0003676]	3	57	57	57	32.6	259.97	2368	323.31	958560000	1086000000	808360000	777210000	914290000	1127500000	679960000	237	0.00019213	0.000190136	0.000188757	0.000188912	0.000200901	0.000234568	0.000211756	0.739045	0.731377	0.72607	0.72667	0.772787	0.902289	0.814541	3.71693	3.7756	3.7229	3.26516	2.65945	2.95076	2.3726	1653.68	1662.35	1627.26
tr|A0A6L0X2R8|A0A6L0X2R8_LEIIN	tr|A0A6L0X2R8|A0A6L0X2R8_LEIIN	CRAL/TRIO_domain_containing_protein_-_putative	LINF_150013500	Leishmania infantum						1	15	15	15	34.8	58.891	517	87.474	588030000	488570000	395850000	363950000	217700000	499140000	303650000	71	0.000117862	8.55385e-05	9.24332e-05	8.84634e-05	4.78363e-05	0.000103842	9.45641e-05	2.00136	1.45249	1.56956	1.50215	0.812285	1.7633	1.60575	3.71693	3.7756	3.7229	3.26516	2.65945	2.95076	2.3726	4478.23	3301.37	3517.68
tr|A0A6L0X3A2|A0A6L0X3A2_LEIIN;tr|A4HXF4|A4HXF4_LEIIN	tr|A0A6L0X3A2|A0A6L0X3A2_LEIIN;tr|A4HXF4|A4HXF4_LEIIN	Hypothetical_protein_-_conserved	LINF_170014600	Leishmania infantum						2	10	10	10	13.1	85.957	799	15.503	116930000	135770000	112170000	152170000	242590000	58915000	66601000	42	2.34369e-05	2.37705e-05	2.61923e-05	3.69871e-05	5.33055e-05	1.22568e-05	2.07412e-05	0.272659	0.27654	0.304714	0.430298	0.620141	0.142593	0.241297	3.71693	3.7756	3.7229	3.26516	2.65945	2.95076	2.3726	610.099	628.549	682.92
tr|E9AGQ1|E9AGQ1_LEIIN;tr|A0A6L0X3K6|A0A6L0X3K6_LEIIN	tr|E9AGQ1|E9AGQ1_LEIIN;tr|A0A6L0X3K6|A0A6L0X3K6_LEIIN	Ubiquitin-like domain-containing protein	LINJ_17_1430	Leishmania infantum						2	3	3	3	7.1	48.673	464	4.7142	24314000	24548000	29238000	9994000	0	0	0	5	4.87339e-06	4.29785e-06	6.82723e-06	2.42919e-06	0	0	0	0.100125	0.0883004	0.140267	0.0499083	0	0	0	3.71693	3.7756	3.7229	3.26516	2.65945	2.95076	2.3726	224.039	200.699	314.365
tr|A4HWQ5|A4HWQ5_LEIIN;tr|A0A6L0X4W7|A0A6L0X4W7_LEIIN	tr|A4HWQ5|A4HWQ5_LEIIN;tr|A0A6L0X4W7|A0A6L0X4W7_LEIIN	Putative peroxisome assembly protein	LINJ_16_0070	Leishmania infantum					ATP binding [GO:0005524]	2	12	12	12	18.6	94.878	877	108.73	238270000	212060000	182780000	259130000	213440000	173530000	166990000	57	4.77578e-05	3.71273e-05	4.26801e-05	6.29853e-05	4.69002e-05	3.61016e-05	5.20048e-05	0.50336	0.391316	0.449842	0.663856	0.494321	0.380506	0.548123	3.71693	3.7756	3.7229	3.26516	2.65945	2.95076	2.3726	1126.31	889.427	1008.18
tr|A0A6L0X5A8|A0A6L0X5A8_LEIIN;tr|A4HXB4|A4HXB4_LEIIN	tr|A0A6L0X5A8|A0A6L0X5A8_LEIIN;tr|A4HXB4|A4HXB4_LEIIN	Hypothetical_protein_-_conserved	LINF_170010400	Leishmania infantum						2	30	30	30	34.9	113.46	1057	323.31	2288600000	2449700000	1792700000	2173200000	2193600000	2083700000	1517500000	208	0.000458717	0.000428892	0.000418605	0.000528228	0.00048201	0.000433499	0.000472587	4.04298	3.78012	3.68945	4.65563	4.24829	3.82072	4.16523	3.71693	3.7756	3.7229	3.26516	2.65945	2.95076	2.3726	9046.54	8591.86	8268.74
tr|A0A6L0X6F4|A0A6L0X6F4_LEIIN	tr|A0A6L0X6F4|A0A6L0X6F4_LEIIN	Sedlin_-_N-terminal_conserved_region_containing_protein_-_putative	LINF_160022900	Leishmania infantum			endoplasmic reticulum to Golgi vesicle-mediated transport [GO:0006888]	cytoplasm [GO:0005737]		1	2	2	2	12.3	15.726	138	2.5911	18571000	31937000	0	14032000	17629000	0	0	10	3.72229e-06	5.59151e-06	0	3.41068e-06	3.87371e-06	0	0	0.236697	0.355558	0	0.216882	0.246325	0	0	3.71693	3.7756	3.7229	3.26516	2.65945	2.95076	2.3726	529.63	808.151	0
tr|A4HX73|A4HX73_LEIIN;tr|A0A6L0X791|A0A6L0X791_LEIIN;tr|E9AGP5|E9AGP5_LEIIN;tr|E9AGP7|E9AGP7_LEIIN;tr|A0A0K0TMW0|A0A0K0TMW0_LEIIN	tr|A4HX73|A4HX73_LEIIN;tr|A0A6L0X791|A0A6L0X791_LEIIN;tr|E9AGP5|E9AGP5_LEIIN;tr|E9AGP7|E9AGP7_LEIIN;tr|A0A0K0TMW0|A0A0K0TMW0_LEIIN	Elongation factor 1-alpha	LINF_170005900 LINF_170006000 LINF_170006100 LINF_170006200 LINF_170006300 LINF_170006400 LINF_170006500 LINF_170006600 LINF_170006700 LINF_170006800 LINF_170006900 LINF_170007000 LINF_170007200 LINJ_17_0090 LINJ_17_0100 LINJ_17_0170 LINJ_17_0190 LINJ_17_0200	Leishmania infantum					GTPase activity [GO:0003924]; GTP binding [GO:0005525]; translation elongation factor activity [GO:0003746]	5	26	26	26	64.1	49.128	449	323.31	76428000000	94340000000	74438000000	61772000000	45250000000	90765000000	54306000000	768	0.0153189	0.016517	0.0173817	0.0150146	0.009943	0.018883	0.0169122	311.816	336.203	353.804	305.622	202.39	384.363	344.248	3.71693	3.7756	3.7229	3.26516	2.65945	2.95076	2.3726	697716	764159	792940
tr|A0A6L0X797|A0A6L0X797_LEIIN;tr|A4HXZ5|A4HXZ5_LEIIN	tr|A0A6L0X797|A0A6L0X797_LEIIN;tr|A4HXZ5|A4HXZ5_LEIIN	Prolyl-tRNA synthetase (EC 6.1.1.15)	LINF_180017600	Leishmania infantum	6.1.1.15		prolyl-tRNA aminoacylation [GO:0006433]	cytoplasm [GO:0005737]	aminoacyl-tRNA editing activity [GO:0002161]; ATP binding [GO:0005524]; proline-tRNA ligase activity [GO:0004827]	2	32	32	7	54.9	80.845	723	323.31	4159200000	4791800000	4016500000	4122100000	3647700000	3583700000	2033500000	231	0.000833652	0.000838945	0.000937875	0.00100194	0.000801527	0.000745563	0.000633282	10.3117	10.3772	11.6009	12.3933	9.91437	9.22212	7.83329	3.71693	3.7756	3.7229	3.26516	2.65945	2.95076	2.3726	23073.4	23586.4	25999.7
tr|A4HWZ8|A4HWZ8_LEIIN;tr|A0A6L0X7D9|A0A6L0X7D9_LEIIN;tr|A0A6L0WYL2|A0A6L0WYL2_LEIIN;tr|E9AGN7|E9AGN7_LEIIN	tr|A4HWZ8|A4HWZ8_LEIIN;tr|A0A6L0X7D9|A0A6L0X7D9_LEIIN;tr|A0A6L0WYL2|A0A6L0WYL2_LEIIN	Stealth_CR3 domain-containing protein	LINJ_16_1050	Leishmania infantum					transferase activity [GO:0016740]	4	19	2	1	25.7	100.24	917	7.4682	55740000	39980000	12428000	55280000	34041000	0	19821000	14	1.11723e-05	6.99967e-06	2.90201e-06	1.34366e-05	7.48e-06	0	6.17275e-06	0.111455	0.0698291	0.0289506	0.134044	0.0746209	0	0.0615797	3.71693	3.7756	3.7229	3.26516	2.65945	2.95076	2.3726	249.391	158.715	64.8836
tr|A0A6L0X7P2|A0A6L0X7P2_LEIIN;tr|A4HY02|A4HY02_LEIIN	tr|A0A6L0X7P2|A0A6L0X7P2_LEIIN;tr|A4HY02|A4HY02_LEIIN	Acetyltransferase_(GNAT)_family_-_putative	LINF_180018400	Leishmania infantum				integral component of membrane [GO:0016021]	N-acetyltransferase activity [GO:0008080]	2	2	2	2	3.4	75.569	706	2.484	46400000	27680000	0	49454000	7914100	0	0	3	9.30021e-06	4.8462e-06	0	1.20205e-05	1.739e-06	0	0	0.123069	0.0641294	0	0.159067	0.0230121	0	0	3.71693	3.7756	3.7229	3.26516	2.65945	2.95076	2.3726	275.378	145.76	0
tr|A0A6L0X820|A0A6L0X820_LEIIN	tr|A0A6L0X820|A0A6L0X820_LEIIN	Mitochondrial_carrier_protein_-_putative	LINF_180018100	Leishmania infantum				integral component of membrane [GO:0016021]		1	9	1	1	32.5	34.651	320	1.6969	39256000	42572000	23806000	33689000	58876000	27312000	37964000	8	7.8683e-06	7.45348e-06	5.55883e-06	8.18861e-06	1.29371e-05	5.68206e-06	1.18229e-05	0.227073	0.215101	0.160423	0.236317	0.373355	0.16398	0.3412	3.71693	3.7756	3.7229	3.26516	2.65945	2.95076	2.3726	508.096	488.906	359.538
tr|A0A6L0X850|A0A6L0X850_LEIIN;tr|A4HX28|A4HX28_LEIIN;tr|A0A068CBI6|A0A068CBI6_LEIIN	tr|A0A6L0X850|A0A6L0X850_LEIIN;tr|A4HX28|A4HX28_LEIIN	Cytochrome_c_-_putative	LINF_160018900	Leishmania infantum				mitochondrial intermembrane space [GO:0005758]; respirasome [GO:0070469]	electron transfer activity [GO:0009055]; heme binding [GO:0020037]; metal ion binding [GO:0046872]	3	4	4	1	31.9	12.151	113	8.1555	1515300000	1624400000	1395700000	709800000	762970000	1104000000	449560000	35	0.00030372	0.000284399	0.000325904	0.000172527	0.000167651	0.000229679	0.000140004	24.9955	23.4054	26.8211	14.1986	13.7973	18.9021	11.522	3.71693	3.7756	3.7229	3.26516	2.65945	2.95076	2.3726	55929.6	53198.3	60111.1
tr|A4HY18|A4HY18_LEIIN;tr|A0A6L0X975|A0A6L0X975_LEIIN	tr|A4HY18|A4HY18_LEIIN;tr|A0A6L0X975|A0A6L0X975_LEIIN	NADH:ubiquinone oxidoreductase 78 Kd subunit-like protein (EC 1.6.5.3)	LINJ_18_1460	Leishmania infantum	1.6.5.3		ATP synthesis coupled electron transport [GO:0042773]	membrane [GO:0016020]	4 iron, 4 sulfur cluster binding [GO:0051539]; NADH dehydrogenase (ubiquinone) activity [GO:0008137]	2	5	5	5	31.8	28.612	258	131.3	84299000	100150000	76644000	74890000	39508000	151110000	88279000	17	1.68965e-05	1.75342e-05	1.78968e-05	1.82031e-05	8.68129e-06	3.14373e-05	2.74923e-05	0.59054	0.612827	0.6255	0.636205	0.303414	1.09875	0.960865	3.71693	3.7756	3.7229	3.26516	2.65945	2.95076	2.3726	1321.39	1392.9	1401.86
tr|A4HY56|A4HY56_LEIIN;tr|A0A6L0X9D5|A0A6L0X9D5_LEIIN	tr|A4HY56|A4HY56_LEIIN;tr|A0A6L0X9D5|A0A6L0X9D5_LEIIN	Uncharacterized protein	LINJ_19_0340	Leishmania infantum				nucleus [GO:0005634]		2	9	9	9	25.8	49.916	458	40.283	229740000	238190000	177830000	114490000	106340000	70197000	78355000	37	4.60481e-05	4.17021e-05	4.15243e-05	2.78285e-05	2.33666e-05	1.4604e-05	2.44017e-05	0.922511	0.835447	0.831883	0.557506	0.468119	0.292571	0.488855	3.71693	3.7756	3.7229	3.26516	2.65945	2.95076	2.3726	2064.2	1898.89	1864.4
tr|A0A6L0X9L5|A0A6L0X9L5_LEIIN;tr|A4HY74|A4HY74_LEIIN	tr|A0A6L0X9L5|A0A6L0X9L5_LEIIN;tr|A4HY74|A4HY74_LEIIN	Hypothetical_protein_-_conserved	LINF_190010100	Leishmania infantum						2	10	10	10	21.1	65.585	569	20.712	87100000	111240000	58936000	93426000	27174000	210450000	74138000	18	1.74579e-05	1.94758e-05	1.37619e-05	2.27086e-05	5.97108e-06	4.37826e-05	2.30884e-05	0.266188	0.296955	0.209833	0.346246	0.0910433	0.66757	0.352038	3.71693	3.7756	3.7229	3.26516	2.65945	2.95076	2.3726	595.62	674.953	470.274
tr|A0A6L0XA00|A0A6L0XA00_LEIIN;tr|A4HXT1|A4HXT1_LEIIN	tr|A0A6L0XA00|A0A6L0XA00_LEIIN;tr|A4HXT1|A4HXT1_LEIIN	V-type proton ATPase subunit C	LINF_180010600	Leishmania infantum				proton-transporting V-type ATPase, V1 domain [GO:0033180]	proton transmembrane transporter activity [GO:0015078]	2	20	20	20	64.2	43.66	380	317.59	1609600000	1810900000	1293700000	1165600000	1954200000	1709200000	792230000	134	0.000322621	0.000317051	0.000302086	0.000283316	0.000429406	0.000355587	0.00024672	7.3894	7.26182	6.91906	6.48915	9.83522	8.14445	5.65094	3.71693	3.7756	3.7229	3.26516	2.65945	2.95076	2.3726	16534.4	16505.5	15506.9
tr|A0A6L0XA77|A0A6L0XA77_LEIIN	tr|A0A6L0XA77|A0A6L0XA77_LEIIN	Dpy-30_motif_containing_protein_-_putative	LINF_180011300	Leishmania infantum						1	2	2	2	15.5	20.571	200	6.387	100710000	78653000	77872000	46528000	14763000	52576000	0	8	2.01859e-05	1.37705e-05	1.81835e-05	1.13093e-05	3.24395e-06	1.09381e-05	0	0.981278	0.669414	0.883941	0.54977	0.157695	0.531722	0	3.71693	3.7756	3.7229	3.26516	2.65945	2.95076	2.3726	2195.7	1521.52	1981.07
tr|E9AGR3|E9AGR3_LEIIN;tr|A0A6L0XA86|A0A6L0XA86_LEIIN	tr|E9AGR3|E9AGR3_LEIIN;tr|A0A6L0XA86|A0A6L0XA86_LEIIN	Clathrin light chain	LINJ_19_0100	Leishmania infantum			intracellular protein transport [GO:0006886]; vesicle-mediated transport [GO:0016192]	clathrin coat of coated pit [GO:0030132]; clathrin coat of trans-Golgi network vesicle [GO:0030130]	structural molecule activity [GO:0005198]	2	4	4	4	16.2	30.249	291	48.174	564470000	654310000	517830000	382430000	525470000	665400000	355070000	24	0.00011314	0.000114556	0.000120916	9.29552e-05	0.000115464	0.000138432	0.000110578	3.74028	3.78711	3.99736	3.073	3.81712	4.5764	3.65558	3.71693	3.7756	3.7229	3.26516	2.65945	2.95076	2.3726	8369.23	8607.75	8958.82
tr|A4HXB7|A4HXB7_LEIIN;tr|A0A6L0XAQ7|A0A6L0XAQ7_LEIIN	tr|A4HXB7|A4HXB7_LEIIN;tr|A0A6L0XAQ7|A0A6L0XAQ7_LEIIN	Uncharacterized protein	LINJ_17_0490	Leishmania infantum						2	6	6	6	3.1	194.46	1863	4.3234	177940000	179980000	85698000	6087000	50016000	35494000	51969000	8	3.56655e-05	3.15108e-05	2.0011e-05	1.47953e-06	1.09903e-05	7.38427e-06	1.61844e-05	0.183408	0.162042	0.102905	0.00760843	0.0565168	0.0379732	0.0832275	3.71693	3.7756	3.7229	3.26516	2.65945	2.95076	2.3726	410.392	368.308	230.63
tr|A0A6L0XB77|A0A6L0XB77_LEIIN;tr|A4HYL9|A4HYL9_LEIIN	tr|A0A6L0XB77|A0A6L0XB77_LEIIN;tr|A4HYL9|A4HYL9_LEIIN	Enkuring_domain-containig_protein	LINF_200007800	Leishmania infantum						2	9	9	9	26.6	39.043	353	14.722	266320000	303480000	201500000	188880000	90343000	181110000	231490000	37	5.338e-05	5.31331e-05	4.70514e-05	4.59101e-05	1.98515e-05	3.76786e-05	7.20917e-05	1.36721	1.36089	1.20512	1.17588	0.508452	0.965054	1.84647	3.71693	3.7756	3.7229	3.26516	2.65945	2.95076	2.3726	3059.26	3093.17	2700.89
tr|A0A6L0XBT1|A0A6L0XBT1_LEIIN;tr|A4HYY6|A4HYY6_LEIIN	tr|A0A6L0XBT1|A0A6L0XBT1_LEIIN;tr|A4HYY6|A4HYY6_LEIIN	Hypothetical_protein_-_conserved	LINF_200019600	Leishmania infantum						2	5	5	5	22.9	37.413	340	77.604	39760000	38025000	42908000	54742000	56540000	51736000	89248000	11	7.96932e-06	6.65739e-06	1.00193e-05	1.33058e-05	1.24238e-05	1.07633e-05	2.7794e-05	0.213009	0.177943	0.267801	0.355648	0.332072	0.287689	0.742898	3.71693	3.7756	3.7229	3.26516	2.65945	2.95076	2.3726	476.628	404.449	600.192
tr|A4HZ08|A4HZ08_LEIIN;tr|A0A6L0XBU3|A0A6L0XBU3_LEIIN	tr|A4HZ08|A4HZ08_LEIIN;tr|A0A6L0XBU3|A0A6L0XBU3_LEIIN	Cell division cycle protein-like protein	LINJ_20_1580	Leishmania infantum			cell division [GO:0051301]		ATP binding [GO:0005524]	2	3	3	3	3.4	87.146	812	1.9367	22199000	17625000	19373000	25211000	12070000	0	0	3	4.44947e-06	3.08577e-06	4.5237e-06	6.1279e-06	2.6522e-06	0	0	0.0510576	0.0354092	0.0519095	0.0703177	0.030434	0	0	3.71693	3.7756	3.7229	3.26516	2.65945	2.95076	2.3726	114.246	80.482	116.339
tr|A4HZ07|A4HZ07_LEIIN;tr|A0A6L0XBW0|A0A6L0XBW0_LEIIN	tr|A4HZ07|A4HZ07_LEIIN;tr|A0A6L0XBW0|A0A6L0XBW0_LEIIN	DUF4456 domain-containing protein	LINJ_20_1570	Leishmania infantum						2	7	7	7	5.6	180.55	1657	12.545	17126000	147060000	39217000	6133300	71397000	13796000	72663000	9	3.43266e-06	2.57472e-05	9.15739e-06	1.49079e-06	1.56884e-05	2.87016e-06	2.2629e-05	0.0190122	0.142604	0.0507194	0.00825693	0.0868923	0.0158967	0.125334	3.71693	3.7756	3.7229	3.26516	2.65945	2.95076	2.3726	42.5416	324.126	113.671
tr|A0A6L0XBX8|A0A6L0XBX8_LEIIN;tr|A4HZ11|A4HZ11_LEIIN	tr|A0A6L0XBX8|A0A6L0XBX8_LEIIN;tr|A4HZ11|A4HZ11_LEIIN	Amidohydrolase_-_putative	LINF_200022200	Leishmania infantum					hydrolase activity [GO:0016787]	2	13	13	3	52.5	42.78	394	323.31	1080600000	1478300000	830190000	796680000	927570000	1355400000	729470000	95	0.000216591	0.00025882	0.000193854	0.000193645	0.000203819	0.000281981	0.000227175	5.0629	6.05002	4.53141	4.52653	4.76436	6.59142	5.31031	3.71693	3.7756	3.7229	3.26516	2.65945	2.95076	2.3726	11328.7	13751.1	10155.7
tr|A0A6L0XC66|A0A6L0XC66_LEIIN;tr|A4HXI3|A4HXI3_LEIIN	tr|A0A6L0XC66|A0A6L0XC66_LEIIN;tr|A4HXI3|A4HXI3_LEIIN	Esterase-like_protein	LINF_170017800	Leishmania infantum						2	2	2	2	5	76.099	725	3.6712	5856600	7683800	3719200	0	6149700	6383200	0	7	1.17387e-06	1.34527e-06	8.68454e-07	0	1.3513e-06	1.32798e-06	0	0.0154256	0.017678	0.0114122	0	0.0177572	0.0174507	0	3.71693	3.7756	3.7229	3.26516	2.65945	2.95076	2.3726	34.5161	40.1804	25.5767
tr|A0A6L0XC77|A0A6L0XC77_LEIIN;tr|A4HYT4|A4HYT4_LEIIN	tr|A0A6L0XC77|A0A6L0XC77_LEIIN;tr|A4HYT4|A4HYT4_LEIIN	AATF_protein_-_putative	LINF_200014100	Leishmania infantum				nucleus [GO:0005634]		2	6	6	6	12.6	65.59	602	9.0436	436050000	378100000	311700000	199190000	0	68370000	26664000	5	8.73999e-05	6.61975e-05	7.27837e-05	4.8416e-05	0	1.42239e-05	8.30383e-06	1.33252	1.00926	1.10968	0.738162	0	0.21686	0.126602	3.71693	3.7756	3.7229	3.26516	2.65945	2.95076	2.3726	2981.63	2293.96	2486.99
tr|A0A6L0XCA8|A0A6L0XCA8_LEIIN;tr|A4HYV4|A4HYV4_LEIIN	tr|A0A6L0XCA8|A0A6L0XCA8_LEIIN;tr|A4HYV4|A4HYV4_LEIIN	Non-specific serine/threonine protein kinase (EC 2.7.11.1)	LINF_200016300	Leishmania infantum	2.7.11.1				ATP binding [GO:0005524]; protein serine kinase activity [GO:0106310]; protein threonine kinase activity [GO:0106311]	2	47	47	47	14.4	360.04	3294	92.135	815370000	719570000	596040000	1293100000	874740000	440900000	191330000	146	0.000163429	0.000125982	0.000139179	0.000314307	0.000192211	9.1726e-05	5.95849e-05	0.453919	0.349911	0.386564	0.872978	0.53386	0.254766	0.165495	3.71693	3.7756	3.7229	3.26516	2.65945	2.95076	2.3726	1015.69	795.315	866.362
tr|A4HZ45|A4HZ45_LEIIN;tr|A0A6L0XCB3|A0A6L0XCB3_LEIIN	tr|A4HZ45|A4HZ45_LEIIN;tr|A0A6L0XCB3|A0A6L0XCB3_LEIIN	Uncharacterized protein	LINJ_21_0520	Leishmania infantum						2	6	6	6	7.9	76.16	706	4.9303	18959000	5158400	15373000	12199000	25696000	40141000	37046000	6	3.80006e-06	9.03129e-07	3.58968e-06	2.96515e-06	5.64631e-06	8.35104e-06	1.1537e-05	0.0498957	0.0118583	0.0471334	0.0389331	0.0741374	0.109651	0.151484	3.71693	3.7756	3.7229	3.26516	2.65945	2.95076	2.3726	111.646	26.9529	105.635
tr|A0A6L0XCD0|A0A6L0XCD0_LEIIN;tr|A4HZ50|A4HZ50_LEIIN	tr|A0A6L0XCD0|A0A6L0XCD0_LEIIN;tr|A4HZ50|A4HZ50_LEIIN	Hypothetical_protein_-_conserved	LINF_210010500	Leishmania infantum						2	5	5	5	12.3	57.146	551	33.589	119950000	135890000	82678000	116110000	113670000	101070000	0	24	2.40422e-05	2.37915e-05	1.93058e-05	2.82222e-05	2.49773e-05	2.10269e-05	0	0.420716	0.416329	0.337832	0.493862	0.437078	0.36795	0	3.71693	3.7756	3.7229	3.26516	2.65945	2.95076	2.3726	941.391	946.278	757.144
tr|A0A6L0XCV2|A0A6L0XCV2_LEIIN;tr|A4HZK7|A4HZK7_LEIIN;tr|A4HZ98|A4HZ98_LEIIN	tr|A0A6L0XCV2|A0A6L0XCV2_LEIIN	Cysteine_peptidase_-_Clan_CA_-_family_C2_-_putative	LINF_210006500	Leishmania infantum					calcium-dependent cysteine-type endopeptidase activity [GO:0004198]	3	20	20	20	14.3	180.27	1626	69.933	227940000	239530000	142210000	110410000	178330000	358580000	210060000	51	4.56873e-05	4.19368e-05	3.32068e-05	2.68368e-05	3.91853e-05	7.45999e-05	6.54179e-05	0.253438	0.232633	0.184206	0.14887	0.21737	0.413823	0.362888	3.71693	3.7756	3.7229	3.26516	2.65945	2.95076	2.3726	567.091	528.754	412.839
tr|A0A6L0XD76|A0A6L0XD76_LEIIN;tr|A4HZ84|A4HZ84_LEIIN	tr|A0A6L0XD76|A0A6L0XD76_LEIIN;tr|A4HZ84|A4HZ84_LEIIN	Protein_kinase_domain/Protein_tyrosine_kinase_-_putative	LINF_210014200	Leishmania infantum					ATP binding [GO:0005524]; protein kinase activity [GO:0004672]	2	13	13	13	14.7	103.99	984	54.138	166720000	170740000	123090000	137510000	129670000	140050000	75721000	38	3.34166e-05	2.9893e-05	2.87422e-05	3.34238e-05	2.8493e-05	2.91364e-05	2.35814e-05	0.321345	0.287461	0.276394	0.321414	0.273998	0.280184	0.226766	3.71693	3.7756	3.7229	3.26516	2.65945	2.95076	2.3726	719.038	653.372	619.449
tr|A0A6L0XDB2|A0A6L0XDB2_LEIIN;tr|E9AGY5|E9AGY5_LEIIN	tr|A0A6L0XDB2|A0A6L0XDB2_LEIIN;tr|E9AGY5|E9AGY5_LEIIN	Hypothetical_protein_-_conserved	LINF_220005500	Leishmania infantum						2	18	18	18	36.4	54.732	470	43.656	182260000	241710000	173880000	113000000	488740000	132040000	96538000	52	3.65314e-05	4.23184e-05	4.06019e-05	2.74663e-05	0.000107393	2.747e-05	3.00643e-05	0.667459	0.773194	0.741832	0.501833	1.96217	0.501899	0.5493	3.71693	3.7756	3.7229	3.26516	2.65945	2.95076	2.3726	1493.5	1757.4	1662.58
tr|A0A6L0XDE7|A0A6L0XDE7_LEIIN;tr|A4HZV2|A4HZV2_LEIIN	tr|A0A6L0XDE7|A0A6L0XDE7_LEIIN;tr|A4HZV2|A4HZV2_LEIIN	Hypothetical_protein_-_conserved	LINF_220013900	Leishmania infantum						2	4	4	4	29	23.393	214	126.12	282550000	306180000	258500000	154020000	19562000	110270000	30800000	24	5.66331e-05	5.36058e-05	6.03612e-05	3.74368e-05	4.29845e-06	2.29409e-05	9.59188e-06	2.42094	2.29153	2.58031	1.60034	0.18375	0.980672	0.410032	3.71693	3.7756	3.7229	3.26516	2.65945	2.95076	2.3726	5417.08	5208.44	5782.95
tr|A0A6L0XP07|A0A6L0XP07_LEIIN;tr|A0A6L0XEZ2|A0A6L0XEZ2_LEIIN;tr|A4HZS0|A4HZS0_LEIIN;tr|A0A6L0XDF1|A0A6L0XDF1_LEIIN;tr|A0A6L0XNX6|A0A6L0XNX6_LEIIN;tr|A0A6L0XN62|A0A6L0XN62_LEIIN;tr|A0A6L0XIP8|A0A6L0XIP8_LEIIN	tr|A0A6L0XP07|A0A6L0XP07_LEIIN;tr|A0A6L0XEZ2|A0A6L0XEZ2_LEIIN;tr|A4HZS0|A4HZS0_LEIIN;tr|A0A6L0XDF1|A0A6L0XDF1_LEIIN;tr|A0A6L0XNX6|A0A6L0XNX6_LEIIN;tr|A0A6L0XN62|A0A6L0XN62_LEIIN;tr|A0A6L0XIP8|A0A6L0XIP8_LEIIN	Hypothetical_protein_-_conserved	LINF_220009400	Leishmania infantum						7	3	3	3	22.5	26.677	258	4.0863	7519400	9552000	6259800	7635500	0	86150000	49752000	8	1.50716e-06	1.67236e-06	1.4617e-06	1.85592e-06	0	1.79229e-05	1.5494e-05	0.0564964	0.0626891	0.0547924	0.06957	0	0.671847	0.5808	3.71693	3.7756	3.7229	3.26516	2.65945	2.95076	2.3726	126.416	142.487	122.8
tr|A0A6L0XDN9|A0A6L0XDN9_LEIIN;tr|A4HZY7|A4HZY7_LEIIN	tr|A0A6L0XDN9|A0A6L0XDN9_LEIIN;tr|A4HZY7|A4HZY7_LEIIN	Hypothetical_protein_-_conserved	LINF_220017600	Leishmania infantum						2	10	10	10	29.1	49.201	446	42.738	149790000	97715000	80670000	156160000	244730000	80627000	58487000	22	3.00232e-05	1.71079e-05	1.88369e-05	3.7957e-05	5.37757e-05	1.67739e-05	1.82143e-05	0.610216	0.347714	0.382856	0.771468	1.09298	0.340925	0.370202	3.71693	3.7756	3.7229	3.26516	2.65945	2.95076	2.3726	1365.41	790.322	858.05
tr|A0A6L0XDP6|A0A6L0XDP6_LEIIN;tr|A4HZF8|A4HZF8_LEIIN	tr|A0A6L0XDP6|A0A6L0XDP6_LEIIN;tr|A4HZF8|A4HZF8_LEIIN	ATP-dependent_RNA_helicase_SUB2_-_putative	LINF_210024300	Leishmania infantum					ATP binding [GO:0005524]; hydrolase activity [GO:0016787]; nucleic acid binding [GO:0003676]; RNA helicase activity [GO:0003724]	2	22	22	22	66	49.487	435	323.31	4106700000	5331600000	3926700000	2917100000	2355900000	4195000000	2880200000	167	0.000823129	0.000933453	0.000916906	0.000709044	0.000517673	0.000872739	0.000896965	16.6332	18.8626	18.5282	14.3279	10.4608	17.6357	18.1253	3.71693	3.7756	3.7229	3.26516	2.65945	2.95076	2.3726	37218.4	42872.9	41525.1
tr|A0A6L0XDR9|A0A6L0XDR9_LEIIN;tr|A4I018|A4I018_LEIIN	tr|A0A6L0XDR9|A0A6L0XDR9_LEIIN;tr|A4I018|A4I018_LEIIN	Hypothetical_protein_-_conserved	LINF_220022200	Leishmania infantum						2	12	12	12	9.1	165.79	1542	31.495	73569000	121560000	57765000	64773000	77344000	58769000	47481000	33	1.47458e-05	2.12826e-05	1.34884e-05	1.5744e-05	1.69952e-05	1.22265e-05	1.47868e-05	0.0889429	0.128371	0.0813586	0.0949637	0.10251	0.0737467	0.0891897	3.71693	3.7756	3.7229	3.26516	2.65945	2.95076	2.3726	199.018	291.776	182.34
tr|A0A6L0XDV2|A0A6L0XDV2_LEIIN;tr|A4I056|A4I056_LEIIN	tr|A0A6L0XDV2|A0A6L0XDV2_LEIIN;tr|A4I056|A4I056_LEIIN	Hypothetical_protein_-_conserved	LINF_230006900	Leishmania infantum						2	3	3	3	15.9	29.974	271	10.388	60957000	66394000	50178000	16533000	0	24722000	0	14	1.2218e-05	1.16242e-05	1.17168e-05	4.01859e-06	0	5.14323e-06	0	0.407618	0.38781	0.3909	0.134069	0	0.17159	0	3.71693	3.7756	3.7229	3.26516	2.65945	2.95076	2.3726	912.083	881.457	876.079
tr|A4HY40|A4HY40_LEIIN;tr|A0A6L0XDV6|A0A6L0XDV6_LEIIN	tr|A4HY40|A4HY40_LEIIN;tr|A0A6L0XDV6|A0A6L0XDV6_LEIIN	t-SNARE coiled-coil homology domain-containing protein	LINJ_19_0010	Leishmania infantum				integral component of membrane [GO:0016021]		2	4	4	4	8.8	33.758	295	4.2546	86028000	115600000	48360000	41574000	24923000	14979000	0	11	1.72431e-05	2.02392e-05	1.12923e-05	1.01052e-05	5.47645e-06	3.11627e-06	0	0.510785	0.599537	0.334508	0.299341	0.162227	0.0923121	0	3.71693	3.7756	3.7229	3.26516	2.65945	2.95076	2.3726	1142.93	1362.69	749.694
tr|A0A6L0XDW8|A0A6L0XDW8_LEIIN;tr|A4HTR2|A4HTR2_LEIIN	tr|A0A6L0XDW8|A0A6L0XDW8_LEIIN;tr|A4HTR2|A4HTR2_LEIIN	Histone_deacetylase_-_putative	LINF_210028600	Leishmania infantum						2	4	4	4	11.1	66.663	628	37.827	38532000	87461000	50401000	73976000	63034000	30352000	13353000	9	7.72318e-06	1.53126e-05	1.17689e-05	1.7981e-05	1.38508e-05	6.31451e-06	4.15845e-06	0.115854	0.229702	0.176543	0.269729	0.207773	0.0947229	0.0623802	3.71693	3.7756	3.7229	3.26516	2.65945	2.95076	2.3726	259.234	522.091	395.666
tr|A4HZQ6|A4HZQ6_LEIIN;tr|A0A6L0XDZ4|A0A6L0XDZ4_LEIIN	tr|A4HZQ6|A4HZQ6_LEIIN;tr|A0A6L0XDZ4|A0A6L0XDZ4_LEIIN	Uncharacterized protein	LINJ_22_0160	Leishmania infantum						2	19	19	19	29.4	92.586	841	67.792	91960000	130380000	115130000	156230000	143750000	193960000	113680000	46	1.84321e-05	2.28268e-05	2.68835e-05	3.7974e-05	3.15869e-05	4.0352e-05	3.54028e-05	0.19908	0.246547	0.290362	0.410148	0.341163	0.435832	0.382377	3.71693	3.7756	3.7229	3.26516	2.65945	2.95076	2.3726	445.46	560.38	650.755
tr|A0A6L0XE16|A0A6L0XE16_LEIIN;tr|E9AH12|E9AH12_LEIIN	tr|A0A6L0XE16|A0A6L0XE16_LEIIN;tr|E9AH12|E9AH12_LEIIN	Oxidoreductase-like_protein	LINF_230011200	Leishmania infantum					nucleotide binding [GO:0000166]	2	7	7	7	22.3	40.459	367	32.913	177480000	223700000	85310000	57842000	99546000	132370000	108020000	24	3.55733e-05	3.91652e-05	1.99204e-05	1.40593e-05	2.18737e-05	2.75386e-05	3.36401e-05	0.879243	0.968023	0.492359	0.347496	0.540639	0.680655	0.831461	3.71693	3.7756	3.7229	3.26516	2.65945	2.95076	2.3726	1967.39	2200.23	1103.47
tr|A0A6L0XE30|A0A6L0XE30_LEIIN;tr|A4HZ74|A4HZ74_LEIIN	tr|A0A6L0XE30|A0A6L0XE30_LEIIN;tr|A4HZ74|A4HZ74_LEIIN	Domain_of_uncharacterized_function_(DUF543)_-_put ative	LINF_210013100	Leishmania infantum				MICOS complex [GO:0061617]		2	5	5	5	64.9	9.9142	94	170.63	479360000	493450000	390460000	411310000	538850000	214120000	103640000	25	9.60808e-05	8.63929e-05	9.11746e-05	9.99749e-05	0.000118404	4.45461e-05	3.2276e-05	9.69123	8.71406	9.19636	10.084	11.9429	4.49316	3.25554	3.71693	3.7756	3.7229	3.26516	2.65945	2.95076	2.3726	21685	19806.3	20610.7
tr|A0A6L0XE39|A0A6L0XE39_LEIIN;tr|A4I0D9|A4I0D9_LEIIN	tr|A0A6L0XE39|A0A6L0XE39_LEIIN;tr|A4I0D9|A4I0D9_LEIIN	Sucrose_hydrolase-like_protein	LINF_230017000	Leishmania infantum			carbohydrate metabolic process [GO:0005975]		hydrolase activity, hydrolyzing O-glycosyl compounds [GO:0004553]	2	6	1	1	13.9	61.672	546	1.2799	0	31275000	23103000	16561000	12646000	17175000	0	2	0	5.47561e-06	5.39468e-06	4.02539e-06	2.77877e-06	3.57313e-06	0	0	0.0887859	0.0874737	0.065271	0.0450572	0.0579377	0	3.71693	3.7756	3.7229	3.26516	2.65945	2.95076	2.3726	0	201.802	196.045
tr|A4I0K4|A4I0K4_LEIIN;tr|A0A6L0XE44|A0A6L0XE44_LEIIN	tr|A4I0K4|A4I0K4_LEIIN;tr|A0A6L0XE44|A0A6L0XE44_LEIIN	Uncharacterized protein	LINJ_23_1720	Leishmania infantum						2	10	10	10	6.5	187.15	1680	13.302	258710000	290140000	112110000	417780000	155060000	105380000	48109000	24	5.18547e-05	5.07975e-05	2.61783e-05	0.000101548	3.40721e-05	2.19235e-05	1.49823e-05	0.277076	0.271427	0.139879	0.5426	0.182058	0.117144	0.0800552	3.71693	3.7756	3.7229	3.26516	2.65945	2.95076	2.3726	619.982	616.928	313.494
tr|A4HZ83|A4HZ83_LEIIN;tr|A0A6L0XE48|A0A6L0XE48_LEIIN	tr|A4HZ83|A4HZ83_LEIIN;tr|A0A6L0XE48|A0A6L0XE48_LEIIN	Uncharacterized protein	LINJ_21_0900	Leishmania infantum			regulation of translation [GO:0006417]			2	16	16	16	22.2	115.86	1048	240.27	832800000	1010100000	688580000	828120000	750140000	634110000	541050000	71	0.000166923	0.000176848	0.000160787	0.000201287	0.000164832	0.000131922	0.000168496	1.44073	1.52639	1.38777	1.73733	1.42268	1.13863	1.45431	3.71693	3.7756	3.7229	3.26516	2.65945	2.95076	2.3726	3223.76	3469.35	3110.25
tr|A0A6L0XEC9|A0A6L0XEC9_LEIIN;tr|A4I0M4|A4I0M4_LEIIN	tr|A0A6L0XEC9|A0A6L0XEC9_LEIIN;tr|A4I0M4|A4I0M4_LEIIN	Protein-serine/threonine kinase (EC 2.7.11.-)	LINF_240004000	Leishmania infantum	2.7.11.-			mitochondrial matrix [GO:0005759]	ATP binding [GO:0005524]; protein kinase activity [GO:0004672]	2	8	8	8	23.5	51.734	451	22.792	167760000	211960000	76634000	148380000	110860000	73188000	20155000	22	3.36251e-05	3.71098e-05	1.78945e-05	3.60659e-05	2.43598e-05	1.52262e-05	6.27676e-06	0.649961	0.71732	0.345894	0.697142	0.470867	0.294318	0.121328	3.71693	3.7756	3.7229	3.26516	2.65945	2.95076	2.3726	1454.35	1630.4	775.211
tr|A0A6L0XEF0|A0A6L0XEF0_LEIIN	tr|A0A6L0XEF0|A0A6L0XEF0_LEIIN	Hypothetical_protein	LINF_230025200	Leishmania infantum						1	4	4	4	24.8	15.692	141	5.5011	0	16602000	0	63643000	212650000	17575000	31073000	8	0	2.90667e-06	0	1.54694e-05	4.67266e-05	3.65635e-06	9.6769e-06	0	0.185232	0	0.985812	2.97774	0.233007	0.616677	3.71693	3.7756	3.7229	3.26516	2.65945	2.95076	2.3726	0	421.016	0
tr|A0A6L0XEG4|A0A6L0XEG4_LEIIN;tr|A4I0U9|A4I0U9_LEIIN	tr|A0A6L0XEG4|A0A6L0XEG4_LEIIN;tr|A4I0U9|A4I0U9_LEIIN	Hypothetical_protein_-_conserved	LINF_240016400	Leishmania infantum						2	10	10	10	15.7	96.181	921	48.218	74643000	154530000	91630000	79467000	27265000	55449000	8606000	20	1.49611e-05	2.7055e-05	2.13961e-05	1.93156e-05	5.99107e-06	1.15358e-05	2.68012e-06	0.155552	0.281293	0.222457	0.200826	0.0622896	0.119938	0.0278654	3.71693	3.7756	3.7229	3.26516	2.65945	2.95076	2.3726	348.061	639.353	498.566
tr|A0A6L0XEI9|A0A6L0XEI9_LEIIN;tr|A4I0Y5|A4I0Y5_LEIIN	tr|A0A6L0XEI9|A0A6L0XEI9_LEIIN;tr|A4I0Y5|A4I0Y5_LEIIN	Guanine nucleotide-binding protein subunit beta-like protein	LINF_240020200	Leishmania infantum			signal transduction [GO:0007165]	ribosome [GO:0005840]		2	4	4	4	1.6	306.04	2920	3.6549	5770200	5812900	5806700	3636000	0	53824000	395210000	7	1.15655e-06	1.01772e-06	1.3559e-06	8.83783e-07	0	1.11977e-05	0.000123078	0.00377909	0.00332544	0.00443045	0.0028878	0	0.036589	0.402164	3.71693	3.7756	3.7229	3.26516	2.65945	2.95076	2.3726	8.45606	7.55843	9.92946
tr|A0A6L0XEM3|A0A6L0XEM3_LEIIN;tr|A4I0V5|A4I0V5_LEIIN	tr|A0A6L0XEM3|A0A6L0XEM3_LEIIN;tr|A4I0V5|A4I0V5_LEIIN	Hypothetical_protein_-_conserved	LINF_240017000	Leishmania infantum						2	3	3	3	4.4	125.19	1177	3.7555	5874700	7443300	12220000	15474000	0	2008100	0	4	1.1775e-06	1.30317e-06	2.85344e-06	3.76118e-06	0	4.1777e-07	0	0.00940569	0.0104095	0.0227929	0.0300438	0	0.00333709	0	3.71693	3.7756	3.7229	3.26516	2.65945	2.95076	2.3726	21.0461	23.6599	51.083
tr|A4I0G4|A4I0G4_LEIIN;tr|A0A6L0XES4|A0A6L0XES4_LEIIN	tr|A4I0G4|A4I0G4_LEIIN;tr|A0A6L0XES4|A0A6L0XES4_LEIIN	Uncharacterized protein	LINJ_23_1320	Leishmania infantum					transferase activity, transferring phosphorus-containing groups [GO:0016772]	2	12	12	8	20.2	79.509	697	35.619	128550000	175000000	112760000	117400000	256210000	181430000	95232000	53	2.5766e-05	3.06389e-05	2.63301e-05	2.85358e-05	5.62983e-05	3.77452e-05	2.96576e-05	0.324064	0.385351	0.331158	0.3589	0.708074	0.474728	0.373009	3.71693	3.7756	3.7229	3.26516	2.65945	2.95076	2.3726	725.122	875.868	742.187
tr|A0A6L0XEX1|A0A6L0XEX1_LEIIN;tr|A4I0J3|A4I0J3_LEIIN	tr|A0A6L0XEX1|A0A6L0XEX1_LEIIN;tr|A4I0J3|A4I0J3_LEIIN	Hypothetical_protein_-_conserved	LINF_230022700	Leishmania infantum						2	10	10	10	18.8	85.991	778	34.296	127580000	98479000	68803000	68624000	127350000	17608000	48851000	24	2.55716e-05	1.72416e-05	1.60659e-05	1.66801e-05	2.79832e-05	3.66322e-06	1.52134e-05	0.297375	0.200505	0.186832	0.193975	0.325421	0.0426	0.176919	3.71693	3.7756	3.7229	3.26516	2.65945	2.95076	2.3726	665.403	455.73	418.725
tr|A0A6L0XF05|A0A6L0XF05_LEIIN;tr|A4I1E5|A4I1E5_LEIIN	tr|A0A6L0XF05|A0A6L0XF05_LEIIN;tr|A4I1E5|A4I1E5_LEIIN	Hypothetical_protein_-_conserved	LINF_250016400	Leishmania infantum						2	3	3	3	5.6	83.016	770	1.8405	42251000	35137000	97114000	83961000	26563000	18802000	6376200	7	8.4686e-06	6.15176e-06	2.26767e-05	2.0408e-05	5.83682e-06	3.91162e-06	1.98571e-06	0.102012	0.0741033	0.27316	0.245832	0.0703096	0.0471188	0.0239196	3.71693	3.7756	3.7229	3.26516	2.65945	2.95076	2.3726	228.26	168.43	612.202
tr|A0A6L0XF35|A0A6L0XF35_LEIIN	tr|A0A6L0XF35|A0A6L0XF35_LEIIN	Protein_of_uncharacterized_function_(DUF3184)_-_p utative	LINF_220014600	Leishmania infantum				integral component of membrane [GO:0016021]		1	26	2	1	22.7	151.95	1368	3.7862	12580000	0	0	16685000	24977000	0	0	4	2.52148e-06	0	0	4.05553e-06	5.48832e-06	0	0	0.0165941	0	0	0.0266899	0.0361192	0	0	3.71693	3.7756	3.7229	3.26516	2.65945	2.95076	2.3726	37.1309	0	0
tr|A0A6L0XF93|A0A6L0XF93_LEIIN;tr|A4HZ71|A4HZ71_LEIIN	tr|A0A6L0XF93|A0A6L0XF93_LEIIN;tr|A4HZ71|A4HZ71_LEIIN	Hypothetical_protein_-_conserved	LINF_210012800	Leishmania infantum						2	6	6	6	28.1	34.915	310	46.609	24335000	33540000	93100000	107030000	32159000	148480000	130470000	18	4.8776e-06	5.87216e-06	2.17394e-05	2.60152e-05	7.06645e-06	3.08902e-05	4.06316e-05	0.139699	0.168184	0.622637	0.745101	0.20239	0.884725	1.16373	3.71693	3.7756	3.7229	3.26516	2.65945	2.95076	2.3726	312.59	382.268	1395.44
tr|A0A6L0XFC0|A0A6L0XFC0_LEIIN;tr|A4I1H3|A4I1H3_LEIIN	tr|A0A6L0XFC0|A0A6L0XFC0_LEIIN;tr|A4I1H3|A4I1H3_LEIIN	NPL4_family_-_putative	LINF_250019000	Leishmania infantum						2	6	6	6	19.7	47.267	427	119.28	139650000	142050000	99992000	116240000	108490000	164060000	41109000	35	2.79908e-05	2.487e-05	2.33487e-05	2.82538e-05	2.3839e-05	3.41315e-05	1.28024e-05	0.592185	0.52616	0.493974	0.59775	0.504348	0.7221	0.270852	3.71693	3.7756	3.7229	3.26516	2.65945	2.95076	2.3726	1325.07	1195.91	1107.09
tr|E9AGS6|E9AGS6_LEIIN;tr|A4HYA8|A4HYA8_LEIIN;tr|A0A6L0XFE2|A0A6L0XFE2_LEIIN;tr|E9AGS5|E9AGS5_LEIIN	tr|E9AGS6|E9AGS6_LEIIN;tr|A4HYA8|A4HYA8_LEIIN;tr|A0A6L0XFE2|A0A6L0XFE2_LEIIN;tr|E9AGS5|E9AGS5_LEIIN	4-coumarate:coa ligase-like protein (EC 6.2.1.12) (4-coumarate:coa_ligase-like_protein)	LINF_190015200 LINJ_19_0960	Leishmania infantum	6.2.1.12				4-coumarate-CoA ligase activity [GO:0016207]	4	12	8	8	24.2	61.588	567	18.584	154380000	256110000	262960000	302350000	560200000	81581000	92368000	24	3.09432e-05	4.48396e-05	6.14026e-05	7.34906e-05	0.000123095	1.69723e-05	2.87657e-05	0.502423	0.728057	0.99699	1.19326	1.99869	0.275579	0.467066	3.71693	3.7756	3.7229	3.26516	2.65945	2.95076	2.3726	1124.22	1654.81	2234.44
tr|A4I071|A4I071_LEIIN;tr|A0A6L0XFF7|A0A6L0XFF7_LEIIN	tr|A4I071|A4I071_LEIIN;tr|A0A6L0XFF7|A0A6L0XFF7_LEIIN	Uncharacterized protein	LINJ_23_0350	Leishmania infantum						2	7	7	7	6.8	133.07	1240	7.5479	34213000	55617000	62023000	20651000	14216000	10286000	19504000	13	6.8575e-06	9.73739e-06	1.44827e-05	5.01953e-06	3.12375e-06	2.13993e-06	6.07403e-06	0.051533	0.0731749	0.108835	0.037721	0.0234745	0.0160812	0.0456453	3.71693	3.7756	3.7229	3.26516	2.65945	2.95076	2.3726	115.31	166.32	243.92
tr|A0A6L0XFF8|A0A6L0XFF8_LEIIN;tr|A4I1L1|A4I1L1_LEIIN	tr|A0A6L0XFF8|A0A6L0XFF8_LEIIN;tr|A4I1L1|A4I1L1_LEIIN	Hypothetical_protein	LINF_250023000	Leishmania infantum						2	2	2	2	24.4	10.102	86	5.2694	100120000	95442000	74387000	35543000	29834000	53978000	0	4	2.00676e-05	1.67099e-05	1.73698e-05	8.63925e-06	6.55557e-06	1.12297e-05	0	1.9865	1.65412	1.71944	0.855202	0.648938	1.11163	0	3.71693	3.7756	3.7229	3.26516	2.65945	2.95076	2.3726	4444.97	3759.66	3853.58
tr|A0A6L0XFG7|A0A6L0XFG7_LEIIN	tr|A0A6L0XFG7|A0A6L0XFG7_LEIIN	Thioredoxin/Thioredoxin-like_-_putative	LINF_250012600	Leishmania infantum						1	6	6	6	39.6	17.602	154	23.455	152030000	259730000	239770000	72156000	0	107990000	21875000	27	3.04722e-05	4.54734e-05	5.59876e-05	1.75386e-05	0	2.24665e-05	6.81241e-06	1.73118	2.58342	3.18075	0.996397	0	1.27636	0.387025	3.71693	3.7756	3.7229	3.26516	2.65945	2.95076	2.3726	3873.67	5871.88	7128.65
tr|A0A6L0XFK3|A0A6L0XFK3_LEIIN;tr|A4I0A9|A4I0A9_LEIIN	tr|A0A6L0XFK3|A0A6L0XFK3_LEIIN;tr|A4I0A9|A4I0A9_LEIIN	Hypothetical_protein_-_conserved	LINF_230013400	Leishmania infantum						2	3	3	3	2.8	113.98	1068	3.6729	2803400	7734400	4746500	11694000	5212200	14095000	0	3	5.61901e-07	1.35413e-06	1.10833e-06	2.8424e-06	1.1453e-06	2.93236e-06	0	0.00492982	0.0118805	0.00972393	0.0249377	0.0100483	0.025727	0	3.71693	3.7756	3.7229	3.26516	2.65945	2.95076	2.3726	11.0309	27.0032	21.7931
tr|A0A6L0XFL1|A0A6L0XFL1_LEIIN;tr|A4I104|A4I104_LEIIN	tr|A0A6L0XFL1|A0A6L0XFL1_LEIIN;tr|A4I104|A4I104_LEIIN	Hypothetical_protein_-_conserved	LINF_240025800	Leishmania infantum						2	6	6	6	5.7	91.327	844	3.4199	37446000	131850000	32031000	21989000	22877000	73144000	0	14	7.50551e-06	2.30842e-05	7.47941e-06	5.34475e-06	5.02687e-06	1.52171e-05	0	0.0821828	0.252764	0.0818971	0.0585232	0.0550426	0.166622	0	3.71693	3.7756	3.7229	3.26516	2.65945	2.95076	2.3726	183.892	574.51	183.546
tr|A4I1G7|A4I1G7_LEIIN;tr|A0A6L0XFM8|A0A6L0XFM8_LEIIN	tr|A4I1G7|A4I1G7_LEIIN;tr|A0A6L0XFM8|A0A6L0XFM8_LEIIN	zinc_ribbon_16 domain-containing protein	LINJ_25_1270	Leishmania infantum						2	5	5	5	2.9	167.69	1604	4.579	8003500	15703000	7237600	23520000	76948000	25229000	16645000	12	1.60419e-06	2.74927e-06	1.69002e-06	5.71688e-06	1.69082e-05	5.24871e-06	5.18366e-06	0.00956638	0.016395	0.0100782	0.034092	0.10083	0.0313001	0.0309122	3.71693	3.7756	3.7229	3.26516	2.65945	2.95076	2.3726	21.4056	37.2642	22.5872
tr|A0A6L0XFN9|A0A6L0XFN9_LEIIN;tr|A4I227|A4I227_LEIIN	tr|A0A6L0XFN9|A0A6L0XFN9_LEIIN;tr|A4I227|A4I227_LEIIN	Protein_kinase_-_putative	LINF_260014700	Leishmania infantum					ATP binding [GO:0005524]; protein kinase activity [GO:0004672]	2	5	5	5	4.1	141.36	1324	3.9845	49152000	64649000	36867000	23734000	15445000	25884000	0	8	9.85181e-06	1.13187e-05	8.60865e-06	5.7689e-06	3.39381e-06	5.38498e-06	0	0.0696931	0.0800701	0.0608988	0.04081	0.0240082	0.0380941	0	3.71693	3.7756	3.7229	3.26516	2.65945	2.95076	2.3726	155.945	181.992	136.485
tr|A4I256|A4I256_LEIIN;tr|A0A6L0XFT6|A0A6L0XFT6_LEIIN	tr|A4I256|A4I256_LEIIN;tr|A0A6L0XFT6|A0A6L0XFT6_LEIIN	J domain-containing protein	LINJ_26_1250	Leishmania infantum						2	15	15	15	21	93.301	844	66.268	260970000	410910000	255110000	306580000	412230000	448410000	106500000	43	5.23077e-05	7.19419e-05	5.95696e-05	7.45188e-05	9.05813e-05	9.32884e-05	3.31667e-05	0.560634	0.771073	0.638467	0.798692	0.97085	0.999865	0.355481	3.71693	3.7756	3.7229	3.26516	2.65945	2.95076	2.3726	1254.47	1752.58	1430.92
tr|A0A6L0XFV2|A0A6L0XFV2_LEIIN	tr|A0A6L0XFV2|A0A6L0XFV2_LEIIN	Hypothetical_protein	LINF_250011200	Leishmania infantum						1	3	3	3	28.7	11.309	101	37.498	65824000	68834000	45000000	23779000	0	47721000	0	16	1.31935e-05	1.20514e-05	1.05077e-05	5.77983e-06	0	9.928e-06	0	1.16663	1.06565	0.929149	0.511083	0	0.877885	0	3.71693	3.7756	3.7229	3.26516	2.65945	2.95076	2.3726	2610.45	2422.12	2082.39
tr|A0A6L0XFX3|A0A6L0XFX3_LEIIN;tr|A4I232|A4I232_LEIIN	tr|A0A6L0XFX3|A0A6L0XFX3_LEIIN	Hypothetical_protein_-_conserved	LINF_260015300	Leishmania infantum						2	13	13	13	17.8	85.619	768	30.101	207910000	224900000	205350000	224160000	330090000	192620000	119920000	38	4.16726e-05	3.93753e-05	4.79504e-05	5.44854e-05	7.25323e-05	4.00732e-05	3.7346e-05	0.486721	0.45989	0.560043	0.63637	0.847152	0.468041	0.436189	3.71693	3.7756	3.7229	3.26516	2.65945	2.95076	2.3726	1089.08	1045.29	1255.16
tr|E9AHB0|E9AHB0_LEIIN;tr|A0A6L0XG31|A0A6L0XG31_LEIIN;tr|A4I1V4|A4I1V4_LEIIN	tr|E9AHB0|E9AHB0_LEIIN;tr|A0A6L0XG31|A0A6L0XG31_LEIIN;tr|A4I1V4|A4I1V4_LEIIN	60S_ribosomal_protein_L7_-_putative (Putative 60S ribosomal protein L7)	LINF_260006700 LINJ_26_0160	Leishmania infantum			maturation of LSU-rRNA from tricistronic rRNA transcript (SSU-rRNA, 5.8S rRNA, LSU-rRNA) [GO:0000463]	cytosolic large ribosomal subunit [GO:0022625]	structural constituent of ribosome [GO:0003735]	3	13	13	13	52	28.874	252	241.28	3105400000	4075800000	3903800000	3536900000	3953100000	5380400000	4610300000	177	0.000622433	0.000713588	0.000911559	0.000859695	0.000868634	0.00111935	0.00143576	21.5569	24.7139	31.5702	29.774	30.0836	38.7668	49.725	3.71693	3.7756	3.7229	3.26516	2.65945	2.95076	2.3726	48235.4	56172.4	70754.7
tr|A0A6L0XG70|A0A6L0XG70_LEIIN	tr|A0A6L0XG70|A0A6L0XG70_LEIIN	Hypothetical_protein	LINF_260027300	Leishmania infantum				integral component of membrane [GO:0016021]		1	3	3	3	50	12.905	124	46.868	96903000	114630000	79363000	69228000	85967000	100200000	55836000	10	1.94228e-05	2.00693e-05	1.85317e-05	1.68269e-05	1.88899e-05	2.08459e-05	1.73887e-05	1.50506	1.55516	1.43601	1.3039	1.46377	1.61533	1.34744	3.71693	3.7756	3.7229	3.26516	2.65945	2.95076	2.3726	3367.71	3534.74	3218.36
tr|A0A6L0XGD9|A0A6L0XGD9_LEIIN;tr|A4HZZ9|A4HZZ9_LEIIN	tr|A0A6L0XGD9|A0A6L0XGD9_LEIIN;tr|A4HZZ9|A4HZZ9_LEIIN	MORN_repeat_-_putative	LINF_220020100	Leishmania infantum						2	2	2	2	5	46.897	417	3.3603	18412000	12183000	16605000	11848000	10228000	12063000	12120000	11	3.69042e-06	2.13299e-06	3.87736e-06	2.87983e-06	2.24745e-06	2.50962e-06	3.77447e-06	0.078692	0.0454825	0.0826782	0.0614076	0.0479231	0.0535134	0.0804842	3.71693	3.7756	3.7229	3.26516	2.65945	2.95076	2.3726	176.081	103.378	185.297
tr|A4HXV9|A4HXV9_LEIIN;tr|A0A6L0XGH4|A0A6L0XGH4_LEIIN	tr|A4HXV9|A4HXV9_LEIIN;tr|A0A6L0XGH4|A0A6L0XGH4_LEIIN	Uncharacterized protein	LINJ_18_0850	Leishmania infantum						2	37	37	37	17.7	299.35	2832	176.77	487690000	509620000	527220000	505120000	380400000	322470000	291180000	104	9.77504e-05	8.92239e-05	0.000123109	0.000122777	8.35871e-05	6.70875e-05	9.06806e-05	0.326542	0.298059	0.411254	0.410145	0.279229	0.224111	0.302925	3.71693	3.7756	3.7229	3.26516	2.65945	2.95076	2.3726	730.668	677.461	921.695
tr|A4I1K2|A4I1K2_LEIIN;tr|A0A6L0XGU8|A0A6L0XGU8_LEIIN	tr|A4I1K2|A4I1K2_LEIIN;tr|A0A6L0XGU8|A0A6L0XGU8_LEIIN	Protein kinase domain-containing protein	LINJ_25_1620	Leishmania infantum					ATP binding [GO:0005524]; protein kinase activity [GO:0004672]	2	11	11	11	20.5	89.01	811	73.498	60565000	66426000	55249000	103730000	212540000	97474000	77397000	23	1.21394e-05	1.16298e-05	1.29009e-05	2.52131e-05	4.67025e-05	2.02788e-05	2.41033e-05	0.136382	0.130657	0.144938	0.283261	0.524688	0.227826	0.270794	3.71693	3.7756	3.7229	3.26516	2.65945	2.95076	2.3726	305.168	296.972	324.833
tr|A0A6L0XGU9|A0A6L0XGU9_LEIIN;tr|A4I2D1|A4I2D1_LEIIN	tr|A0A6L0XGU9|A0A6L0XGU9_LEIIN;tr|A4I2D1|A4I2D1_LEIIN	Hypothetical_protein_-_conserved	LINF_260025600	Leishmania infantum						2	17	17	17	26.6	79.575	755	243.26	210720000	217660000	171500000	302060000	659460000	257040000	150760000	61	4.22358e-05	3.81078e-05	4.00462e-05	7.34201e-05	0.000144906	5.34753e-05	4.69504e-05	0.530767	0.478891	0.503251	0.922653	1.821	0.672011	0.590014	3.71693	3.7756	3.7229	3.26516	2.65945	2.95076	2.3726	1187.64	1088.48	1127.88
tr|A0A6L0XH27|A0A6L0XH27_LEIIN;tr|E9AH47|E9AH47_LEIIN;tr|A0A6L0XBJ8|A0A6L0XBJ8_LEIIN;tr|A0A6L0XE93|A0A6L0XE93_LEIIN;tr|A4I0N2|A4I0N2_LEIIN	tr|A0A6L0XH27|A0A6L0XH27_LEIIN;tr|E9AH47|E9AH47_LEIIN;tr|A0A6L0XBJ8|A0A6L0XBJ8_LEIIN;tr|A0A6L0XE93|A0A6L0XE93_LEIIN;tr|A4I0N2|A4I0N2_LEIIN	UDP-galactose_transporter_-_putative	LINF_240008400	Leishmania infantum				Golgi membrane [GO:0000139]; integral component of membrane [GO:0016021]	pyrimidine nucleotide-sugar transmembrane transporter activity [GO:0015165]	5	2	2	2	4.4	49.725	451	2.9265	6404200	0	6978300	8246000	19239000	0	0	5	1.28363e-06	0	1.62947e-06	2.00431e-06	4.22748e-06	0	0	0.0258146	0	0.0327697	0.0403079	0.0850172	0	0	3.71693	3.7756	3.7229	3.26516	2.65945	2.95076	2.3726	57.7624	0	73.4428
tr|A0A6L0XH37|A0A6L0XH37_LEIIN;tr|A4I0N5|A4I0N5_LEIIN	tr|A0A6L0XH37|A0A6L0XH37_LEIIN;tr|A4I0N5|A4I0N5_LEIIN	Protein_of_uncharacterized_function_(DUF3184)_-_p utative	LINF_240009300	Leishmania infantum				integral component of membrane [GO:0016021]		2	35	4	4	31.6	152.83	1373	9.5838	9171300	37732000	55333000	38419000	83287000	43338000	5283800	10	1.83825e-06	6.60609e-06	1.29206e-05	9.3383e-06	1.83011e-05	9.01615e-06	1.64551e-06	0.0120281	0.0432251	0.084542	0.0611025	0.119748	0.0589947	0.0107669	3.71693	3.7756	3.7229	3.26516	2.65945	2.95076	2.3726	26.914	98.2467	189.474
tr|A0A6L0XH79|A0A6L0XH79_LEIIN;tr|A4I349|A4I349_LEIIN	tr|A0A6L0XH79|A0A6L0XH79_LEIIN;tr|A4I349|A4I349_LEIIN	Protein_kinase_-_putative	LINF_270032900	Leishmania infantum					ATP binding [GO:0005524]; protein kinase activity [GO:0004672]	2	6	6	6	11.4	62.799	560	7.3697	51211000	72843000	22139000	46621000	15735000	55611000	39247000	10	1.02645e-05	1.27533e-05	5.16958e-06	1.13319e-05	3.45753e-06	1.15695e-05	1.22225e-05	0.16345	0.203081	0.0823194	0.180447	0.0550571	0.18423	0.194629	3.71693	3.7756	3.7229	3.26516	2.65945	2.95076	2.3726	365.735	461.585	184.493
tr|A0A6L0XH92|A0A6L0XH92_LEIIN;tr|A4I2N8|A4I2N8_LEIIN	tr|A0A6L0XH92|A0A6L0XH92_LEIIN;tr|A4I2N8|A4I2N8_LEIIN	Hypothetical_protein_-_conserved	LINF_270014600	Leishmania infantum						2	17	17	17	26.3	95.454	868	63.435	233630000	299250000	212220000	272450000	472600000	132650000	142810000	60	4.68278e-05	5.23925e-05	4.95545e-05	6.6223e-05	0.000103847	2.75969e-05	4.44746e-05	0.490579	0.548877	0.519146	0.693768	1.08792	0.289112	0.465927	3.71693	3.7756	3.7229	3.26516	2.65945	2.95076	2.3726	1097.72	1247.55	1163.5
tr|A0A6L0XH97|A0A6L0XH97_LEIIN;tr|E9AH08|E9AH08_LEIIN	tr|A0A6L0XH97|A0A6L0XH97_LEIIN	Hypothetical_protein_(Non-ATG)	LINF_270033860	Leishmania infantum					metal ion binding [GO:0046872]; metalloendopeptidase activity [GO:0004222]	2	28	1	1	53.2	76.598	678	3.5545	142980000	180890000	90560000	65164000	26792000	66037000	40406000	9	2.86583e-05	3.16701e-05	2.11463e-05	1.58391e-05	5.88714e-06	1.37385e-05	1.25834e-05	0.374139	0.413459	0.276068	0.206782	0.0768576	0.179359	0.164279	3.71693	3.7756	3.7229	3.26516	2.65945	2.95076	2.3726	837.169	939.754	618.719
tr|A0A6L0XHB2|A0A6L0XHB2_LEIIN;tr|A4I0X0|A4I0X0_LEIIN	tr|A0A6L0XHB2|A0A6L0XHB2_LEIIN;tr|A4I0X0|A4I0X0_LEIIN	Cyclophilin_8_-_putative	LINF_240018400	Leishmania infantum					peptidyl-prolyl cis-trans isomerase activity [GO:0003755]	2	4	4	4	27.9	21.413	197	4.4612	34446000	20685000	23456000	29225000	18104000	47825000	17522000	8	6.9042e-06	3.62152e-06	5.47711e-06	7.10356e-06	3.97808e-06	9.94964e-06	5.45678e-06	0.32243	0.169127	0.255784	0.331741	0.185779	0.464654	0.254835	3.71693	3.7756	3.7229	3.26516	2.65945	2.95076	2.3726	721.467	384.41	573.259
tr|A0A6L0XHG6|A0A6L0XHG6_LEIIN;tr|A4I398|A4I398_LEIIN;tr|A4I399|A4I399_LEIIN	tr|A0A6L0XHG6|A0A6L0XHG6_LEIIN	Propionyl-coa_carboxylase_beta_chain_-_putative	LINF_280007400	Leishmania infantum					ligase activity [GO:0016874]	3	6	6	6	14.9	57.005	522	9.8173	10328000	28320000	6912100	12106000	65912000	33788000	37537000	11	2.0701e-06	4.95825e-06	1.61401e-06	2.94254e-06	1.44832e-05	7.02935e-06	1.16899e-05	0.0363143	0.0869792	0.0283135	0.051619	0.254068	0.123311	0.205069	3.71693	3.7756	3.7229	3.26516	2.65945	2.95076	2.3726	81.2566	197.696	63.4558
tr|A0A6L0XHI0|A0A6L0XHI0_LEIIN;tr|A4I2U8|A4I2U8_LEIIN;tr|A4I2V0|A4I2V0_LEIIN	tr|A0A6L0XHI0|A0A6L0XHI0_LEIIN;tr|A4I2U8|A4I2U8_LEIIN	Diacylglycerol_acyltransferase_-_putative	LINF_270022400	Leishmania infantum				integral component of membrane [GO:0016021]	acyltransferase activity, transferring groups other than amino-acyl groups [GO:0016747]	3	15	15	15	11.6	170.74	1557	53.919	211420000	241790000	143240000	226100000	407310000	244030000	81572000	54	4.23761e-05	4.23324e-05	3.34473e-05	5.49569e-05	8.95002e-05	5.07687e-05	2.54035e-05	0.248191	0.247935	0.195896	0.321875	0.52419	0.297345	0.148785	3.71693	3.7756	3.7229	3.26516	2.65945	2.95076	2.3726	555.349	563.534	439.039
tr|A4I365|A4I365_LEIIN;tr|A0A6L0XHN5|A0A6L0XHN5_LEIIN	tr|A4I365|A4I365_LEIIN;tr|A0A6L0XHN5|A0A6L0XHN5_LEIIN	Uncharacterized protein	LINJ_27_1390	Leishmania infantum						2	6	6	6	8.9	74.34	697	7.5524	9285000	7851800	10387000	37932000	59466000	29586000	24388000	9	1.86104e-06	1.37469e-06	2.42542e-06	9.21993e-06	1.30668e-05	6.15515e-06	7.59502e-06	0.0250342	0.0184919	0.0326261	0.124024	0.17577	0.0827973	0.102166	3.71693	3.7756	3.7229	3.26516	2.65945	2.95076	2.3726	56.0164	42.0304	73.121
tr|A0A6L0XHR3|A0A6L0XHR3_LEIIN;tr|A4I347|A4I347_LEIIN	tr|A0A6L0XHR3|A0A6L0XHR3_LEIIN;tr|A4I347|A4I347_LEIIN	Protein_kinase_-_putative	LINF_270032800	Leishmania infantum					ATP binding [GO:0005524]; protein kinase activity [GO:0004672]	2	6	6	6	23.7	32.193	299	15.139	51651000	44884000	26475000	62163000	55424000	32420000	17567000	17	1.03527e-05	7.85826e-06	6.18206e-06	1.51096e-05	1.21786e-05	6.74474e-06	5.4708e-06	0.321582	0.244098	0.192031	0.469345	0.378299	0.20951	0.169937	3.71693	3.7756	3.7229	3.26516	2.65945	2.95076	2.3726	719.569	554.813	430.377
tr|A0A6L0XHV9|A0A6L0XHV9_LEIIN;tr|A4HY41|A4HY41_LEIIN	tr|A0A6L0XHV9|A0A6L0XHV9_LEIIN	Hypothetical_protein_-_conserved	LINF_190005100	Leishmania infantum						2	6	6	6	16.9	40.497	372	40.912	483850000	454940000	405320000	171360000	61505000	379700000	0	20	9.69808e-05	7.96506e-05	9.46445e-05	4.16516e-05	1.35148e-05	7.89938e-05	0	2.39476	1.96683	2.33707	1.02851	0.333723	1.95061	0	3.71693	3.7756	3.7229	3.26516	2.65945	2.95076	2.3726	5358.5	4470.42	5237.81
tr|A0A6L0XHX8|A0A6L0XHX8_LEIIN;tr|A4I1K6|A4I1K6_LEIIN	tr|A0A6L0XHX8|A0A6L0XHX8_LEIIN;tr|A4I1K6|A4I1K6_LEIIN	WD_domain_-_G-beta_repeat_-_putative	LINF_250022500	Leishmania infantum						2	22	22	22	26.9	126.26	1168	149.49	436830000	440010000	359470000	374710000	460790000	421140000	92990000	95	8.75563e-05	7.70367e-05	8.39382e-05	9.10788e-05	0.000101252	8.76151e-05	2.89594e-05	0.69346	0.610143	0.664805	0.721359	0.80193	0.693926	0.229363	3.71693	3.7756	3.7229	3.26516	2.65945	2.95076	2.3726	1551.68	1386.8	1489.95
tr|A0A6L0XHY9|A0A6L0XHY9_LEIIN;tr|A4I3P9|A4I3P9_LEIIN	tr|A0A6L0XHY9|A0A6L0XHY9_LEIIN;tr|A4I3P9|A4I3P9_LEIIN	Hypothetical_protein_-_conserved	LINF_280023500	Leishmania infantum						2	2	2	2	2.7	61.935	619	1.9043	115640000	104300000	87849000	61438000	125030000	98228000	81223000	4	2.31784e-05	1.82608e-05	2.05132e-05	1.49334e-05	2.74735e-05	2.04356e-05	2.52948e-05	0.374237	0.294838	0.331206	0.241114	0.443585	0.329953	0.40841	3.71693	3.7756	3.7229	3.26516	2.65945	2.95076	2.3726	837.389	670.139	742.293
tr|A0A6L0XHZ7|A0A6L0XHZ7_LEIIN;tr|A4I1M6|A4I1M6_LEIIN	tr|A0A6L0XHZ7|A0A6L0XHZ7_LEIIN;tr|A4I1M6|A4I1M6_LEIIN	Hypothetical_protein	LINF_250024600	Leishmania infantum					ATP binding [GO:0005524]; D-alanine-D-alanine ligase activity [GO:0008716]; metal ion binding [GO:0046872]; transferase activity [GO:0016740]	2	8	8	8	12.6	91.301	865	41.343	73093000	83290000	50983000	76117000	143050000	28806000	50214000	26	1.46504e-05	1.45824e-05	1.19048e-05	1.85014e-05	3.14331e-05	5.99288e-06	1.56379e-05	0.160463	0.159717	0.130391	0.202641	0.34428	0.0656387	0.171278	3.71693	3.7756	3.7229	3.26516	2.65945	2.95076	2.3726	359.051	363.023	292.23
tr|A0A6L0XI32|A0A6L0XI32_LEIIN;tr|A4I3V9|A4I3V9_LEIIN	tr|A0A6L0XI32|A0A6L0XI32_LEIIN;tr|A4I3V9|A4I3V9_LEIIN	DNA topoisomerase 2 (EC 5.6.2.2)	LINF_280029600	Leishmania infantum	5.6.2.2		DNA topological change [GO:0006265]		ATP binding [GO:0005524]; DNA binding [GO:0003677]; DNA topoisomerase type II (double strand cut, ATP-hydrolyzing) activity [GO:0003918]; metal ion binding [GO:0046872]	2	36	36	36	25.5	168.39	1497	99.745	331080000	417420000	377070000	307850000	498380000	1385700000	492400000	111	6.63602e-05	7.30816e-05	8.80479e-05	7.48275e-05	0.000109511	0.000288285	0.000153345	0.394086	0.434002	0.522881	0.44437	0.650344	1.71201	0.910657	3.71693	3.7756	3.7229	3.26516	2.65945	2.95076	2.3726	881.804	986.447	1171.87
tr|A0A6L0XI47|A0A6L0XI47_LEIIN;tr|E9AGW5|E9AGW5_LEIIN	tr|A0A6L0XI47|A0A6L0XI47_LEIIN;tr|E9AGW5|E9AGW5_LEIIN	Hypothetical_protein_-_conserved	LINF_210017300	Leishmania infantum						2	7	7	7	11.8	77.892	719	7.0933	11564000	14436000	5894300	10577000	27493000	17003000	0	9	2.31784e-06	2.52745e-06	1.37635e-06	2.57089e-06	6.04117e-06	3.53735e-06	0	0.0297571	0.0324481	0.01767	0.0330059	0.0775583	0.0454135	0	3.71693	3.7756	3.7229	3.26516	2.65945	2.95076	2.3726	66.5841	73.7515	39.6017
tr|A0A6L0XI61|A0A6L0XI61_LEIIN;tr|A4I2U6|A4I2U6_LEIIN	tr|A0A6L0XI61|A0A6L0XI61_LEIIN;tr|A4I2U6|A4I2U6_LEIIN	GNAT_acetyltransferase_-_putative	LINF_270022200	Leishmania infantum					transferase activity [GO:0016740]	2	2	2	2	8.7	27.469	254	3.3786	9383700	8089000	11293000	15972000	11815000	41266000	0	5	1.88083e-06	1.41622e-06	2.63698e-06	3.88223e-06	2.59617e-06	8.58509e-06	0	0.0684709	0.0515569	0.0959983	0.141331	0.0945126	0.312537	0	3.71693	3.7756	3.7229	3.26516	2.65945	2.95076	2.3726	153.21	117.184	215.15
tr|A0A6L0XIH7|A0A6L0XIH7_LEIIN;tr|A4I3H9|A4I3H9_LEIIN	tr|A0A6L0XIH7|A0A6L0XIH7_LEIIN;tr|A4I3H9|A4I3H9_LEIIN	Hypothetical_protein_-_conserved	LINF_280016000	Leishmania infantum						2	16	16	16	22.9	88.534	844	159.38	210070000	391530000	262480000	259270000	215530000	192220000	83217000	69	4.21055e-05	6.85488e-05	6.12905e-05	6.30194e-05	4.73595e-05	3.999e-05	2.59158e-05	0.475586	0.774265	0.692282	0.71181	0.53493	0.45169	0.292722	3.71693	3.7756	3.7229	3.26516	2.65945	2.95076	2.3726	1064.17	1759.83	1551.53
tr|A4HTR0|A4HTR0_LEIIN;tr|A0A6L0XIK9|A0A6L0XIK9_LEIIN	tr|A4HTR0|A4HTR0_LEIIN;tr|A0A6L0XIK9|A0A6L0XIK9_LEIIN	Tubulin beta chain	LINJ_08_1280	Leishmania infantum			microtubule-based process [GO:0007017]	microtubule [GO:0005874]	GTPase activity [GO:0003924]; GTP binding [GO:0005525]; structural constituent of cytoskeleton [GO:0005200]	2	29	29	0	76.7	49.8	443	323.31	151090000000	153060000000	121810000000	177700000000	209920000000	226890000000	161970000000	1861	0.0302838	0.0267976	0.0284433	0.0431926	0.0461267	0.0472028	0.0504414	608.109	538.105	571.151	867.321	926.24	947.847	1012.88	3.71693	3.7756	3.7229	3.26516	2.65945	2.95076	2.3726	1.3607e+06	1.22306e+06	1.28005e+06
tr|A4I4L2|A4I4L2_LEIIN;tr|A0A6L0XIU2|A0A6L0XIU2_LEIIN	tr|A4I4L2|A4I4L2_LEIIN;tr|A0A6L0XIU2|A0A6L0XIU2_LEIIN	Nodulin-like domain-containing protein	LINJ_29_1600	Leishmania infantum				integral component of membrane [GO:0016021]		2	3	3	3	6.5	73.671	672	9.5431	35760000	22162000	40723000	28308000	8342400	0	7787600	8	7.16758e-06	3.88011e-06	9.50904e-06	6.88067e-06	1.83312e-06	0	2.42525e-06	0.0972917	0.0526681	0.129074	0.0933973	0.0248825	0	0.03292	3.71693	3.7756	3.7229	3.26516	2.65945	2.95076	2.3726	217.699	119.71	289.28
tr|A0A6L0XIV7|A0A6L0XIV7_LEIIN;tr|E9AHH3|E9AHH3_LEIIN	tr|A0A6L0XIV7|A0A6L0XIV7_LEIIN;tr|E9AHH3|E9AHH3_LEIIN	Hypothetical_protein_-_conserved	LINF_280007500	Leishmania infantum				integral component of membrane [GO:0016021]		2	2	2	2	19.8	23.842	227	36.073	20388000	22104000	17409000	10610000	10792000	6562200	0	4	4.08648e-06	3.86995e-06	4.0651e-06	2.57892e-06	2.37138e-06	1.36522e-06	0	0.171398	0.162317	0.170502	0.108167	0.0994622	0.057261	0	3.71693	3.7756	3.7229	3.26516	2.65945	2.95076	2.3726	383.519	368.931	382.125
tr|A0A6L0XIW7|A0A6L0XIW7_LEIIN;tr|A4I3B0|A4I3B0_LEIIN;tr|E9AHH4|E9AHH4_LEIIN	tr|A0A6L0XIW7|A0A6L0XIW7_LEIIN	Hypothetical_protein_-_conserved	LINF_280008500	Leishmania infantum						3	9	9	9	8.2	116.09	1068	7.6801	22730000	114000000	17214000	85923000	438170000	195830000	5372900	17	4.5559e-06	1.9959e-05	4.01956e-06	2.08848e-05	9.62812e-05	4.0741e-05	1.67325e-06	0.0392446	0.171927	0.0346245	0.179902	0.829367	0.350943	0.0144134	3.71693	3.7756	3.7229	3.26516	2.65945	2.95076	2.3726	87.8133	390.775	77.6
tr|A0A6L0XIX6|A0A6L0XIX6_LEIIN;tr|A4I4Q6|A4I4Q6_LEIIN	tr|A0A6L0XIX6|A0A6L0XIX6_LEIIN;tr|A4I4Q6|A4I4Q6_LEIIN	Hypothetical_protein_-_conserved	LINF_290027400	Leishmania infantum						2	17	17	17	9.8	212.81	1943	24.726	138390000	129220000	110730000	93899000	89307000	122040000	12050000	33	2.77383e-05	2.26238e-05	2.58561e-05	2.28235e-05	1.96239e-05	2.53895e-05	3.75267e-06	0.130343	0.10631	0.121498	0.107248	0.0922131	0.119306	0.0176339	3.71693	3.7756	3.7229	3.26516	2.65945	2.95076	2.3726	291.654	241.632	272.3
tr|A4HY52|A4HY52_LEIIN;tr|A0A6L0XJ67|A0A6L0XJ67_LEIIN	tr|A4HY52|A4HY52_LEIIN;tr|A0A6L0XJ67|A0A6L0XJ67_LEIIN	Putative RNA binding protein	LINJ_19_0290	Leishmania infantum						2	14	14	14	58.3	33.804	302	93.197	1188300000	1365500000	752820000	728050000	721800000	802460000	492120000	96	0.000238178	0.000239071	0.000175788	0.000176963	0.000158605	0.000166946	0.000153258	7.04584	7.07227	5.2002	5.23498	4.69189	4.93864	4.53373	3.71693	3.7756	3.7229	3.26516	2.65945	2.95076	2.3726	15765.7	16074.6	11654.6
tr|A4I3M5|A4I3M5_LEIIN;tr|A0A6L0XJ80|A0A6L0XJ80_LEIIN	tr|A4I3M5|A4I3M5_LEIIN;tr|A0A6L0XJ80|A0A6L0XJ80_LEIIN	Putative ATPase	LINJ_28_1580	Leishmania infantum					ATP binding [GO:0005524]	2	4	4	4	6.6	74.851	696	9.1961	29116000	41051000	23325000	16856000	43662000	12236000	0	15	5.83588e-06	7.18718e-06	5.44652e-06	4.0971e-06	9.59406e-06	2.54561e-06	0	0.0779667	0.0960199	0.0727648	0.0547367	0.128176	0.034009	0	3.71693	3.7756	3.7229	3.26516	2.65945	2.95076	2.3726	174.457	218.244	163.079
tr|A0A6L0XJ83|A0A6L0XJ83_LEIIN;tr|A4I0B9|A4I0B9_LEIIN	tr|A0A6L0XJ83|A0A6L0XJ83_LEIIN;tr|A4I0B9|A4I0B9_LEIIN	Mitochondrial_DNA_primase_-_putative	LINF_230014500	Leishmania infantum					hydrolase activity, acting on acid anhydrides [GO:0016817]	2	14	14	14	32.3	59.95	533	121.96	420780000	367770000	273310000	271930000	356410000	333980000	301000000	69	8.43393e-05	6.43889e-05	6.38194e-05	6.60966e-05	7.83157e-05	6.94821e-05	9.37388e-05	1.40683	1.07404	1.06454	1.10253	1.30635	1.159	1.56362	3.71693	3.7756	3.7229	3.26516	2.65945	2.95076	2.3726	3147.9	2441.2	2385.84
tr|A0A6L0XJ95|A0A6L0XJ95_LEIIN;tr|A4I3P2|A4I3P2_LEIIN	tr|A0A6L0XJ95|A0A6L0XJ95_LEIIN;tr|A4I3P2|A4I3P2_LEIIN	Domain_of_uncharacterized_function_(DUF3342)_-_pu tative	LINF_280022600	Leishmania infantum						2	14	14	14	30.2	66.666	622	69.431	206220000	243950000	181990000	244530000	129220000	184990000	99316000	44	4.13338e-05	4.27106e-05	4.24957e-05	5.94366e-05	2.83941e-05	3.84858e-05	3.09294e-05	0.620014	0.640666	0.637441	0.891558	0.425916	0.577293	0.463946	3.71693	3.7756	3.7229	3.26516	2.65945	2.95076	2.3726	1387.34	1456.17	1428.62
tr|A0A6L0XJE0|A0A6L0XJE0_LEIIN;tr|A4I2Y3|A4I2Y3_LEIIN	tr|A0A6L0XJE0|A0A6L0XJE0_LEIIN;tr|A4I2Y3|A4I2Y3_LEIIN	Hypothetical_protein_-_conserved	LINF_270028400	Leishmania infantum						2	19	19	19	14.4	178.37	1693	50.146	185550000	227690000	170240000	147220000	36581000	125700000	49487000	48	3.71908e-05	3.98638e-05	3.9752e-05	3.5784e-05	8.03812e-06	2.6151e-05	1.54115e-05	0.208504	0.223489	0.222862	0.200617	0.0450643	0.146611	0.0864017	3.71693	3.7756	3.7229	3.26516	2.65945	2.95076	2.3726	466.546	507.971	499.476
tr|A0A6L0XJI2|A0A6L0XJI2_LEIIN;tr|E9AHQ3|E9AHQ3_LEIIN;tr|A4I560|A4I560_LEIIN	tr|A0A6L0XJI2|A0A6L0XJI2_LEIIN;tr|E9AHQ3|E9AHQ3_LEIIN;tr|A4I560|A4I560_LEIIN	TBC1 domain family member 23	LINF_300008300	Leishmania infantum			retrograde transport, endosome to Golgi [GO:0042147]	cytosol [GO:0005829]; Golgi apparatus [GO:0005794]		3	30	30	30	37.4	83.504	780	241.98	939160000	1355900000	886550000	926670000	1686300000	992090000	1016500000	164	0.000188241	0.00023739	0.000207014	0.000225241	0.000370539	0.000206397	0.000316563	2.25428	2.84286	2.47909	2.69736	4.43738	2.4717	3.79099	3.71693	3.7756	3.7229	3.26516	2.65945	2.95076	2.3726	5044.15	6461.56	5556.11
tr|A0A6L0XJM6|A0A6L0XJM6_LEIIN;tr|A4I5J6|A4I5J6_LEIIN	tr|A0A6L0XJM6|A0A6L0XJM6_LEIIN;tr|A4I5J6|A4I5J6_LEIIN	Hypothetical_protein_-_conserved	LINF_300021800	Leishmania infantum						2	2	2	2	5.8	34.31	326	3.8964	5704400	7321200	5535000	0	0	11303000	0	4	1.14336e-06	1.28179e-06	1.29245e-06	0	0	2.35151e-06	0	0.0333245	0.0373591	0.0376699	0	0	0.0685371	0	3.71693	3.7756	3.7229	3.26516	2.65945	2.95076	2.3726	74.5667	84.9138	84.4251
tr|A4I393|A4I393_LEIIN;tr|A0A6L0XJN5|A0A6L0XJN5_LEIIN	tr|A4I393|A4I393_LEIIN;tr|A0A6L0XJN5|A0A6L0XJN5_LEIIN	Uncharacterized protein	LINJ_28_0200	Leishmania infantum					catalytic activity [GO:0003824]	2	3	3	3	13.5	37.674	333	9.7929	5823500	15763000	25014000	32462000	34294000	17235000	0	11	1.16724e-06	2.75978e-06	5.84091e-06	7.89036e-06	7.53559e-06	3.58562e-06	0	0.0309826	0.0732541	0.155038	0.209438	0.200021	0.0951748	0	3.71693	3.7756	3.7229	3.26516	2.65945	2.95076	2.3726	69.3263	166.5	347.469
tr|A0A6L0XJS1|A0A6L0XJS1_LEIIN;tr|A4I3C0|A4I3C0_LEIIN	tr|A0A6L0XJS1|A0A6L0XJS1_LEIIN;tr|A4I3C0|A4I3C0_LEIIN	Katanin p60 ATPase-containing subunit A1 (Katanin p60 subunit A1) (EC 5.6.1.1) (p60 katanin)	KATNA1 LINF_280009900	Leishmania infantum	5.6.1.1			cytoplasm [GO:0005737]; microtubule [GO:0005874]	ATP binding [GO:0005524]; isomerase activity [GO:0016853]; microtubule binding [GO:0008017]; microtubule-severing ATPase activity [GO:0008568]	2	5	5	5	12.1	57.878	530	9.5323	32008000	47744000	27239000	25506000	22535000	0	0	5	6.41554e-06	8.35899e-06	6.36046e-06	6.19961e-06	4.95173e-06	0	0	0.110846	0.144424	0.109894	0.107115	0.0855545	0	0	3.71693	3.7756	3.7229	3.26516	2.65945	2.95076	2.3726	248.028	328.263	246.293
tr|A0A6L0XJT5|A0A6L0XJT5_LEIIN;tr|A4I0S9|A4I0S9_LEIIN	tr|A0A6L0XJT5|A0A6L0XJT5_LEIIN;tr|A4I0S9|A4I0S9_LEIIN	Hypothetical_protein_-_conserved	LINF_240014200	Leishmania infantum						2	4	4	4	4.1	119.53	1192	9.566	27914000	40746000	34107000	40023000	34824000	84759000	78281000	14	5.59496e-06	7.13378e-06	7.96417e-06	9.72818e-06	7.65205e-06	1.76335e-05	2.43786e-05	0.046808	0.0596819	0.0666291	0.0813869	0.0640178	0.147524	0.203954	3.71693	3.7756	3.7229	3.26516	2.65945	2.95076	2.3726	104.737	135.652	149.328
tr|A4I5J0|A4I5J0_LEIIN;tr|A0A6L0XJT7|A0A6L0XJT7_LEIIN	tr|A4I5J0|A4I5J0_LEIIN;tr|A0A6L0XJT7|A0A6L0XJT7_LEIIN	Putative ferric reductase	LINJ_30_1630	Leishmania infantum				integral component of membrane [GO:0016021]	oxidoreductase activity [GO:0016491]	2	2	2	2	1.9	107.89	984	1.8113	16773000	25216000	17176000	23756000	9800400	35144000	0	3	3.36191e-06	4.4148e-06	4.01069e-06	5.77424e-06	2.15349e-06	7.31145e-06	0	0.0311605	0.0409195	0.0371739	0.0535197	0.01996	0.0677676	0	3.71693	3.7756	3.7229	3.26516	2.65945	2.95076	2.3726	69.7244	93.0062	83.3135
tr|A0A6L0XJY2|A0A6L0XJY2_LEIIN;tr|A4I0W7|A4I0W7_LEIIN	tr|A0A6L0XJY2|A0A6L0XJY2_LEIIN;tr|A4I0W7|A4I0W7_LEIIN	WASH_complex_subunit_7_-_N-terminal/WASH_complex_subunit_7/WASH_complex_subunit_7_-_C-terminal_-_putative	LINF_240018100	Leishmania infantum				WASH complex [GO:0071203]		2	14	14	14	11.6	155.07	1391	18.4	61226000	116320000	105330000	109330000	201400000	59183000	148390000	41	1.22719e-05	2.03652e-05	2.45951e-05	2.65743e-05	4.42546e-05	1.23126e-05	4.62123e-05	0.0791376	0.131329	0.158607	0.171369	0.285385	0.0794002	0.298009	3.71693	3.7756	3.7229	3.26516	2.65945	2.95076	2.3726	177.078	298.499	355.467
tr|A0A6L0XL77|A0A6L0XL77_LEIIN;tr|A4I4S2|A4I4S2_LEIIN;tr|A0A6L0XJZ5|A0A6L0XJZ5_LEIIN	tr|A0A6L0XL77|A0A6L0XL77_LEIIN;tr|A4I4S2|A4I4S2_LEIIN;tr|A0A6L0XJZ5|A0A6L0XJZ5_LEIIN	Leucine_Rich_Repeat/Leucine_rich_repeat_-_putative	LINF_290028900	Leishmania infantum						3	4	4	4	12.4	46.439	420	8.3801	10630000	11288000	11590000	25888000	22189000	29864000	33924000	6	2.13063e-06	1.9763e-06	2.70633e-06	6.29246e-06	4.8757e-06	6.21299e-06	1.05648e-05	0.0458802	0.0425568	0.0582771	0.135499	0.104991	0.133788	0.227498	3.71693	3.7756	3.7229	3.26516	2.65945	2.95076	2.3726	102.661	96.7277	130.61
tr|A0A6L0XK17|A0A6L0XK17_LEIIN;tr|A4HY90|A4HY90_LEIIN	tr|A0A6L0XK17|A0A6L0XK17_LEIIN;tr|A4HY90|A4HY90_LEIIN	Kinesin_-_putative	LINF_190011900	Leishmania infantum			microtubule-based movement [GO:0007018]		ATP binding [GO:0005524]; ATP-dependent microtubule motor activity [GO:1990939]; microtubule binding [GO:0008017]	2	29	29	29	17.6	243.18	2228	201.69	3196500000	3618700000	2916700000	2046600000	1142800000	278640000	316040000	69	0.000640692	0.00063356	0.000681065	0.000497456	0.000251113	5.7969e-05	9.84226e-05	2.63464	2.60531	2.80066	2.04563	1.03262	0.238379	0.404732	3.71693	3.7756	3.7229	3.26516	2.65945	2.95076	2.3726	5895.25	5921.64	6276.8
tr|A4I634|A4I634_LEIIN;tr|A0A6L0XK99|A0A6L0XK99_LEIIN	tr|A4I634|A4I634_LEIIN;tr|A0A6L0XK99|A0A6L0XK99_LEIIN	DNA ligase (EC 6.5.1.1)	LINJ_30_3490	Leishmania infantum	6.5.1.1		DNA biosynthetic process [GO:0071897]; DNA recombination [GO:0006310]; DNA repair [GO:0006281]; DNA replication [GO:0006260]		ATP binding [GO:0005524]; DNA binding [GO:0003677]; DNA ligase (ATP) activity [GO:0003910]	2	9	9	9	19.3	74.063	667	34.188	37403000	52260000	26651000	6213300	66223000	20036000	7709700	13	7.49689e-06	9.14965e-06	6.22316e-06	1.51023e-06	1.45515e-05	4.16834e-06	2.40099e-06	0.101223	0.123539	0.0840252	0.0203912	0.196475	0.056281	0.0324182	3.71693	3.7756	3.7229	3.26516	2.65945	2.95076	2.3726	226.496	280.792	188.316
tr|A4I6J9|A4I6J9_LEIIN;tr|A0A6L0XKA4|A0A6L0XKA4_LEIIN;tr|E9AHK8|E9AHK8_LEIIN;tr|E9AHD8|E9AHD8_LEIIN	tr|A4I6J9|A4I6J9_LEIIN;tr|A0A6L0XKA4|A0A6L0XKA4_LEIIN;tr|E9AHK8|E9AHK8_LEIIN	Amino_acid_transporter_aATP11_-_putative (Putative amino acid transporter aATP11)	AAT1.1 LINF_310008700 LINJ_31_0350	Leishmania infantum				integral component of membrane [GO:0016021]		4	7	2	2	13.1	51.64	467	2.835	34124000	43383000	43481000	14396000	0	39036000	24058000	3	6.83966e-06	7.59547e-06	1.01531e-05	3.49916e-06	0	8.12115e-06	7.49225e-06	0.132449	0.147085	0.196612	0.0677606	0	0.157265	0.145086	3.71693	3.7756	3.7229	3.26516	2.65945	2.95076	2.3726	296.367	334.311	440.644
tr|A0A6L0XKB7|A0A6L0XKB7_LEIIN;tr|E9AH94|E9AH94_LEIIN	tr|A0A6L0XKB7|A0A6L0XKB7_LEIIN;tr|E9AH94|E9AH94_LEIIN	RNA-binding_protein_-_putative_-_UPB1	LINF_250010100	Leishmania infantum				ribonucleoprotein complex [GO:1990904]	RNA binding [GO:0003723]	2	5	1	1	52.3	19.637	172	32.568	149240000	194860000	190320000	73863000	0	33755000	0	12	2.9913e-05	3.4116e-05	4.44408e-05	1.79535e-05	0	7.02248e-06	0	1.5233	1.73733	2.26311	0.914268	0	0.357615	0	3.71693	3.7756	3.7229	3.26516	2.65945	2.95076	2.3726	3408.52	3948.79	5072.05
tr|A4I572|A4I572_LEIIN;tr|A0A6L0XKC4|A0A6L0XKC4_LEIIN	tr|A4I572|A4I572_LEIIN;tr|A0A6L0XKC4|A0A6L0XKC4_LEIIN	RRF domain-containing protein	LINJ_30_0450	Leishmania infantum			translation [GO:0006412]			2	4	4	4	29.4	22.978	211	35.448	98716000	123170000	79859000	29397000	4698000	15552000	11269000	13	1.97862e-05	2.15645e-05	1.86475e-05	7.14537e-06	1.03231e-06	3.23548e-06	3.50944e-06	0.861093	0.938486	0.811538	0.310966	0.0449262	0.140808	0.152731	3.71693	3.7756	3.7229	3.26516	2.65945	2.95076	2.3726	1926.77	2133.09	1818.81
tr|A4I6H6|A4I6H6_LEIIN;tr|A0A6L0XKE4|A0A6L0XKE4_LEIIN;tr|A4I6H4|A4I6H4_LEIIN;tr|A4I6H5|A4I6H5_LEIIN	tr|A4I6H6|A4I6H6_LEIIN;tr|A0A6L0XKE4|A0A6L0XKE4_LEIIN;tr|A4I6H4|A4I6H4_LEIIN;tr|A4I6H5|A4I6H5_LEIIN	Hypothetical_protein_-_conserved	LINF_310013900 LINJ_31_0850	Leishmania infantum						4	3	3	3	13.3	27.801	255	7.2839	57485000	36958000	53255000	20891000	28855000	12095000	16312000	11	1.1522e-05	6.47058e-06	1.24353e-05	5.07786e-06	6.34045e-06	2.51628e-06	5.07996e-06	0.414447	0.232746	0.447298	0.18265	0.228066	0.0905103	0.182726	3.71693	3.7756	3.7229	3.26516	2.65945	2.95076	2.3726	927.363	529.011	1002.48
tr|E9AHL2|E9AHL2_LEIIN;tr|A0A6L0XKT9|A0A6L0XKT9_LEIIN;tr|E9AHL3|E9AHL3_LEIIN;tr|E9AHL1|E9AHL1_LEIIN;tr|A4I6W4|A4I6W4_LEIIN	tr|E9AHL2|E9AHL2_LEIIN;tr|A0A6L0XKT9|A0A6L0XKT9_LEIIN;tr|E9AHL3|E9AHL3_LEIIN;tr|E9AHL1|E9AHL1_LEIIN;tr|A4I6W4|A4I6W4_LEIIN	Amino acid permease (Fragment)	AAT8.2 LINJ_31_1830	Leishmania infantum				integral component of membrane [GO:0016021]		5	5	5	5	11.8	50.588	466	9.7866	199150000	199730000	223050000	162490000	97865000	219890000	29285000	26	3.99167e-05	3.49686e-05	5.20834e-05	3.94956e-05	2.15044e-05	4.57465e-05	9.12007e-06	0.789056	0.691243	1.02956	0.78073	0.425088	0.904296	0.180281	3.71693	3.7756	3.7229	3.26516	2.65945	2.95076	2.3726	1765.58	1571.13	2307.43
tr|A0A6L0XKU2|A0A6L0XKU2_LEIIN;tr|A4HYK5|A4HYK5_LEIIN	tr|A0A6L0XKU2|A0A6L0XKU2_LEIIN;tr|A4HYK5|A4HYK5_LEIIN	Hypothetical_protein_-_conserved	LINF_200006400	Leishmania infantum						2	15	15	15	14	128.96	1219	45.731	271960000	366790000	193290000	159830000	182410000	178550000	42591000	45	5.45105e-05	6.42174e-05	4.51343e-05	3.8849e-05	4.00818e-05	3.7146e-05	1.32639e-05	0.422693	0.497963	0.349987	0.301249	0.310808	0.288043	0.102853	3.71693	3.7756	3.7229	3.26516	2.65945	2.95076	2.3726	945.813	1131.83	784.384
tr|A0A6L0XKV6|A0A6L0XKV6_LEIIN;tr|A4I741|A4I741_LEIIN	tr|A0A6L0XKV6|A0A6L0XKV6_LEIIN;tr|A4I741|A4I741_LEIIN	Symplekin_tight_junction_protein_C_terminal_-_putative	LINF_310031800	Leishmania infantum						2	31	31	31	23.8	163.44	1497	149.86	852970000	856220000	482900000	504190000	541290000	494620000	302650000	127	0.000170966	0.000149906	0.00011276	0.000122551	0.00011894	0.000102902	9.42527e-05	1.04604	0.917196	0.689916	0.749821	0.727731	0.629601	0.576681	3.71693	3.7756	3.7229	3.26516	2.65945	2.95076	2.3726	2340.62	2084.7	1546.23
tr|A4I1Z5|A4I1Z5_LEIIN;tr|A0A6L0XL10|A0A6L0XL10_LEIIN	tr|A4I1Z5|A4I1Z5_LEIIN;tr|A0A6L0XL10|A0A6L0XL10_LEIIN	Uncharacterized protein	LINJ_26_0600	Leishmania infantum						2	10	10	10	29.3	42.371	389	67.686	384600000	521890000	415280000	380190000	602270000	262590000	125210000	36	7.70875e-05	9.13722e-05	9.69702e-05	9.24107e-05	0.00013234	5.46299e-05	3.89935e-05	1.81935	2.15648	2.2886	2.18099	3.12336	1.28932	0.920287	3.71693	3.7756	3.7229	3.26516	2.65945	2.95076	2.3726	4070.95	4901.48	5129.17
tr|A0A6L0XL13|A0A6L0XL13_LEIIN;tr|A4I5D4|A4I5D4_LEIIN	tr|A0A6L0XL13|A0A6L0XL13_LEIIN;tr|A4I5D4|A4I5D4_LEIIN	DNAj-like_protein	LINF_300015900	Leishmania infantum						2	5	5	5	14.7	46.222	423	4.708	58360000	78222000	22609000	0	0	27396000	0	3	1.16974e-05	1.36951e-05	5.27933e-06	0	0	5.69954e-06	0	0.25307	0.296289	0.114217	0	0	0.123308	0	3.71693	3.7756	3.7229	3.26516	2.65945	2.95076	2.3726	566.268	673.437	255.981
tr|A0A6L0XL19|A0A6L0XL19_LEIIN;tr|E9AHK1|E9AHK1_LEIIN	tr|A0A6L0XL19|A0A6L0XL19_LEIIN;tr|E9AHK1|E9AHK1_LEIIN	Endosomal_trafficking_protein_RME-8_-_putative	LINF_300027500	Leishmania infantum						2	35	35	35	17.8	272.75	2451	192.92	443400000	522940000	323540000	375930000	516970000	273720000	235950000	117	8.88731e-05	9.1556e-05	7.55484e-05	9.13753e-05	0.000113596	5.69454e-05	7.34806e-05	0.325841	0.335677	0.276988	0.335015	0.416485	0.208783	0.269407	3.71693	3.7756	3.7229	3.26516	2.65945	2.95076	2.3726	729.099	762.964	620.78
tr|A0A6L0XL35|A0A6L0XL35_LEIIN;tr|A4I7B5|A4I7B5_LEIIN	tr|A0A6L0XL35|A0A6L0XL35_LEIIN;tr|A4I7B5|A4I7B5_LEIIN	Phosphoglycan_beta_1_-3_galactosyltransferase_5	LINF_310039800	Leishmania infantum					glycosyltransferase activity [GO:0016757]; metal ion binding [GO:0046872]; metallopeptidase activity [GO:0008237]	2	27	27	27	30.8	118.7	1080	289.93	2113200000	2415300000	1790500000	867640000	434350000	1003500000	496710000	105	0.00042356	0.000422869	0.000418092	0.000210893	9.54418e-05	0.000208771	0.000154688	3.56833	3.5625	3.52225	1.77669	0.804059	1.75881	1.30318	3.71693	3.7756	3.7229	3.26516	2.65945	2.95076	2.3726	7984.46	8097.24	7894.02
tr|A0A6L0XL57|A0A6L0XL57_LEIIN;tr|A4I5S8|A4I5S8_LEIIN	tr|A0A6L0XL57|A0A6L0XL57_LEIIN;tr|A4I5S8|A4I5S8_LEIIN	AAA_family_ATPase-like_protein	LINF_300030500	Leishmania infantum					ATP binding [GO:0005524]	2	10	10	10	13.3	100.12	944	26.74	88748000	95562000	53931000	62130000	23012000	51248000	29101000	24	1.77883e-05	1.67309e-05	1.25932e-05	1.51016e-05	5.05654e-06	1.06618e-05	9.06277e-06	0.177669	0.167109	0.125781	0.150835	0.0505048	0.10649	0.0905191	3.71693	3.7756	3.7229	3.26516	2.65945	2.95076	2.3726	397.551	379.823	281.898
tr|A0A6L0XL81|A0A6L0XL81_LEIIN;tr|A4I5V0|A4I5V0_LEIIN	tr|A0A6L0XL81|A0A6L0XL81_LEIIN;tr|A4I5V0|A4I5V0_LEIIN	Stabilization_of_polarity_axis_-_putative	LINF_300032500	Leishmania infantum						2	8	8	8	10.7	92.552	875	59.25	81365000	122280000	45544000	71295000	84814000	35754000	21117000	31	1.63084e-05	2.14087e-05	1.06348e-05	1.73293e-05	1.86366e-05	7.43836e-06	6.57635e-06	0.176208	0.231315	0.114906	0.187238	0.201363	0.0803695	0.0710558	3.71693	3.7756	3.7229	3.26516	2.65945	2.95076	2.3726	394.282	525.759	257.525
tr|A0A6L0XLB5|A0A6L0XLB5_LEIIN;tr|A4I2B5|A4I2B5_LEIIN	tr|A0A6L0XLB5|A0A6L0XLB5_LEIIN;tr|A4I2B5|A4I2B5_LEIIN	Hypothetical_protein_-_conserved	LINF_260023500	Leishmania infantum						2	6	6	6	3.2	238	2316	49.491	49726000	75557000	43361000	40496000	4638300	44360000	34924000	16	9.96686e-06	1.32285e-05	1.0125e-05	9.84315e-06	1.0192e-06	9.22877e-06	1.08762e-05	0.0418776	0.0555818	0.0425422	0.0413578	0.00428234	0.0387764	0.0456983	3.71693	3.7756	3.7229	3.26516	2.65945	2.95076	2.3726	93.7048	126.332	95.3448
tr|A0A6L0XLC8|A0A6L0XLC8_LEIIN	tr|A0A6L0XLC8|A0A6L0XLC8_LEIIN	TLC_domain_containing_protein_-_putative	LINF_260024500	Leishmania infantum				integral component of membrane [GO:0016021]		1	5	5	5	19.7	34.096	305	31.593	403350000	223000000	182230000	203430000	483730000	425960000	487870000	28	8.08457e-05	3.90427e-05	4.25517e-05	4.94466e-05	0.000106292	8.86179e-05	0.000151935	2.37112	1.14508	1.248	1.45022	3.11744	2.59907	4.45609	3.71693	3.7756	3.7229	3.26516	2.65945	2.95076	2.3726	5305.59	2602.67	2796.99
tr|A0A6L0XLE7|A0A6L0XLE7_LEIIN;tr|E9AHB6|E9AHB6_LEIIN;tr|A4I2E0|A4I2E0_LEIIN	tr|A0A6L0XLE7|A0A6L0XLE7_LEIIN;tr|E9AHB6|E9AHB6_LEIIN	Hypothetical_protein_-_conserved	LINF_260026500	Leishmania infantum						3	10	10	10	2.7	425.83	4092	8.306	53744000	73433000	50189000	37431000	9742900	37674000	28374000	14	1.07722e-05	1.28566e-05	1.17194e-05	9.09815e-06	2.14085e-06	7.8378e-06	8.83636e-06	0.025297	0.0301919	0.0275213	0.0213657	0.00502749	0.0184059	0.0207509	3.71693	3.7756	3.7229	3.26516	2.65945	2.95076	2.3726	56.6043	68.6234	61.6803
tr|A0A6L0XLG8|A0A6L0XLG8_LEIIN;tr|A4I2G8|A4I2G8_LEIIN	tr|A0A6L0XLG8|A0A6L0XLG8_LEIIN	Peroxisomal_membrane_protein_4_-_putative	LINF_260029500	Leishmania infantum				integral component of membrane [GO:0016021]		2	4	4	4	23.3	25.089	227	27.793	69734000	284300000	86669000	27335000	626690000	89624000	28832000	21	1.39772e-05	4.97751e-05	2.02377e-05	6.64417e-06	0.000137706	1.86456e-05	8.979e-06	0.557104	1.98394	0.806636	0.264824	5.48869	0.743179	0.357886	3.71693	3.7756	3.7229	3.26516	2.65945	2.95076	2.3726	1246.57	4509.31	1807.82
tr|A0A6L0XLH2|A0A6L0XLH2_LEIIN;tr|A4I2I6|A4I2I6_LEIIN	tr|A0A6L0XLH2|A0A6L0XLH2_LEIIN;tr|A4I2I6|A4I2I6_LEIIN	Hypothetical_protein_-_conserved	LINF_260030500	Leishmania infantum						2	32	32	32	25.2	163.37	1478	164.36	769320000	1015600000	654230000	363090000	52833000	291380000	82446000	91	0.000154199	0.000177811	0.000152766	8.82543e-05	1.16093e-05	6.06195e-05	2.56757e-05	0.943864	1.08839	0.935094	0.540211	0.0710611	0.371056	0.157163	3.71693	3.7756	3.7229	3.26516	2.65945	2.95076	2.3726	2111.98	2473.82	2095.72
tr|A4HYN1|A4HYN1_LEIIN;tr|A0A6L0XLH9|A0A6L0XLH9_LEIIN	tr|A4HYN1|A4HYN1_LEIIN;tr|A0A6L0XLH9|A0A6L0XLH9_LEIIN	Uncharacterized protein (Fragment)	LINJ_20_0460	Leishmania infantum			DNA damage checkpoint signaling [GO:0000077]; DNA repair [GO:0006281]	nucleus [GO:0005634]		2	2	2	2	7.3	26.278	248	2.3093	0	11514000	9103300	14697000	28308000	9317700	17291000	9	0	2.01586e-06	2.12567e-06	3.57232e-06	6.22026e-06	1.93848e-06	5.38484e-06	0	0.076713	0.0808916	0.135943	0.23671	0.0737681	0.204918	3.71693	3.7756	3.7229	3.26516	2.65945	2.95076	2.3726	0	174.362	181.293
tr|A0A6L0XLL8|A0A6L0XLL8_LEIIN;tr|A4I6B2|A4I6B2_LEIIN	tr|A0A6L0XLL8|A0A6L0XLL8_LEIIN;tr|A4I6B2|A4I6B2_LEIIN	WD_repeat_protein	LINF_310007100	Leishmania infantum				nucleolus [GO:0005730]; ribosome [GO:0005840]		2	10	10	10	32.8	48.58	448	52.365	191050000	182030000	169590000	129940000	109450000	116740000	23096000	30	3.82932e-05	3.18697e-05	3.96002e-05	3.15838e-05	2.405e-05	2.42869e-05	7.19266e-06	0.788251	0.656025	0.815154	0.65014	0.495059	0.499936	0.148058	3.71693	3.7756	3.7229	3.26516	2.65945	2.95076	2.3726	1763.78	1491.08	1826.91
tr|A4I5C8|A4I5C8_LEIIN;tr|A0A6L0XLQ0|A0A6L0XLQ0_LEIIN	tr|A4I5C8|A4I5C8_LEIIN;tr|A0A6L0XLQ0|A0A6L0XLQ0_LEIIN	Putative p22 protein	LINJ_30_1030	Leishmania infantum				mitochondrial matrix [GO:0005759]		2	8	8	8	27.5	22.954	204	65.337	1137700000	1279600000	1012200000	913860000	1039700000	513670000	544960000	61	0.000228036	0.000224032	0.000236354	0.000222127	0.000228458	0.000106865	0.000169714	9.93446	9.76002	10.2969	9.67705	9.95288	4.65563	7.39366	3.71693	3.7756	3.7229	3.26516	2.65945	2.95076	2.3726	22229.3	22183.6	23077.2
tr|A4I2Y8|A4I2Y8_LEIIN;tr|A0A6L0XM13|A0A6L0XM13_LEIIN	tr|A4I2Y8|A4I2Y8_LEIIN;tr|A0A6L0XM13|A0A6L0XM13_LEIIN	Uncharacterized protein	LINJ_27_1720	Leishmania infantum						2	38	38	38	28.1	246.82	2292	168.52	1063500000	1056500000	955350000	850950000	377530000	771040000	359960000	135	0.000213163	0.000184971	0.000223079	0.000206836	8.29565e-05	0.000160409	0.0001121	0.863638	0.749418	0.903814	0.838003	0.336101	0.649904	0.454179	3.71693	3.7756	3.7229	3.26516	2.65945	2.95076	2.3726	1932.47	1703.36	2025.61
tr|A0A6L0XM14|A0A6L0XM14_LEIIN;tr|A4I6R4|A4I6R4_LEIIN	tr|A0A6L0XM14|A0A6L0XM14_LEIIN;tr|A4I6R4|A4I6R4_LEIIN	Hypothetical_protein_-_conserved	LINF_310020500	Leishmania infantum						2	22	22	22	21.8	129.67	1169	76.696	290510000	259770000	278090000	207080000	206490000	271620000	2607300000	57	5.82285e-05	4.54804e-05	6.49355e-05	5.03338e-05	4.53731e-05	5.65085e-05	0.000811977	0.449052	0.350739	0.500775	0.388169	0.349912	0.435787	6.26188	3.71693	3.7756	3.7229	3.26516	2.65945	2.95076	2.3726	1004.79	797.198	1122.33
tr|A4I8G5|A4I8G5_LEIIN;tr|A0A6L0XM50|A0A6L0XM50_LEIIN	tr|A4I8G5|A4I8G5_LEIIN;tr|A0A6L0XM50|A0A6L0XM50_LEIIN	Dopey_N domain-containing protein	LINJ_32_3610	Leishmania infantum			Golgi to endosome transport [GO:0006895]; protein transport [GO:0015031]	cytosol [GO:0005829]		2	18	18	18	8.1	294.21	2784	18.963	244350000	88909000	133740000	1343800000	2162800000	868700000	58287000	35	4.89764e-05	1.55661e-05	3.1229e-05	0.00032663	0.000475243	0.000180727	1.8152e-05	0.166468	0.0529082	0.106145	1.11019	1.61532	0.614278	0.0616975	3.71693	3.7756	3.7229	3.26516	2.65945	2.95076	2.3726	372.486	120.256	237.891
tr|A0A6L0XM65|A0A6L0XM65_LEIIN;tr|A4I324|A4I324_LEIIN	tr|A0A6L0XM65|A0A6L0XM65_LEIIN;tr|A4I324|A4I324_LEIIN	Meiotic_cell_cortex_C-terminal_pleckstrin_homology_-_putative	LINF_270030100	Leishmania infantum			maintenance of protein location in cell cortex [GO:0032065]	cell cortex [GO:0005938]	phospholipid binding [GO:0005543]	2	2	2	2	4.2	63.239	571	1.9854	0	0	0	11609000	16008000	0	15302000	4	0	0	0	2.82174e-06	3.51752e-06	0	4.76542e-06	0	0	0	0.0446202	0.0556226	0	0.0753557	3.71693	3.7756	3.7229	3.26516	2.65945	2.95076	2.3726	0	0	0
tr|A0A6L0XMA7|A0A6L0XMA7_LEIIN;tr|A4I380|A4I380_LEIIN	tr|A0A6L0XMA7|A0A6L0XMA7_LEIIN;tr|A4I380|A4I380_LEIIN	Hypothetical_protein_-_conserved	LINF_280005600	Leishmania infantum						2	4	4	4	8.8	58.786	521	5.482	27994000	34720000	21261000	12277000	9447700	23979000	51853000	9	5.61099e-06	6.07875e-06	4.96456e-06	2.9841e-06	2.07599e-06	4.98866e-06	1.61483e-05	0.0954478	0.103405	0.0844514	0.0507622	0.0353143	0.0848613	0.274696	3.71693	3.7756	3.7229	3.26516	2.65945	2.95076	2.3726	213.573	235.03	189.271
tr|A0A6L0XMH3|A0A6L0XMH3_LEIIN;tr|E9AGV9|E9AGV9_LEIIN	tr|A0A6L0XMH3|A0A6L0XMH3_LEIIN;tr|E9AGV9|E9AGV9_LEIIN	Aminoacyl-tRNA_editing_domain_containing_protein_-_putative	LINF_210016600	Leishmania infantum					aminoacyl-tRNA editing activity [GO:0002161]	2	15	15	15	65.2	29.347	270	98.031	585130000	780790000	737570000	455930000	378200000	525890000	419770000	74	0.000117281	0.0001367	0.000172227	0.00011082	8.31037e-05	0.000109408	0.000130727	3.99635	4.65806	5.86863	3.77621	2.83176	3.72807	4.45452	3.71693	3.7756	3.7229	3.26516	2.65945	2.95076	2.3726	8942.19	10587.4	13152.7
tr|A0A6L0XMJ6|A0A6L0XMJ6_LEIIN;tr|A4HZJ6|A4HZJ6_LEIIN	tr|A0A6L0XMJ6|A0A6L0XMJ6_LEIIN;tr|A4HZJ6|A4HZJ6_LEIIN	Hypothetical_protein_-_conserved	LINF_210006800	Leishmania infantum						2	13	13	13	24.7	73.045	640	33.317	132200000	130010000	91116000	153310000	216380000	96424000	157900000	32	2.64976e-05	2.27621e-05	2.12761e-05	3.72642e-05	4.75462e-05	2.00603e-05	4.91739e-05	0.362757	0.311617	0.291274	0.510155	0.650917	0.274629	0.673201	3.71693	3.7756	3.7229	3.26516	2.65945	2.95076	2.3726	811.702	708.277	652.798
tr|A0A6L0XMM9|A0A6L0XMM9_LEIIN;tr|A4I8X0|A4I8X0_LEIIN	tr|A0A6L0XMM9|A0A6L0XMM9_LEIIN;tr|A4I8X0|A4I8X0_LEIIN	Hypothetical_protein_-_conserved	LINF_330018000	Leishmania infantum						2	9	9	9	25.9	48.363	428	99.926	240350000	255830000	164070000	246660000	252540000	140560000	123820000	32	4.81747e-05	4.47905e-05	3.83112e-05	5.99543e-05	5.54918e-05	2.92425e-05	3.85606e-05	0.996106	0.926133	0.79216	1.23967	1.1474	0.604646	0.797316	3.71693	3.7756	3.7229	3.26516	2.65945	2.95076	2.3726	2228.88	2105.01	1775.38
tr|A0A6L0XMN1|A0A6L0XMN1_LEIIN;tr|A4HZ36|A4HZ36_LEIIN	tr|A0A6L0XMN1|A0A6L0XMN1_LEIIN;tr|A4HZ36|A4HZ36_LEIIN	Rtr1/RPAP2_family_-_putative	LINF_210009100	Leishmania infantum						2	3	3	3	6.2	72.532	681	7.9308	0	9468000	6421200	7750600	0	11736000	12990000	3	0	1.65765e-06	1.49939e-06	1.8839e-06	0	2.44159e-06	4.04541e-06	0	0.0228541	0.0206721	0.0259733	0	0.0336622	0.0557741	3.71693	3.7756	3.7229	3.26516	2.65945	2.95076	2.3726	0	51.9452	46.3299
tr|A0A6L0XMR1|A0A6L0XMR1_LEIIN;tr|A4HZB5|A4HZB5_LEIIN	tr|A0A6L0XMR1|A0A6L0XMR1_LEIIN	Hypothetical_protein_-_conserved	LINF_210008200	Leishmania infantum						2	7	7	7	14.3	57.083	544	11.208	29401000	42979000	28287000	105550000	163420000	66333000	103740000	25	5.89301e-06	7.52474e-06	6.60517e-06	2.56555e-05	3.59091e-05	1.38001e-05	3.23072e-05	0.103236	0.131821	0.115712	0.449442	0.629068	0.241755	0.565969	3.71693	3.7756	3.7229	3.26516	2.65945	2.95076	2.3726	230.999	299.617	259.331
tr|A0A6L0XMS2|A0A6L0XMS2_LEIIN;tr|A4I8T9|A4I8T9_LEIIN	tr|A0A6L0XMS2|A0A6L0XMS2_LEIIN;tr|A4I8T9|A4I8T9_LEIIN	WD_domain_-_G-beta_repeat_-_putative	LINF_330014200	Leishmania infantum				ribosome [GO:0005840]		2	9	9	9	26.9	54.125	517	34.862	161670000	179010000	140030000	54965000	8828700	79158000	43083000	23	3.24044e-05	3.1341e-05	3.26978e-05	1.336e-05	1.93997e-06	1.64682e-05	1.34171e-05	0.598696	0.579048	0.604116	0.246837	0.0358425	0.304263	0.247891	3.71693	3.7756	3.7229	3.26516	2.65945	2.95076	2.3726	1339.64	1316.12	1353.93
tr|A4I3M6|A4I3M6_LEIIN;tr|A0A6L0XMS7|A0A6L0XMS7_LEIIN;tr|E9AHG5|E9AHG5_LEIIN	tr|A4I3M6|A4I3M6_LEIIN;tr|A0A6L0XMS7|A0A6L0XMS7_LEIIN;tr|E9AHG5|E9AHG5_LEIIN	Putative target SNARE	LINJ_28_1590	Leishmania infantum			vesicle-mediated transport [GO:0016192]	membrane [GO:0016020]		3	4	4	4	26	18.764	169	7.435	24605000	39891000	39897000	21158000	22119000	35357000	19144000	11	4.93172e-06	6.98409e-06	9.31617e-06	5.14276e-06	4.86032e-06	7.35576e-06	5.96191e-06	0.262829	0.372207	0.496492	0.274076	0.259023	0.392015	0.317731	3.71693	3.7756	3.7229	3.26516	2.65945	2.95076	2.3726	588.103	845.992	1112.73
tr|A0A6L0XMY6|A0A6L0XMY6_LEIIN	tr|A0A6L0XMY6|A0A6L0XMY6_LEIIN	Hypothetical_protein	LINF_330029200	Leishmania infantum						1	2	2	2	9.8	19.496	183	1.6013	19865000	28280000	9121200	16635000	5284700	0	0	7	3.98165e-06	4.95124e-06	2.12985e-06	4.04338e-06	1.16123e-06	0	0	0.204229	0.253962	0.109246	0.207395	0.0595626	0	0	3.71693	3.7756	3.7229	3.26516	2.65945	2.95076	2.3726	456.981	577.233	244.839
tr|A0A6L0XN19|A0A6L0XN19_LEIIN;tr|A4I3W1|A4I3W1_LEIIN	tr|A0A6L0XN19|A0A6L0XN19_LEIIN;tr|A4I3W1|A4I3W1_LEIIN	Hypothetical_protein_-_conserved	LINF_280029800	Leishmania infantum						2	3	3	3	3.9	70.921	648	5.157	10223000	11274000	6380400	8007400	0	1347700	0	9	2.04905e-06	1.97384e-06	1.48986e-06	1.94632e-06	0	2.80379e-07	0	0.028892	0.0278316	0.0210073	0.0274434	0	0.0039534	0	3.71693	3.7756	3.7229	3.26516	2.65945	2.95076	2.3726	64.6486	63.2587	47.0812
tr|A0A6L0XN34|A0A6L0XN34_LEIIN;tr|A4I9A0|A4I9A0_LEIIN	tr|A0A6L0XN34|A0A6L0XN34_LEIIN;tr|A4I9A0|A4I9A0_LEIIN	Enoyl-CoA_hydratase/Enoyl-CoA_isomerase/3 -_hydroxyacyl-CoA_dehydrogenase_-_putative	LINF_330035300	Leishmania infantum		PATHWAY: Lipid metabolism; fatty acid beta-oxidation. {ECO:0000256|ARBA:ARBA00005005}.	fatty acid beta-oxidation [GO:0006635]		isomerase activity [GO:0016853]; NAD+ binding [GO:0070403]; oxidoreductase activity, acting on the CH-OH group of donors, NAD or NADP as acceptor [GO:0016616]	2	26	26	26	31.9	101.76	934	116.01	681910000	687310000	665620000	816170000	746870000	762340000	525130000	106	0.000136679	0.000120334	0.000155426	0.000198382	0.000164113	0.000158599	0.000163538	1.34315	1.18253	1.52738	1.94951	1.61275	1.55856	1.6071	3.71693	3.7756	3.7229	3.26516	2.65945	2.95076	2.3726	3005.42	2687.77	3423.13
tr|A0A6L0XN39|A0A6L0XN39_LEIIN;tr|A4I7L1|A4I7L1_LEIIN	tr|A0A6L0XN39|A0A6L0XN39_LEIIN;tr|A4I7L1|A4I7L1_LEIIN	Leucine_Rich_repeat_-_putative	LINF_320009800	Leishmania infantum						2	7	7	7	8.5	114.8	1057	47.106	122080000	77171000	83324000	19975000	17984000	15965000	18621000	15	2.44692e-05	1.3511e-05	1.94566e-05	4.85522e-06	3.95171e-06	3.3214e-06	5.79904e-06	0.213146	0.117692	0.169483	0.0422928	0.0344226	0.0289321	0.0505143	3.71693	3.7756	3.7229	3.26516	2.65945	2.95076	2.3726	476.934	267.503	379.842
tr|A0A6L0XTD0|A0A6L0XTD0_LEIIN;tr|A0A6L0XN63|A0A6L0XN63_LEIIN	tr|A0A6L0XTD0|A0A6L0XTD0_LEIIN;tr|A0A6L0XN63|A0A6L0XN63_LEIIN	Hypothetical_protein_-_conserved	LINF_330038500	Leishmania infantum				integral component of membrane [GO:0016021]		2	2	2	2	10.4	24.698	230	2.652	16913000	42823000	24610000	11739000	17066000	9332900	0	4	3.38997e-06	7.49742e-06	5.74657e-06	2.85334e-06	3.75e-06	1.94164e-06	0	0.137257	0.303564	0.232674	0.115529	0.151834	0.0786153	0	3.71693	3.7756	3.7229	3.26516	2.65945	2.95076	2.3726	307.124	689.973	521.464
tr|A4HZT6|A4HZT6_LEIIN;tr|A0A6L0XN83|A0A6L0XN83_LEIIN	tr|A4HZT6|A4HZT6_LEIIN;tr|A0A6L0XN83|A0A6L0XN83_LEIIN	Uncharacterized protein	LINJ_22_0460	Leishmania infantum						2	4	4	4	10.8	53.312	492	57.273	40319000	28277000	45276000	28895000	16495000	0	0	8	8.08136e-06	4.95072e-06	1.05722e-05	7.02335e-06	3.62453e-06	0	0	0.151586	0.0928631	0.198308	0.131741	0.0679871	0	0	3.71693	3.7756	3.7229	3.26516	2.65945	2.95076	2.3726	339.188	211.069	444.445
tr|A0A6L0XNE5|A0A6L0XNE5_LEIIN;tr|A4HZY5|A4HZY5_LEIIN	tr|A0A6L0XNE5|A0A6L0XNE5_LEIIN;tr|A4HZY5|A4HZY5_LEIIN	Adaptor_complex_AP-1_medium_subunit_-_putative	LINF_220017400	Leishmania infantum			intracellular protein transport [GO:0006886]; vesicle-mediated transport [GO:0016192]	clathrin adaptor complex [GO:0030131]		2	12	12	12	34.2	49.323	433	103.76	242210000	275760000	219800000	239530000	206490000	308800000	82047000	42	4.85475e-05	4.82799e-05	5.13245e-05	5.82213e-05	4.53731e-05	6.42436e-05	2.55515e-05	0.984277	0.978851	1.04058	1.18041	0.919917	1.30251	0.518043	3.71693	3.7756	3.7229	3.26516	2.65945	2.95076	2.3726	2202.41	2224.84	2332.13
tr|A0A6L0XNE6|A0A6L0XNE6_LEIIN;tr|A4I945|A4I945_LEIIN	tr|A0A6L0XNE6|A0A6L0XNE6_LEIIN;tr|A4I945|A4I945_LEIIN	Mitogen-activated_protein_kinase_-_putative	LINF_330029600	Leishmania infantum					ATP binding [GO:0005524]; protein kinase activity [GO:0004672]	2	6	6	6	8	109.95	1003	25.966	130490000	122680000	75374000	75205000	158940000	87122000	81201000	26	2.61548e-05	2.14787e-05	1.76002e-05	1.82797e-05	3.49247e-05	1.81251e-05	2.5288e-05	0.237879	0.19535	0.160075	0.166254	0.317641	0.164849	0.229995	3.71693	3.7756	3.7229	3.26516	2.65945	2.95076	2.3726	532.277	444.013	358.757
tr|E9AHP5|E9AHP5_LEIIN;tr|A0A6L0XNF9|A0A6L0XNF9_LEIIN	tr|E9AHP5|E9AHP5_LEIIN;tr|A0A6L0XNF9|A0A6L0XNF9_LEIIN	Mannosyl-glycoprotein endo-beta-N-acetylglucosaminidase (EC 3.2.1.96)	LINJ_33_2390	Leishmania infantum	3.2.1.96			cytoplasm [GO:0005737]	mannosyl-glycoprotein endo-beta-N-acetylglucosaminidase activity [GO:0033925]; peptidase activity [GO:0008233]	2	14	14	14	11.5	151.84	1406	104.28	228840000	315640000	191540000	89428000	37580000	52589000	20134000	39	4.58677e-05	5.5262e-05	4.47256e-05	2.17368e-05	8.25764e-06	1.09408e-05	6.27022e-06	0.302079	0.363949	0.294558	0.143156	0.0543838	0.0720545	0.0412949	3.71693	3.7756	3.7229	3.26516	2.65945	2.95076	2.3726	675.929	827.223	660.158
tr|A0A6L0XNG2|A0A6L0XNG2_LEIIN;tr|E9AH01|E9AH01_LEIIN	tr|A0A6L0XNG2|A0A6L0XNG2_LEIIN;tr|E9AH01|E9AH01_LEIIN	Hypothetical_protein_-_conserved	LINF_220019400	Leishmania infantum						2	6	6	6	14	165.07	1499	19.651	68634000	71503000	47621000	42639000	54809000	38005000	0	12	1.37567e-05	1.25187e-05	1.11198e-05	1.0364e-05	1.20434e-05	7.90666e-06	0	0.0833386	0.0758387	0.0673639	0.0627857	0.0729596	0.0478988	0	3.71693	3.7756	3.7229	3.26516	2.65945	2.95076	2.3726	186.478	172.375	150.975
tr|A0A6L0XNH0|A0A6L0XNH0_LEIIN;tr|E9AHQ4|E9AHQ4_LEIIN	tr|A0A6L0XNH0|A0A6L0XNH0_LEIIN;tr|E9AHQ4|E9AHQ4_LEIIN	ATP_synthase_regulation_protein_NCA2_-_putative	LINF_330032600	Leishmania infantum				integral component of membrane [GO:0016021]; mitochondrion [GO:0005739]		2	5	5	5	7	101.37	929	4.7796	97224000	88406000	8512100	133230000	161140000	0	2222100	12	1.94871e-05	1.54781e-05	1.98762e-06	3.23835e-05	3.54081e-05	0	6.92017e-07	0.192238	0.152689	0.0196076	0.319458	0.349295	0	0.00682664	3.71693	3.7756	3.7229	3.26516	2.65945	2.95076	2.3726	430.15	347.048	43.9442
tr|A0A6L0XNH9|A0A6L0XNH9_LEIIN;tr|A4I9P4|A4I9P4_LEIIN	tr|A0A6L0XNH9|A0A6L0XNH9_LEIIN;tr|A4I9P4|A4I9P4_LEIIN	Hypothetical_protein_-_conserved	LINF_340014500	Leishmania infantum						2	13	13	13	35.9	58.056	543	121.57	331720000	444460000	1052700000	433440000	64083000	155790000	117520000	54	6.64885e-05	7.78158e-05	0.000245811	0.000105354	1.40813e-05	3.2411e-05	3.65986e-05	1.14525	1.34036	4.23404	1.8147	0.242546	0.558271	0.630402	3.71693	3.7756	3.7229	3.26516	2.65945	2.95076	2.3726	2562.6	3046.51	9489.25
tr|A0A6L0XNJ9|A0A6L0XNJ9_LEIIN;tr|A4HZF6|A4HZF6_LEIIN	tr|A0A6L0XNJ9|A0A6L0XNJ9_LEIIN;tr|A4HZF6|A4HZF6_LEIIN	Hypothetical_protein_-_conserved	LINF_210024500	Leishmania infantum						2	13	13	13	43.4	40.321	380	111.25	193570000	264390000	172190000	351400000	565130000	340650000	210720000	64	3.87983e-05	4.62892e-05	4.02073e-05	8.54129e-05	0.000124179	7.08697e-05	6.56234e-05	0.962236	1.14802	0.99718	2.11832	3.07975	1.75764	1.62752	3.71693	3.7756	3.7229	3.26516	2.65945	2.95076	2.3726	2153.09	2609.34	2234.86
tr|A0A6L0XNM3|A0A6L0XNM3_LEIIN	tr|A0A6L0XNM3|A0A6L0XNM3_LEIIN	Hypothetical_protein	LINF_320027800	Leishmania infantum						1	5	5	5	44	15.584	141	52.052	133680000	118140000	127120000	74911000	26338000	38770000	31573000	20	2.67942e-05	2.06839e-05	2.96832e-05	1.82082e-05	5.78738e-06	8.06581e-06	9.83261e-06	1.71934	1.32725	1.90472	1.16839	0.371367	0.51757	0.630943	3.71693	3.7756	3.7229	3.26516	2.65945	2.95076	2.3726	3847.18	3016.72	4268.84
tr|A0A6L0XNS2|A0A6L0XNS2_LEIIN;tr|A4HZI0|A4HZI0_LEIIN	tr|A0A6L0XNS2|A0A6L0XNS2_LEIIN;tr|A4HZI0|A4HZI0_LEIIN	RNA_polymerase_II_-_putative	LINF_210027200	Leishmania infantum						2	2	2	2	5.9	40.496	358	2.9207	0	0	0	17302000	72774000	20583000	15365000	3	0	0	0	4.2055e-06	1.5991e-05	4.28214e-06	4.78504e-06	0	0	0	0.10385	0.394878	0.105742	0.118161	3.71693	3.7756	3.7229	3.26516	2.65945	2.95076	2.3726	0	0	0
tr|A0A6L0XNT1|A0A6L0XNT1_LEIIN;tr|A4I7V3|A4I7V3_LEIIN	tr|A0A6L0XNT1|A0A6L0XNT1_LEIIN;tr|A4I7V3|A4I7V3_LEIIN	GTP--RNA guanylyltransferase (EC 2.7.7.50) (mRNA guanylyltransferase)	LINF_320019300	Leishmania infantum	2.7.7.50		7-methylguanosine mRNA capping [GO:0006370]		mRNA guanylyltransferase activity [GO:0004484]	2	11	11	11	19.8	75.855	692	92.91	212450000	421310000	211400000	179930000	212620000	376500000	173310000	45	4.25825e-05	7.37627e-05	4.93631e-05	4.37346e-05	4.672e-05	7.83281e-05	5.3973e-05	0.561368	0.972417	0.650756	0.576556	0.615912	1.0326	0.711529	3.71693	3.7756	3.7229	3.26516	2.65945	2.95076	2.3726	1256.11	2210.21	1458.46
tr|A0A6L0XNT4|A0A6L0XNT4_LEIIN;tr|A4I4I0|A4I4I0_LEIIN	tr|A0A6L0XNT4|A0A6L0XNT4_LEIIN;tr|A4I4I0|A4I4I0_LEIIN	COPII_coat_assembly_protein_sec16_-_putative	LINF_290018200	Leishmania infantum			autophagy [GO:0006914]; COPII vesicle coating [GO:0048208]	endoplasmic reticulum [GO:0005783]		2	7	7	7	5.2	201.79	1940	24.949	85656000	110160000	94465000	25651000	92831000	117310000	68831000	19	1.71685e-05	1.92867e-05	2.20581e-05	6.23485e-06	2.03982e-05	2.44055e-05	2.14357e-05	0.0850811	0.0955783	0.109312	0.0308977	0.101086	0.120945	0.106228	3.71693	3.7756	3.7229	3.26516	2.65945	2.95076	2.3726	190.377	217.241	244.989
tr|A0A6L0XNU7|A0A6L0XNU7_LEIIN;tr|A4I0C5|A4I0C5_LEIIN	tr|A0A6L0XNU7|A0A6L0XNU7_LEIIN;tr|A4I0C5|A4I0C5_LEIIN	50S_ribosome-binding_GTPase/Dynamin_family_-_putative	LINF_230015100	Leishmania infantum					GTP binding [GO:0005525]	2	2	2	2	3.6	58.136	524	1.3581	0	0	0	0	4670300	0	0	2	0	0	0	0	1.02623e-06	0	0	0	0	0	0	0.0176522	0	0	3.71693	3.7756	3.7229	3.26516	2.65945	2.95076	2.3726	0	0	0
tr|A0A6L0XNV9|A0A6L0XNV9_LEIIN;tr|A4IA13|A4IA13_LEIIN	tr|A0A6L0XNV9|A0A6L0XNV9_LEIIN;tr|A4IA13|A4IA13_LEIIN	Asparagine--tRNA ligase (EC 6.1.1.22)	LINF_340028800	Leishmania infantum	6.1.1.22		asparaginyl-tRNA aminoacylation [GO:0006421]	cytoplasm [GO:0005737]	asparagine-tRNA ligase activity [GO:0004816]; ATP binding [GO:0005524]; nucleic acid binding [GO:0003676]	2	21	21	21	37.9	74.8	667	196.01	1774000000	1635800000	1509900000	1639400000	1129300000	1864000000	1187900000	120	0.000355573	0.000286395	0.00035257	0.00039848	0.000248147	0.000387792	0.000369941	4.75365	3.82881	4.7135	5.32728	3.31747	5.18438	4.94574	3.71693	3.7756	3.7229	3.26516	2.65945	2.95076	2.3726	10636.7	8702.53	10563.8
tr|A0A6L0XNW3|A0A6L0XNW3_LEIIN;tr|A4I4L1|A4I4L1_LEIIN	tr|A0A6L0XNW3|A0A6L0XNW3_LEIIN;tr|A4I4L1|A4I4L1_LEIIN	Asparagine_synthase_-_putative	LINF_290021300	Leishmania infantum			asparagine biosynthetic process [GO:0006529]		asparagine synthase (glutamine-hydrolyzing) activity [GO:0004066]	2	12	12	12	12.2	132.4	1233	25.189	81859000	95388000	86253000	32667000	40982000	28237000	20567000	25	1.64075e-05	1.67005e-05	2.01406e-05	7.94019e-06	9.00517e-06	5.8745e-06	6.40507e-06	0.123923	0.126136	0.152119	0.0599712	0.0680149	0.0443693	0.0483767	3.71693	3.7756	3.7229	3.26516	2.65945	2.95076	2.3726	277.29	286.697	340.926
tr|A0A6L0XP06|A0A6L0XP06_LEIIN;tr|A4I0G9|A4I0G9_LEIIN	tr|A0A6L0XP06|A0A6L0XP06_LEIIN;tr|A4I0G9|A4I0G9_LEIIN	Hypothetical_protein_-_conserved	LINF_230020200	Leishmania infantum						2	4	4	4	7.5	68.853	614	6.4926	23371000	27379000	34955000	32722000	21557000	38446000	0	7	4.68438e-06	4.7935e-06	8.16218e-06	7.95356e-06	4.73682e-06	7.99841e-06	0	0.0680345	0.0696193	0.118545	0.115515	0.0687962	0.116166	0	3.71693	3.7756	3.7229	3.26516	2.65945	2.95076	2.3726	152.233	158.238	265.681
tr|A0A6L0XP11|A0A6L0XP11_LEIIN	tr|A0A6L0XP11|A0A6L0XP11_LEIIN	Hypothetical_protein_-_conserved	LINF_220013200	Leishmania infantum						1	27	27	27	58.5	49.929	439	323.31	6913600000	6820700000	5454200000	3780200000	4490800000	5428200000	3112300000	254	0.00138573	0.00119416	0.00127359	0.000918833	0.000986785	0.0011293	0.000969247	27.754	23.9172	25.5079	18.4028	19.7638	22.6181	19.4125	3.71693	3.7756	3.7229	3.26516	2.65945	2.95076	2.3726	62102.2	54361.7	57168
tr|A0A6L0XP52|A0A6L0XP52_LEIIN;tr|A4I8V6|A4I8V6_LEIIN	tr|A0A6L0XP52|A0A6L0XP52_LEIIN;tr|A4I8V6|A4I8V6_LEIIN	Hypothetical_protein_-_conserved	LINF_330016600	Leishmania infantum						2	2	2	2	3.3	95.368	883	3.9636	52476000	69502000	41160000	49185000	595510000	19664000	19892000	11	1.05181e-05	1.21684e-05	9.61109e-06	1.19551e-05	0.000130854	4.09095e-06	6.19486e-06	0.110289	0.127594	0.100779	0.125358	1.3721	0.0428965	0.0649574	3.71693	3.7756	3.7229	3.26516	2.65945	2.95076	2.3726	246.782	290.009	225.864
tr|A0A6L0XP61|A0A6L0XP61_LEIIN;tr|A4I8W6|A4I8W6_LEIIN	tr|A0A6L0XP61|A0A6L0XP61_LEIIN;tr|A4I8W6|A4I8W6_LEIIN	PSP1_C-terminal_conserved_region_containing_protein_-_putative	LINF_330017600	Leishmania infantum						2	5	5	5	8.8	96.925	901	10.294	36672000	69135000	24928000	6487900	0	0	0	8	7.35037e-06	1.21041e-05	5.82083e-06	1.57698e-06	0	0	0	0.0758357	0.124881	0.0600549	0.0162701	0	0	0	3.71693	3.7756	3.7229	3.26516	2.65945	2.95076	2.3726	169.689	283.844	134.594
tr|A0A6L0XP63|A0A6L0XP63_LEIIN;tr|A4HZX5|A4HZX5_LEIIN	tr|A0A6L0XP63|A0A6L0XP63_LEIIN;tr|A4HZX5|A4HZX5_LEIIN	Galactose_oxidase_-_central_domain /Kelch_motif_containing_protein_-_putative	LINF_220016300	Leishmania infantum						2	4	4	4	4	130.04	1242	18.028	43786000	52055000	31868000	23710000	16500000	0	0	8	8.77627e-06	9.11376e-06	7.44135e-06	5.76306e-06	3.62563e-06	0	0	0.067489	0.0700842	0.0572236	0.0443176	0.0278808	0	0	3.71693	3.7756	3.7229	3.26516	2.65945	2.95076	2.3726	151.013	159.295	128.249
tr|A0A6L0XP71|A0A6L0XP71_LEIIN	tr|A0A6L0XP71|A0A6L0XP71_LEIIN	Mitochondrial_chaperone_-_putative	LINF_220015400	Leishmania infantum					ATP binding [GO:0005524]	1	24	24	4	39.9	80.258	731	204.26	522280000	499020000	422070000	484130000	605150000	398390000	458190000	110	0.000104683	8.73681e-05	9.85557e-05	0.000117675	0.000132973	8.28821e-05	0.000142692	1.30434	1.08859	1.22799	1.46621	1.65681	1.0327	1.77791	3.71693	3.7756	3.7229	3.26516	2.65945	2.95076	2.3726	2918.57	2474.27	2752.14
tr|A0A6L0XP75|A0A6L0XP75_LEIIN;tr|E9AH21|E9AH21_LEIIN	tr|A0A6L0XP75|A0A6L0XP75_LEIIN;tr|E9AH21|E9AH21_LEIIN	Hypothetical_protein_-_conserved	LINF_240005700	Leishmania infantum				integral component of membrane [GO:0016021]		2	3	3	3	11.3	26.178	222	2.0561	89198000	105790000	57708000	83348000	25669000	0	96922000	10	1.78785e-05	1.85216e-05	1.34751e-05	2.0259e-05	5.64037e-06	0	3.01839e-05	0.682957	0.707527	0.51475	0.773892	0.215462	0	1.15303	3.71693	3.7756	3.7229	3.26516	2.65945	2.95076	2.3726	1528.18	1608.14	1153.65
tr|A0A6L0XP99|A0A6L0XP99_LEIIN;tr|A4I035|A4I035_LEIIN;tr|A4HZZ8|A4HZZ8_LEIIN	tr|A0A6L0XP99|A0A6L0XP99_LEIIN;tr|A4I035|A4I035_LEIIN	Hypothetical_protein_-_conserved	LINF_220019300	Leishmania infantum						3	45	45	45	41.3	317.14	2804	267.93	1429300000	772080000	1103400000	1483000000	2595100000	1275300000	1413700000	176	0.000286483	0.000135175	0.00025765	0.000360465	0.000570234	0.000265317	0.000440261	0.903332	0.426232	0.812417	1.13661	1.79805	0.836592	1.38822	3.71693	3.7756	3.7229	3.26516	2.65945	2.95076	2.3726	2021.29	968.787	1820.78
tr|A0A6L0XPD1|A0A6L0XPD1_LEIIN;tr|A4I525|A4I525_LEIIN	tr|A0A6L0XPD1|A0A6L0XPD1_LEIIN;tr|A4I525|A4I525_LEIIN	Hypothetical_protein_-_conserved	LINF_300008100	Leishmania infantum						2	19	19	19	16.4	134.89	1239	37.706	67857000	89782000	86590000	126080000	165610000	63898000	69250000	33	1.3601e-05	1.5719e-05	2.02192e-05	3.06456e-05	3.63903e-05	1.32935e-05	2.15662e-05	0.10083	0.116532	0.149894	0.227189	0.269778	0.0985507	0.15988	3.71693	3.7756	3.7229	3.26516	2.65945	2.95076	2.3726	225.616	264.866	335.941
tr|A0A6L0XPE1|A0A6L0XPE1_LEIIN;tr|A4IA29|A4IA29_LEIIN;tr|E9AHT7|E9AHT7_LEIIN	tr|A0A6L0XPE1|A0A6L0XPE1_LEIIN;tr|A4IA29|A4IA29_LEIIN;tr|E9AHT7|E9AHT7_LEIIN	Flagellar_attachment_zone_protein_-_putative	LINF_340031200	Leishmania infantum				motile cilium [GO:0031514]		3	48	48	47	52.3	418.85	3814	323.31	2020200000	2048200000	1615800000	2932300000	4242400000	3053600000	2827100000	221	0.00040492	0.000358598	0.000377298	0.000712738	0.000932203	0.000635279	0.000880429	0.966742	0.856148	0.900795	1.70166	2.22563	1.51672	2.10201	3.71693	3.7756	3.7229	3.26516	2.65945	2.95076	2.3726	2163.17	1945.95	2018.85
tr|A0A6L0XPG6|A0A6L0XPG6_LEIIN;tr|A4I587|A4I587_LEIIN	tr|A0A6L0XPG6|A0A6L0XPG6_LEIIN;tr|A4I587|A4I587_LEIIN	Ciliary_BBSome_complex_subunit_2_-_N-terminal /Ciliary_BBSome_complex_subunit_2_-_middle_region /Ciliary_BBSome_complex_subunit_2_-_C-terminal_-_putative	LINF_300011000	Leishmania infantum			non-motile cilium assembly [GO:1905515]	BBSome [GO:0034464]; cytoplasm [GO:0005737]; cytoskeleton [GO:0005856]		2	9	9	9	15.9	71.33	654	16.877	108540000	98203000	88634000	118860000	134710000	15135000	9416100	23	2.17553e-05	1.71933e-05	2.06965e-05	2.88907e-05	2.96005e-05	3.14873e-06	2.93241e-06	0.304995	0.241039	0.290152	0.405028	0.414979	0.0441431	0.0411104	3.71693	3.7756	3.7229	3.26516	2.65945	2.95076	2.3726	682.453	547.86	650.283
tr|A0A6L0XPH0|A0A6L0XPH0_LEIIN;tr|A4I0U3|A4I0U3_LEIIN	tr|A0A6L0XPH0|A0A6L0XPH0_LEIIN;tr|A4I0U3|A4I0U3_LEIIN	AKAP7_2'5'_RNA_ligase-like_domain_containing_protein_-_putative	LINF_240015800	Leishmania infantum					ligase activity [GO:0016874]	2	10	10	10	27.4	54.338	508	47.407	596090000	439290000	318780000	202970000	78173000	74269000	34898000	42	0.000119478	7.69106e-05	7.44369e-05	4.93348e-05	1.71773e-05	1.54511e-05	1.08681e-05	2.19879	1.41541	1.36989	0.907925	0.31612	0.284352	0.200009	3.71693	3.7756	3.7229	3.26516	2.65945	2.95076	2.3726	4919.98	3217.1	3070.17
tr|A0A6L0XPM7|A0A6L0XPM7_LEIIN;tr|A4I0B4|A4I0B4_LEIIN	tr|A0A6L0XPM7|A0A6L0XPM7_LEIIN;tr|A4I0B4|A4I0B4_LEIIN	Exocyst complex component Sec10	LINF_230014000	Leishmania infantum			exocytosis [GO:0006887]; protein transport [GO:0015031]	exocyst [GO:0000145]		2	15	15	15	13.2	131.84	1199	25.304	101290000	88757000	48331000	56390000	112400000	38394000	129710000	40	2.03021e-05	1.55395e-05	1.12856e-05	1.37064e-05	2.46982e-05	7.98759e-06	4.03949e-05	0.153991	0.117866	0.0856004	0.103962	0.187335	0.0605855	0.306393	3.71693	3.7756	3.7229	3.26516	2.65945	2.95076	2.3726	344.568	267.9	191.846
tr|A0A6L0XPN6|A0A6L0XPN6_LEIIN;tr|A4I676|A4I676_LEIIN	tr|A0A6L0XPN6|A0A6L0XPN6_LEIIN;tr|A4I676|A4I676_LEIIN	Calcium-binding_protein_-_putative	LINF_300018000	Leishmania infantum					calcium ion binding [GO:0005509]	2	14	14	14	42.6	46.577	413	123.13	577790000	603850000	430290000	396860000	358840000	456200000	128520000	96	0.00011581	0.000105722	0.000100475	9.64626e-05	7.88497e-05	9.49091e-05	4.00243e-05	2.48641	2.26983	2.15718	2.07104	1.69289	2.03768	0.859315	3.71693	3.7756	3.7229	3.26516	2.65945	2.95076	2.3726	5563.58	5159.11	4834.64
tr|A0A6L0XPN7|A0A6L0XPN7_LEIIN;tr|A4I9A6|A4I9A6_LEIIN	tr|A0A6L0XPN7|A0A6L0XPN7_LEIIN;tr|A4I9A6|A4I9A6_LEIIN	Hypothetical_protein_-_conserved	LINF_330035900	Leishmania infantum					nucleic acid binding [GO:0003676]; zinc ion binding [GO:0008270]	2	16	16	16	16.8	124.37	1166	41.792	179350000	205550000	185680000	150130000	135480000	139730000	71508000	62	3.59481e-05	3.59876e-05	4.33573e-05	3.64913e-05	2.97697e-05	2.90698e-05	2.22694e-05	0.289042	0.289359	0.348615	0.293409	0.239364	0.233736	0.179057	3.71693	3.7756	3.7229	3.26516	2.65945	2.95076	2.3726	646.757	657.686	781.311
tr|A0A6L0XPR2|A0A6L0XPR2_LEIIN;tr|A4I9D3|A4I9D3_LEIIN	tr|A0A6L0XPR2|A0A6L0XPR2_LEIIN;tr|A4I9D3|A4I9D3_LEIIN	Hypothetical_protein_-_conserved	LINF_330038900	Leishmania infantum						2	5	5	5	2.6	188.47	1783	5.1811	6756000	7896100	0	34839000	61045000	31844000	0	7	1.35414e-06	1.38244e-06	0	8.46813e-06	1.34137e-05	6.62491e-06	0	0.00718493	0.00733509	0	0.0449309	0.0711716	0.035151	0	3.71693	3.7756	3.7229	3.26516	2.65945	2.95076	2.3726	16.0769	16.672	0
tr|A0A6L0XPU4|A0A6L0XPU4_LEIIN;tr|A4IAW5|A4IAW5_LEIIN	tr|A0A6L0XPU4|A0A6L0XPU4_LEIIN;tr|A4IAW5|A4IAW5_LEIIN	Hypothetical_protein_-_conserved	LINF_350011400	Leishmania infantum						2	4	4	4	3.9	156.88	1546	5.664	13241000	43988000	58277000	13837000	0	12056000	0	5	2.65397e-06	7.70139e-06	1.3608e-05	3.36329e-06	0	2.50816e-06	0	0.0169172	0.049091	0.0867415	0.0214386	0	0.0159878	0	3.71693	3.7756	3.7229	3.26516	2.65945	2.95076	2.3726	37.8537	111.579	194.404
tr|A4I0I6|A4I0I6_LEIIN;tr|A0A6L0XPW0|A0A6L0XPW0_LEIIN	tr|A4I0I6|A4I0I6_LEIIN;tr|A0A6L0XPW0|A0A6L0XPW0_LEIIN	Uncharacterized protein	LINJ_23_1540	Leishmania infantum						2	4	4	4	4.6	123.29	1153	5.8053	7817400	14565000	14222000	8745700	13703000	29831000	0	7	1.56689e-06	2.55003e-06	3.32092e-06	2.12577e-06	3.01103e-06	6.20612e-06	0	0.0127089	0.0206832	0.0269358	0.017242	0.0244223	0.0503376	0	3.71693	3.7756	3.7229	3.26516	2.65945	2.95076	2.3726	28.4374	47.011	60.3681
tr|A0A6L0XPW4|A0A6L0XPW4_LEIIN;tr|A4IAJ7|A4IAJ7_LEIIN	tr|A0A6L0XPW4|A0A6L0XPW4_LEIIN;tr|A4IAJ7|A4IAJ7_LEIIN	Unc104-like_kinesin_-_putative	LINF_340050400	Leishmania infantum			plus-end-directed vesicle transport along microtubule [GO:0072383]		ATP binding [GO:0005524]; ATP-dependent microtubule motor activity [GO:1990939]; microtubule binding [GO:0008017]	2	14	13	13	10.1	163.67	1488	35.318	48888000	95451000	36022000	17650000	26664000	43974000	5914300	19	9.79889e-06	1.67115e-05	8.41134e-06	4.29009e-06	5.85901e-06	9.14847e-06	1.84186e-06	0.0598698	0.102105	0.051392	0.0262118	0.0357977	0.0558958	0.0112535	3.71693	3.7756	3.7229	3.26516	2.65945	2.95076	2.3726	133.964	232.075	115.179
tr|A0A6L0XPY5|A0A6L0XPY5_LEIIN	tr|A0A6L0XPY5|A0A6L0XPY5_LEIIN	Selenoprotein_T_-_putative	LINF_350015800	Leishmania infantum						1	5	5	5	28.1	24.478	224	36.899	99464000	138670000	90268000	73867000	103970000	27623000	30898000	19	1.99361e-05	2.42783e-05	2.10781e-05	1.79545e-05	2.28458e-05	5.74676e-06	9.6224e-06	0.814451	0.99184	0.861103	0.733494	0.933321	0.234773	0.393104	3.71693	3.7756	3.7229	3.26516	2.65945	2.95076	2.3726	1822.41	2254.36	1929.89
tr|A0A6L0XQ05|A0A6L0XQ05_LEIIN;tr|A4I0N1|A4I0N1_LEIIN	tr|A0A6L0XQ05|A0A6L0XQ05_LEIIN;tr|A4I0N1|A4I0N1_LEIIN	Zinc_finger_-_C3HC4_type_(RING_finger )/Ring_finger_domain_containing_protein_-_putative	LINF_240005600	Leishmania infantum						2	10	10	10	29.9	51.33	478	207.59	199050000	227110000	175770000	202580000	234340000	343200000	156480000	45	3.98967e-05	3.97623e-05	4.10433e-05	4.924e-05	5.14927e-05	7.14002e-05	4.87317e-05	0.777259	0.77464	0.799596	0.959284	1.00317	1.391	0.949381	3.71693	3.7756	3.7229	3.26516	2.65945	2.95076	2.3726	1739.19	1760.69	1792.04
tr|A0A6L0XQ07|A0A6L0XQ07_LEIIN	tr|A0A6L0XQ07|A0A6L0XQ07_LEIIN	Hypothetical_protein	LINF_250005600	Leishmania infantum						1	3	3	3	24.6	13.26	118	2.3621	27916000	50573000	27674000	22293000	33115000	15941000	22449000	6	5.59536e-06	8.85429e-06	6.46203e-06	5.41864e-06	7.27652e-06	3.31641e-06	6.99117e-06	0.421973	0.667744	0.487333	0.408646	0.548757	0.250106	0.527238	3.71693	3.7756	3.7229	3.26516	2.65945	2.95076	2.3726	944.202	1517.72	1092.2
tr|A0A6L0XQ08|A0A6L0XQ08_LEIIN	tr|A0A6L0XQ08|A0A6L0XQ08_LEIIN	Aldose_1-epimerase_-_putative	LINF_350014500	Leishmania infantum			carbohydrate metabolic process [GO:0005975]		carbohydrate binding [GO:0030246]; isomerase activity [GO:0016853]	1	21	21	13	65.5	42.061	377	323.31	6332000000	7105500000	4746200000	4328900000	7333700000	5293500000	5186700000	217	0.00126916	0.00124403	0.00110826	0.0010522	0.00161147	0.00110127	0.00161527	30.1742	29.5767	26.349	25.0161	38.3127	26.1828	38.4029	3.71693	3.7756	3.7229	3.26516	2.65945	2.95076	2.3726	67517.6	67225.2	59052.9
tr|A0A6L0XQ19|A0A6L0XQ19_LEIIN;tr|A4I907|A4I907_LEIIN	tr|A0A6L0XQ19|A0A6L0XQ19_LEIIN;tr|A4I907|A4I907_LEIIN	Iron-sulfur_cluster_assembly_protein_-_putative	LINF_330021600	Leishmania infantum						2	7	7	7	58.9	12.62	107	12.375	394530000	454090000	448640000	242500000	312440000	52957000	34667000	29	7.90779e-05	7.95018e-05	0.00010476	5.89432e-05	6.8654e-05	1.10173e-05	1.07962e-05	6.26607	6.29967	8.3011	4.67062	5.44009	0.873004	0.85548	3.71693	3.7756	3.7229	3.26516	2.65945	2.95076	2.3726	14020.9	14318.6	18604.3
tr|Q2PD92|Q2PD92_LEIIN;tr|A0A6L0XQ46|A0A6L0XQ46_LEIIN;tr|Q6QQZ0|Q6QQZ0_LEIDO;tr|Q6QQY6|Q6QQY6_LEIIN;tr|Q6QQY0|Q6QQY0_LEIDO;tr|Q6QQY9|Q6QQY9_LEIDO;tr|Q6QQY3|Q6QQY3_LEIDO;tr|Q6QQY1|Q6QQY1_LEIDO	tr|Q2PD92|Q2PD92_LEIIN;tr|A0A6L0XQ46|A0A6L0XQ46_LEIIN;tr|Q6QQZ0|Q6QQZ0_LEIDO;tr|Q6QQY6|Q6QQY6_LEIIN;tr|Q6QQY0|Q6QQY0_LEIDO;tr|Q6QQY9|Q6QQY9_LEIDO;tr|Q6QQY3|Q6QQY3_LEIDO;tr|Q6QQY1|Q6QQY1_LEIDO	Aspartate transaminase (EC 2.6.1.1)	asat got LINJ_35_0840	Leishmania infantum	2.6.1.1		biosynthetic process [GO:0009058]; cellular amino acid metabolic process [GO:0006520]		L-aspartate:2-oxoglutarate aminotransferase activity [GO:0004069]; pyridoxal phosphate binding [GO:0030170]	8	23	23	23	69.9	46.119	412	323.31	7338400000	9553000000	6729300000	3393400000	1852800000	4158600000	2193300000	216	0.00147088	0.00167253	0.00157133	0.000824816	0.000407125	0.000865166	0.000683048	31.8931	36.2656	34.0712	17.8845	8.8277	18.7594	14.8105	3.71693	3.7756	3.7229	3.26516	2.65945	2.95076	2.3726	71363.6	82428.4	76359.8
tr|A0A6L0XQ48|A0A6L0XQ48_LEIIN;tr|A4I935|A4I935_LEIIN	tr|A0A6L0XQ48|A0A6L0XQ48_LEIIN;tr|A4I935|A4I935_LEIIN	Peptidyl-prolyl cis-trans isomerase (PPIase) (EC 5.2.1.8)	LINF_330024700	Leishmania infantum	5.2.1.8		protein folding [GO:0006457]		peptidyl-prolyl cis-trans isomerase activity [GO:0003755]	2	7	7	7	41.8	21.403	196	72.62	2934700000	2399400000	2541200000	2039300000	1508300000	2367500000	1602400000	79	0.000588218	0.000420085	0.000593384	0.000495682	0.000331426	0.000492541	0.000499027	27.483	19.6274	27.7243	23.1595	15.485	23.0127	23.3157	3.71693	3.7756	3.7229	3.26516	2.65945	2.95076	2.3726	61495.7	44611.3	62135.3
tr|A0A6L0XQ51|A0A6L0XQ51_LEIIN;tr|A4I9U6|A4I9U6_LEIIN	tr|A0A6L0XQ51|A0A6L0XQ51_LEIIN	BCS1_N_terminal/ATPase_family_associated_with_var ious_cellular_activities_(AAA)_-_putative	LINF_340020400	Leishmania infantum				mitochondrial inner membrane [GO:0005743]	ATP binding [GO:0005524]	2	13	13	13	34	46.017	406	76.166	652520000	321910000	218650000	308070000	576690000	306400000	480900000	64	0.000130788	5.63598e-05	5.1056e-05	7.48809e-05	0.000126719	6.37443e-05	0.000149764	2.84217	1.22476	1.1095	1.62724	2.75374	1.38523	3.25454	3.71693	3.7756	3.7229	3.26516	2.65945	2.95076	2.3726	6359.62	2783.77	2486.6
tr|A0A6L0XQ69|A0A6L0XQ69_LEIIN;tr|A4I188|A4I188_LEIIN	tr|A0A6L0XQ69|A0A6L0XQ69_LEIIN;tr|A4I188|A4I188_LEIIN	Ferrous_iron_transport_protein_B/50S_ribosome-binding_GTPase/Protein_of_uncharacterized_function_-_DUF258_-_putative	LINF_250009700	Leishmania infantum					GTP binding [GO:0005525]	2	3	3	3	12.6	42.323	380	4.6279	11094000	11716000	8291800	0	9068400	22736000	26997000	4	2.22363e-06	2.05123e-06	1.93618e-06	0	1.99264e-06	4.73006e-06	8.40753e-06	0.0525396	0.0484661	0.0457477	0	0.0470818	0.111761	0.198652	3.71693	3.7756	3.7229	3.26516	2.65945	2.95076	2.3726	117.562	110.159	102.529
tr|A4I9P5|A4I9P5_LEIIN;tr|A0A6L0XQ74|A0A6L0XQ74_LEIIN	tr|A4I9P5|A4I9P5_LEIIN;tr|A0A6L0XQ74|A0A6L0XQ74_LEIIN	Uncharacterized protein	LINJ_34_0930	Leishmania infantum						2	10	10	10	12.2	100.05	930	20.652	61979000	89115000	57556000	64888000	86776000	8102300	49579000	28	1.24228e-05	1.56022e-05	1.34396e-05	1.5772e-05	1.90677e-05	1.68562e-06	1.54401e-05	0.124166	0.155944	0.134329	0.157641	0.190582	0.0168478	0.154324	3.71693	3.7756	3.7229	3.26516	2.65945	2.95076	2.3726	277.832	354.446	301.057
tr|A0A6L0XQ76|A0A6L0XQ76_LEIIN	tr|A0A6L0XQ76|A0A6L0XQ76_LEIIN	Hypothetical_protein	LINF_350015900	Leishmania infantum						1	3	3	3	25.2	14.07	135	4.5912	110650000	69263000	43689000	44677000	38339000	18566000	26192000	14	2.21782e-05	1.21265e-05	1.02016e-05	1.08594e-05	8.42442e-06	3.86252e-06	8.15683e-06	1.57628	0.861871	0.725062	0.771812	0.59875	0.274522	0.579732	3.71693	3.7756	3.7229	3.26516	2.65945	2.95076	2.3726	3527.06	1958.95	1625
tr|E9AHP6|E9AHP6_LEIIN;tr|A0A6L0XQA9|A0A6L0XQA9_LEIIN	tr|E9AHP6|E9AHP6_LEIIN;tr|A0A6L0XQA9|A0A6L0XQA9_LEIIN	Uncharacterized protein	LINJ_33_2400	Leishmania infantum						2	10	10	10	60.9	56.392	540	258.73	5920500000	6648300000	3331200000	2642800000	4050900000	3707900000	2477400000	82	0.00118668	0.00116398	0.000777854	0.000642371	0.000890124	0.000771401	0.000771523	21.0434	20.6409	13.7937	11.3912	15.7846	13.6793	13.6814	3.71693	3.7756	3.7229	3.26516	2.65945	2.95076	2.3726	47086.5	46914.8	30914.2
tr|A0A6L0XQB2|A0A6L0XQB2_LEIIN;tr|A4I0V2|A4I0V2_LEIIN	tr|A0A6L0XQB2|A0A6L0XQB2_LEIIN;tr|A4I0V2|A4I0V2_LEIIN	Hypothetical_protein_-_conserved	LINF_240016700	Leishmania infantum						2	8	8	8	22.8	34.997	320	10.4	77842000	110100000	74253000	108070000	248310000	80282000	40198000	31	1.56023e-05	1.92762e-05	1.73385e-05	2.6268e-05	5.45624e-05	1.67021e-05	1.25186e-05	0.445818	0.550797	0.495428	0.750579	1.55906	0.477243	0.357706	3.71693	3.7756	3.7229	3.26516	2.65945	2.95076	2.3726	997.559	1251.91	1110.34
tr|A0A6L0XQC0|A0A6L0XQC0_LEIIN;tr|A4I0W2|A4I0W2_LEIIN	tr|A0A6L0XQC0|A0A6L0XQC0_LEIIN;tr|A4I0W2|A4I0W2_LEIIN	Hypothetical_protein_-_conserved	LINF_240017600	Leishmania infantum						2	9	9	9	17.4	67.95	608	66.583	52397000	42104000	64358000	70275000	113430000	88502000	47670000	26	1.05022e-05	7.37154e-06	1.50279e-05	1.70814e-05	2.49245e-05	1.84122e-05	1.48456e-05	0.154558	0.108485	0.221162	0.251381	0.366807	0.270967	0.218478	3.71693	3.7756	3.7229	3.26516	2.65945	2.95076	2.3726	345.838	246.576	495.664
tr|A4IBH8|A4IBH8_LEIIN;tr|A0A6L0XQE2|A0A6L0XQE2_LEIIN	tr|A4IBH8|A4IBH8_LEIIN;tr|A0A6L0XQE2|A0A6L0XQE2_LEIIN	Uncharacterized protein	LINJ_35_2950	Leishmania infantum						2	10	10	10	17.3	81.451	727	28.508	218070000	302790000	231420000	146140000	252620000	82276000	80377000	40	4.3709e-05	5.30123e-05	5.40378e-05	3.55215e-05	5.55094e-05	1.71169e-05	2.50314e-05	0.536629	0.650849	0.66344	0.436108	0.681507	0.21015	0.307318	3.71693	3.7756	3.7229	3.26516	2.65945	2.95076	2.3726	1200.76	1479.32	1486.89
tr|A0A6L0XQG8|A0A6L0XQG8_LEIIN;tr|A4I9Y4|A4I9Y4_LEIIN	tr|A0A6L0XQG8|A0A6L0XQG8_LEIIN;tr|A4I9Y4|A4I9Y4_LEIIN	Hypothetical_protein_-_conserved	LINF_340025900	Leishmania infantum						2	5	5	5	3.6	205.18	1882	11.917	39783000	69505000	37555000	35837000	56657000	26786000	7017100	10	7.97393e-06	1.21689e-05	8.7693e-06	8.71071e-06	1.24495e-05	5.57263e-06	2.1853e-06	0.0388631	0.0593084	0.0427395	0.042454	0.0606761	0.0271597	0.0106506	3.71693	3.7756	3.7229	3.26516	2.65945	2.95076	2.3726	86.9597	134.802	95.7872
tr|A0A6L0XQI0|A0A6L0XQI0_LEIIN	tr|A0A6L0XQI0|A0A6L0XQI0_LEIIN	Hypothetical_protein	LINF_250020800	Leishmania infantum				integral component of membrane [GO:0016021]		1	3	3	3	38.4	9.8576	86	7.1032	67928000	119860000	65571000	35139000	17841000	115540000	112070000	14	1.36152e-05	2.0985e-05	1.53112e-05	8.54105e-06	3.92029e-06	2.40372e-05	3.49014e-05	1.38119	2.12882	1.55324	0.866443	0.397692	2.43845	3.54055	3.71693	3.7756	3.7229	3.26516	2.65945	2.95076	2.3726	3090.53	4838.6	3481.09
tr|A0A6L0XQL2|A0A6L0XQL2_LEIIN;tr|A4I6F7|A4I6F7_LEIIN	tr|A0A6L0XQL2|A0A6L0XQL2_LEIIN;tr|A4I6F7|A4I6F7_LEIIN	Mitochondrial_RNA_binding_complex_1_subunit_-_putative	LINF_310012000	Leishmania infantum						2	24	24	24	32.5	104.08	945	265.17	651780000	570040000	649420000	641350000	648230000	420870000	309660000	118	0.00013064	9.98022e-05	0.000151643	0.00015589	0.000142439	8.75589e-05	9.64358e-05	1.25519	0.958899	1.45699	1.49779	1.36855	0.841266	0.926554	3.71693	3.7756	3.7229	3.26516	2.65945	2.95076	2.3726	2808.6	2179.49	3265.37
tr|A0A6L0XQN2|A0A6L0XQN2_LEIIN;tr|A4IA55|A4IA55_LEIIN	tr|A0A6L0XQN2|A0A6L0XQN2_LEIIN;tr|A4IA55|A4IA55_LEIIN	40S_ribosomal_protein_S19_protein_-_putative	LINF_340033900	Leishmania infantum			translation [GO:0006412]	ribosome [GO:0005840]	structural constituent of ribosome [GO:0003735]	2	9	9	1	53.8	17.95	160	209.05	4614700000	6122200000	4168800000	4469500000	3166700000	4246500000	3299000000	90	0.00092495	0.00107187	0.000973438	0.00108638	0.000695834	0.000883453	0.00102739	51.5293	59.7142	54.2305	60.5224	38.7652	49.2174	57.2362	3.71693	3.7756	3.7229	3.26516	2.65945	2.95076	2.3726	115301	135725	121541
tr|A0A6L0XQQ8|A0A6L0XQQ8_LEIIN	tr|A0A6L0XQQ8|A0A6L0XQQ8_LEIIN	Hypothetical_protein	LINF_250031000	Leishmania infantum				integral component of membrane [GO:0016021]		1	5	5	5	45	13.906	129	34.7	598800000	484120000	368410000	346990000	258130000	97392000	1722400000	29	0.000120021	8.47594e-05	8.60258e-05	8.4341e-05	5.67202e-05	2.02617e-05	0.000536398	8.63087	6.09517	6.18623	6.06508	4.07883	1.45705	38.5731	3.71693	3.7756	3.7229	3.26516	2.65945	2.95076	2.3726	19312.3	13853.8	13864.5
tr|A0A6L0XQR2|A0A6L0XQR2_LEIIN;tr|A4I0S6|A4I0S6_LEIIN	tr|A0A6L0XQR2|A0A6L0XQR2_LEIIN	Emp24/gp25L/p24_family/GOLD_-_putative	LINF_240013900	Leishmania infantum				integral component of membrane [GO:0016021]		2	6	6	6	23.8	25.032	227	8.0575	66998000	49635000	41152000	76469000	105120000	45883000	22324000	14	1.34288e-05	8.69006e-06	9.60922e-06	1.85869e-05	2.30985e-05	9.54562e-06	6.95224e-06	0.536465	0.347158	0.383877	0.742526	0.92276	0.381337	0.277734	3.71693	3.7756	3.7229	3.26516	2.65945	2.95076	2.3726	1200.39	789.059	860.34
tr|A4I0U4|A4I0U4_LEIIN;tr|A0A6L0XQT3|A0A6L0XQT3_LEIIN	tr|A4I0U4|A4I0U4_LEIIN;tr|A0A6L0XQT3|A0A6L0XQT3_LEIIN	Uncharacterized protein	LINJ_24_1090	Leishmania infantum						2	5	5	5	3	224.17	2103	7.0412	29326000	20915000	22425000	19964000	57809000	0	61136000	13	5.87797e-06	3.66178e-06	5.23636e-06	4.85254e-06	1.27027e-05	0	1.90393e-05	0.0262211	0.0163349	0.0233589	0.0216467	0.0566653	0	0.0849322	3.71693	3.7756	3.7229	3.26516	2.65945	2.95076	2.3726	58.672	37.1276	52.3515
tr|A4IBP2|A4IBP2_LEIIN;tr|A0A6L0XQW1|A0A6L0XQW1_LEIIN	tr|A4IBP2|A4IBP2_LEIIN;tr|A0A6L0XQW1|A0A6L0XQW1_LEIIN	Uncharacterized protein	LINJ_35_3620	Leishmania infantum				integral component of membrane [GO:0016021]		2	3	3	3	4.2	101.96	904	3.2033	24871000	17665000	12880000	0	33945000	0	0	6	4.98503e-06	3.09278e-06	3.00755e-06	0	7.4589e-06	0	0	0.0488921	0.0303332	0.0294974	0	0.0731552	0	0	3.71693	3.7756	3.7229	3.26516	2.65945	2.95076	2.3726	109.4	68.9447	66.109
tr|A0A6L0XQW9|A0A6L0XQW9_LEIIN;tr|A4IBP0|A4IBP0_LEIIN	tr|A0A6L0XQW9|A0A6L0XQW9_LEIIN;tr|A4IBP0|A4IBP0_LEIIN	Zinc_finger_protein_-_putative	LINF_350040400	Leishmania infantum					metal ion binding [GO:0046872]	2	7	7	7	33.6	31.955	298	154.69	186110000	220830000	193060000	104670000	74613000	62787000	45691000	18	3.73031e-05	3.86628e-05	4.50806e-05	2.54416e-05	1.63951e-05	1.30624e-05	1.42293e-05	1.16736	1.20991	1.41075	0.796169	0.513068	0.408774	0.445292	3.71693	3.7756	3.7229	3.26516	2.65945	2.95076	2.3726	2612.08	2750.02	3161.75
tr|A0A6L0XQY5|A0A6L0XQY5_LEIIN;tr|A4I1G8|A4I1G8_LEIIN;tr|A4I1H0|A4I1H0_LEIIN	tr|A0A6L0XQY5|A0A6L0XQY5_LEIIN;tr|A4I1G8|A4I1G8_LEIIN	Hypothetical_protein_-_conserved	LINF_250018700	Leishmania infantum						3	16	16	16	8.3	235.19	2309	52.457	61103000	70678000	54476000	145540000	169790000	101470000	29828000	42	1.22472e-05	1.23743e-05	1.27204e-05	3.53756e-05	3.73088e-05	2.11101e-05	9.28917e-06	0.0520737	0.0526139	0.0540858	0.150413	0.158633	0.0897576	0.0394965	3.71693	3.7756	3.7229	3.26516	2.65945	2.95076	2.3726	116.52	119.587	121.216
tr|A0A6L0XR59|A0A6L0XR59_LEIIN;tr|A4I743|A4I743_LEIIN	tr|A0A6L0XR59|A0A6L0XR59_LEIIN;tr|A4I743|A4I743_LEIIN	WD_domain_-_G-beta_repeat_-_putative	LINF_310032000	Leishmania infantum						2	10	10	10	23.3	49.823	460	23.874	353900000	387290000	281330000	170830000	8517000	135040000	40527000	43	7.09342e-05	6.78065e-05	6.56921e-05	4.15227e-05	1.87148e-06	2.80941e-05	1.26211e-05	1.42372	1.36095	1.31851	0.833405	0.0375626	0.563878	0.253319	3.71693	3.7756	3.7229	3.26516	2.65945	2.95076	2.3726	3185.71	3093.31	2955.02
tr|A0A6L0XR75|A0A6L0XR75_LEIIN;tr|A4I9Y0|A4I9Y0_LEIIN	tr|A0A6L0XR75|A0A6L0XR75_LEIIN;tr|A4I9Y0|A4I9Y0_LEIIN	IQ_calmodulin-binding_motif_containing_protein_-_putative	LINF_340025300	Leishmania infantum						2	5	5	5	5.7	128.6	1171	15.44	57053000	33283000	35131000	21548000	0	18915000	30368000	11	1.14355e-05	5.82717e-06	8.20328e-06	5.23756e-06	0	3.93513e-06	9.45734e-06	0.0889226	0.0453123	0.0637891	0.0407275	0	0.0305997	0.0735408	3.71693	3.7756	3.7229	3.26516	2.65945	2.95076	2.3726	198.972	102.991	142.963
tr|A0A6L0XR84|A0A6L0XR84_LEIIN;tr|A4ICR8|A4ICR8_LEIIN	tr|A0A6L0XR84|A0A6L0XR84_LEIIN;tr|A4ICR8|A4ICR8_LEIIN	Enriched_in_surface-labeled_proteome_protein_18	LINF_360012200	Leishmania infantum						2	2	2	2	18.2	13.864	121	1.4311	48101000	76491000	60686000	50145000	23105000	17939000	22006000	6	9.64115e-06	1.3392e-05	1.41705e-05	1.21885e-05	5.07697e-06	3.73208e-06	6.85321e-06	0.695409	0.965955	1.02211	0.879146	0.366198	0.269192	0.494317	3.71693	3.7756	3.7229	3.26516	2.65945	2.95076	2.3726	1556.04	2195.53	2290.73
tr|A4IAS6|A4IAS6_LEIIN;tr|A0A6L0XR86|A0A6L0XR86_LEIIN	tr|A4IAS6|A4IAS6_LEIIN;tr|A0A6L0XR86|A0A6L0XR86_LEIIN	Uncharacterized protein (Fragment)	LINJ_35_0250	Leishmania infantum						2	3	3	3	5	71.739	685	24.482	38290000	54669000	27121000	35844000	15700000	0	10999000	6	7.67468e-06	9.57141e-06	6.3329e-06	8.71241e-06	3.44984e-06	0	3.42536e-06	0.106981	0.13342	0.088277	0.121446	0.0480887	0	0.0477475	3.71693	3.7756	3.7229	3.26516	2.65945	2.95076	2.3726	239.379	303.251	197.845
tr|A0A6L0XR89|A0A6L0XR89_LEIIN	tr|A0A6L0XR89|A0A6L0XR89_LEIIN	Hypothetical_protein_-_conserved	LINF_250029900	Leishmania infantum				integral component of membrane [GO:0016021]		1	3	3	3	6.6	51.867	454	5.1006	40886000	35933000	35956000	63641000	73002000	31761000	18628000	11	8.19501e-06	6.29113e-06	8.39592e-06	1.54689e-05	1.60411e-05	6.60764e-06	5.80122e-06	0.158	0.121293	0.161874	0.298241	0.309273	0.127396	0.111848	3.71693	3.7756	3.7229	3.26516	2.65945	2.95076	2.3726	353.54	275.689	362.79
tr|A4IAM2|A4IAM2_LEIIN;tr|A0A6L0XRF8|A0A6L0XRF8_LEIIN;tr|A0A6L0XZW2|A0A6L0XZW2_LEIIN;tr|A0A381MTN2|A0A381MTN2_LEIIN;tr|A4IA59|A4IA59_LEIIN	tr|A4IAM2|A4IAM2_LEIIN;tr|A0A6L0XRF8|A0A6L0XRF8_LEIIN	Amastin-like surface protein, putative	LinJ_34_4340	Leishmania infantum				integral component of membrane [GO:0016021]		5	3	3	3	17.2	21.766	192	17.851	55092000	139320000	45587000	35581000	97500000	0	0	7	1.10424e-05	2.43921e-05	1.06448e-05	8.64848e-06	2.14242e-05	0	0	0.507323	1.12065	0.489057	0.397339	0.984294	0	0	3.71693	3.7756	3.7229	3.26516	2.65945	2.95076	2.3726	1135.18	2547.13	1096.07
tr|A0A6L0XRG2|A0A6L0XRG2_LEIIN;tr|A4ICK1|A4ICK1_LEIIN	tr|A0A6L0XRG2|A0A6L0XRG2_LEIIN;tr|A4ICK1|A4ICK1_LEIIN	Poly(ADP-ribose)_polymerase_and_DNA-Ligase_Zn-finger_region/Zinc-finger_(CX5CX6HX5H )_motif_containing_protein_-_putative	LINF_360019200	Leishmania infantum				nucleus [GO:0005634]	DNA binding [GO:0003677]; ligase activity [GO:0016874]; zinc ion binding [GO:0008270]	2	3	3	3	21.3	25.821	239	131.38	192640000	188870000	146370000	90705000	99423000	128800000	60036000	21	3.86119e-05	3.30672e-05	3.41782e-05	2.20472e-05	2.18467e-05	2.67959e-05	1.86967e-05	1.49537	1.28063	1.32366	0.853847	0.846083	1.03776	0.724089	3.71693	3.7756	3.7229	3.26516	2.65945	2.95076	2.3726	3346.02	2910.76	2966.56
tr|A0A6L0XRH3|A0A6L0XRH3_LEIIN;tr|A4IB08|A4IB08_LEIIN	tr|A0A6L0XRH3|A0A6L0XRH3_LEIIN;tr|A4IB08|A4IB08_LEIIN	Dolichyl-diphosphooligosaccharide--protein glycotransferase (EC 2.4.99.18)	LINF_350016100	Leishmania infantum	2.4.99.18	PATHWAY: Protein modification; protein glycosylation. {ECO:0000256|ARBA:ARBA00004922}.	protein glycosylation [GO:0006486]	integral component of membrane [GO:0016021]	dolichyl-diphosphooligosaccharide-protein glycotransferase activity [GO:0004579]; metal ion binding [GO:0046872]	2	20	4	4	30.9	89.673	799	10.278	495320000	469450000	415790000	295380000	439070000	117570000	165070000	24	9.92798e-05	8.2191e-05	9.70893e-05	7.17964e-05	9.6479e-05	2.44596e-05	5.14069e-05	1.10713	0.916564	1.0827	0.800647	1.0759	0.272764	0.57327	3.71693	3.7756	3.7229	3.26516	2.65945	2.95076	2.3726	2477.31	2083.27	2426.54
tr|A0A6L0XRK4|A0A6L0XRK4_LEIIN;tr|A4I219|A4I219_LEIIN	tr|A0A6L0XRK4|A0A6L0XRK4_LEIIN;tr|A4I219|A4I219_LEIIN	Heat_shock_70_protein-like_protein	LINF_260013900	Leishmania infantum					ATP binding [GO:0005524]	2	14	14	12	18.8	103.87	944	161.61	114850000	109760000	106880000	90529000	286920000	88175000	111520000	34	2.302e-05	1.92167e-05	2.49571e-05	2.20044e-05	6.30463e-05	1.83442e-05	3.47301e-05	0.221623	0.185007	0.240272	0.211846	0.606973	0.176607	0.334361	3.71693	3.7756	3.7229	3.26516	2.65945	2.95076	2.3726	495.903	420.505	538.494
tr|A0A6L0XRK9|A0A6L0XRK9_LEIIN;tr|A4IA90|A4IA90_LEIIN	tr|A0A6L0XRK9|A0A6L0XRK9_LEIIN;tr|A4IA90|A4IA90_LEIIN	RNA_editing_associated_helicase_2_-_putative	LINF_340039200	Leishmania infantum					ATP binding [GO:0005524]; helicase activity [GO:0004386]; RNA binding [GO:0003723]	2	25	25	25	12.3	265.63	2444	62.944	129450000	263830000	132010000	210150000	254490000	111610000	149190000	83	2.59464e-05	4.61912e-05	3.08251e-05	5.108e-05	5.59203e-05	2.32196e-05	4.64614e-05	0.0976787	0.173893	0.116045	0.192298	0.21052	0.0874135	0.17491	3.71693	3.7756	3.7229	3.26516	2.65945	2.95076	2.3726	218.565	395.243	260.078
tr|A0A6L0XRM7|A0A6L0XRM7_LEIIN;tr|A4I1L0|A4I1L0_LEIIN	tr|A0A6L0XRM7|A0A6L0XRM7_LEIIN;tr|A4I1L0|A4I1L0_LEIIN	Hypothetical_protein_-_conserved	LINF_250022900	Leishmania infantum			translation [GO:0006412]	ribosome [GO:0005840]	RNA binding [GO:0003723]; structural constituent of ribosome [GO:0003735]	2	13	13	13	31.8	49.478	440	221.64	295400000	221820000	223560000	285250000	232200000	164580000	176660000	51	5.92087e-05	3.88361e-05	5.22025e-05	6.93342e-05	5.10224e-05	3.42397e-05	5.50163e-05	1.19667	0.784917	1.05506	1.40131	1.03121	0.692018	1.11193	3.71693	3.7756	3.7229	3.26516	2.65945	2.95076	2.3726	2677.65	1784.04	2364.59
tr|A0A6L0XRT5|A0A6L0XRT5_LEIIN;tr|A4I7W8|A4I7W8_LEIIN	tr|A0A6L0XRT5|A0A6L0XRT5_LEIIN;tr|A4I7W8|A4I7W8_LEIIN	Hypothetical_protein_-_conserved	LINF_320021000	Leishmania infantum				integral component of membrane [GO:0016021]		2	2	2	2	3.7	56.714	516	1.4193	0	3948800	0	3080200	3054300	0	0	5	0	6.91353e-07	0	7.48688e-07	6.71136e-07	0	0	0	0.0121902	0	0.0132011	0.0118337	0	0	3.71693	3.7756	3.7229	3.26516	2.65945	2.95076	2.3726	0	27.7071	0
tr|A0A6L0XRX0|A0A6L0XRX0_LEIIN;tr|A4I1V0|A4I1V0_LEIIN	tr|A0A6L0XRX0|A0A6L0XRX0_LEIIN;tr|A4I1V0|A4I1V0_LEIIN	Hypothetical_protein	LINF_260006000	Leishmania infantum				integral component of membrane [GO:0016021]		2	2	2	2	7.7	25.027	222	2.2174	37186000	44995000	34161000	25980000	24368000	109720000	51979000	5	7.4534e-06	7.8777e-06	7.97678e-06	6.31482e-06	5.3545e-06	2.28264e-05	1.61875e-05	0.297814	0.314768	0.318727	0.25232	0.213949	0.912073	0.646803	3.71693	3.7756	3.7229	3.26516	2.65945	2.95076	2.3726	666.386	715.439	714.326
tr|A4I2P8|A4I2P8_LEIIN;tr|A0A6L0XRZ3|A0A6L0XRZ3_LEIIN;tr|A4I2P9|A4I2P9_LEIIN	tr|A4I2P8|A4I2P8_LEIIN;tr|A0A6L0XRZ3|A0A6L0XRZ3_LEIIN;tr|A4I2P9|A4I2P9_LEIIN	ATP-binding cassette protein subfamily A, member 8 (ATP-binding_cassette_subfamily_A_-_member_1_-_putative)	putative ABCA8 LINF_270016000 LINJ_27_0830	Leishmania infantum				integral component of membrane [GO:0016021]	ATPase-coupled transmembrane transporter activity [GO:0042626]; ATP binding [GO:0005524]	3	9	9	9	7.4	201.69	1843	25.203	40630000	8935500	12111000	38164000	44088000	0	42070000	9	8.1437e-06	1.56442e-06	2.82799e-06	9.27632e-06	9.68767e-06	0	1.31016e-05	0.0403773	0.00775656	0.0140214	0.045993	0.0480325	0	0.0649593	3.71693	3.7756	3.7229	3.26516	2.65945	2.95076	2.3726	90.3479	17.63	31.4246
tr|A0A6L0XS30|A0A6L0XS30_LEIIN	tr|A0A6L0XS30|A0A6L0XS30_LEIIN	Hypothetical_protein	LINF_320031900	Leishmania infantum						1	3	3	3	9.3	28.603	268	3.8403	57692000	51809000	25498000	28818000	36669000	25056000	24511000	11	1.15635e-05	9.07069e-06	5.95392e-06	7.00464e-06	8.05746e-06	5.21272e-06	7.63333e-06	0.404277	0.317124	0.208157	0.244892	0.2817	0.182244	0.266872	3.71693	3.7756	3.7229	3.26516	2.65945	2.95076	2.3726	904.606	720.793	466.519
tr|A0A6L0XS43|A0A6L0XS43_LEIIN;tr|A4IAU7|A4IAU7_LEIIN	tr|A0A6L0XS43|A0A6L0XS43_LEIIN;tr|A4IAU7|A4IAU7_LEIIN	Protein_kinase_domain/Protein_tyrosine_kinase/EF-hand_domain_containing_protein_-_putative	LINF_350010000	Leishmania infantum					ATP binding [GO:0005524]; calcium ion binding [GO:0005509]; protein kinase activity [GO:0004672]	2	3	3	3	2.2	177.09	1674	4.9829	17012000	16323000	13863000	9492000	4586600	13499000	5291400	12	3.40981e-06	2.85782e-06	3.23709e-06	2.30717e-06	1.00784e-06	2.80837e-06	1.64787e-06	0.0192547	0.0161377	0.0182793	0.0130282	0.00569109	0.0158584	0.00930528	3.71693	3.7756	3.7229	3.26516	2.65945	2.95076	2.3726	43.0841	36.6795	40.9673
tr|A4IAX0|A4IAX0_LEIIN;tr|A0A6L0XS61|A0A6L0XS61_LEIIN	tr|A4IAX0|A4IAX0_LEIIN;tr|A0A6L0XS61|A0A6L0XS61_LEIIN	SET domain-containing protein	LINJ_35_0740	Leishmania infantum						2	3	3	3	4.5	80.588	729	2.4237	14608000	24777000	13900000	34327000	24929000	0	13166000	10	2.92796e-06	4.33794e-06	3.24573e-06	8.34368e-06	5.47777e-06	0	4.10022e-06	0.0363325	0.0538286	0.0402756	0.103535	0.0679725	0	0.0508788	3.71693	3.7756	3.7229	3.26516	2.65945	2.95076	2.3726	81.2972	122.348	90.2649
tr|A0A6L0XSB4|A0A6L0XSB4_LEIIN;tr|A4ID92|A4ID92_LEIIN	tr|A0A6L0XSB4|A0A6L0XSB4_LEIIN;tr|A4ID92|A4ID92_LEIIN	Pre-mRNA_branch_site_protein_p14_-_putative	LINF_360038500	Leishmania infantum					RNA binding [GO:0003723]	2	4	4	4	20.3	13.296	118	6.8577	56842000	60431000	20928000	22426000	0	74058000	0	7	1.13932e-05	1.05802e-05	4.8868e-06	5.45097e-06	0	1.54072e-05	0	0.856886	0.795745	0.367539	0.409971	0	1.15879	0	3.71693	3.7756	3.7229	3.26516	2.65945	2.95076	2.3726	1917.36	1808.65	823.723
tr|A0A6L0XSB9|A0A6L0XSB9_LEIIN;tr|A4IDA1|A4IDA1_LEIIN	tr|A0A6L0XSB9|A0A6L0XSB9_LEIIN;tr|A4IDA1|A4IDA1_LEIIN	Peptidyl-prolyl cis-trans isomerase (PPIase) (EC 5.2.1.8)	LINF_360039500	Leishmania infantum	5.2.1.8				peptidyl-prolyl cis-trans isomerase activity [GO:0003755]	2	5	5	5	33	21.576	200	28.02	170840000	219260000	152230000	105200000	258770000	284000000	333160000	28	3.42424e-05	3.83879e-05	3.55465e-05	2.55704e-05	5.68608e-05	5.90841e-05	0.000103754	1.58706	1.77919	1.6475	1.18513	2.63537	2.73842	4.80878	3.71693	3.7756	3.7229	3.26516	2.65945	2.95076	2.3726	3551.19	4043.95	3692.36
tr|A0A6L0XSD6|A0A6L0XSD6_LEIIN;tr|A4I8H6|A4I8H6_LEIIN	tr|A0A6L0XSD6|A0A6L0XSD6_LEIIN;tr|A4I8H6|A4I8H6_LEIIN	Roadblock/LC7_domain_containing_protein_-_putative	LINF_320042800	Leishmania infantum						2	4	4	4	40.2	13.824	127	19.404	76322000	119930000	59112000	47252000	27380000	132980000	18393000	27	1.52976e-05	2.09973e-05	1.3803e-05	1.14853e-05	6.01634e-06	2.76655e-05	5.72803e-06	1.1066	1.5189	0.998479	0.830823	0.43521	2.00127	0.414354	3.71693	3.7756	3.7229	3.26516	2.65945	2.95076	2.3726	2476.12	3452.32	2237.78
tr|A0A6L0XSE1|A0A6L0XSE1_LEIIN;tr|A4IB51|A4IB51_LEIIN	tr|A0A6L0XSE1|A0A6L0XSE1_LEIIN;tr|A4IB51|A4IB51_LEIIN	Hypothetical_protein_-_conserved	LINF_350020000	Leishmania infantum						2	2	2	2	8.8	31.598	283	18.951	37775000	53297000	31278000	26142000	32152000	18549000	0	9	7.57145e-06	9.3312e-06	7.30359e-06	6.3542e-06	7.06492e-06	3.85898e-06	0	0.239618	0.29531	0.231141	0.201095	0.223587	0.122127	0	3.71693	3.7756	3.7229	3.26516	2.65945	2.95076	2.3726	536.167	671.213	518.029
tr|A0A6L0XSE8|A0A6L0XSE8_LEIIN	tr|A0A6L0XSE8|A0A6L0XSE8_LEIIN	Hypothetical_protein	LINF_270015000	Leishmania infantum						1	3	3	3	19.2	18.461	167	28.031	150820000	156130000	139620000	107260000	181430000	113010000	57350000	22	3.02297e-05	2.73351e-05	3.2602e-05	2.60711e-05	3.98665e-05	2.35109e-05	1.78602e-05	1.63749	1.4807	1.766	1.41223	2.1595	1.27354	0.967456	3.71693	3.7756	3.7229	3.26516	2.65945	2.95076	2.3726	3664.03	3365.49	3957.92
tr|A0A6L0XSG8|A0A6L0XSG8_LEIIN	tr|A0A6L0XSG8|A0A6L0XSG8_LEIIN	Dynein_heavy_chain_-_putative	LINF_270033300	Leishmania infantum			microtubule-based movement [GO:0007018]	cytoplasm [GO:0005737]; dynein complex [GO:0030286]; microtubule [GO:0005874]	ATP binding [GO:0005524]; ATP-dependent microtubule motor activity, minus-end-directed [GO:0008569]	1	79	77	76	21	490	4338	296.49	825900000	1036900000	817190000	4069800000	1707100000	986420000	507390000	260	0.00016554	0.00018154	0.000190818	0.000989225	0.000375109	0.000205217	0.000158014	0.337836	0.370489	0.389425	2.01883	0.765529	0.418811	0.322477	3.71693	3.7756	3.7229	3.26516	2.65945	2.95076	2.3726	755.939	842.088	872.773
tr|A0A6L0XSH0|A0A6L0XSH0_LEIIN	tr|A0A6L0XSH0|A0A6L0XSH0_LEIIN	Hypothetical_protein	LINF_360056600	Leishmania infantum						1	6	6	6	40.5	17.815	163	13.063	157860000	152100000	118760000	70020000	19804000	66378000	70108000	18	3.16408e-05	2.66296e-05	2.77311e-05	1.70194e-05	4.35163e-06	1.38095e-05	2.18334e-05	1.77607	1.49478	1.55662	0.95534	0.244268	0.775159	1.22556	3.71693	3.7756	3.7229	3.26516	2.65945	2.95076	2.3726	3974.13	3397.51	3488.66
tr|A4IC72|A4IC72_LEIIN;tr|A0A6L0XSJ9|A0A6L0XSJ9_LEIIN	tr|A4IC72|A4IC72_LEIIN;tr|A0A6L0XSJ9|A0A6L0XSJ9_LEIIN	Uncharacterized protein	LINJ_35_5010	Leishmania infantum						2	2	2	2	15.4	19.624	169	6.916	0	12321000	0	0	0	9636000	0	3	0	2.15715e-06	0	0	0	2.0047e-06	0	0	0.109924	0	0	0	0.102155	0	3.71693	3.7756	3.7229	3.26516	2.65945	2.95076	2.3726	0	249.848	0
tr|A4I2G5|A4I2G5_LEIIN;tr|A0A6L0XSL3|A0A6L0XSL3_LEIIN	tr|A4I2G5|A4I2G5_LEIIN;tr|A0A6L0XSL3|A0A6L0XSL3_LEIIN	Uncharacterized protein	LINJ_26_2390	Leishmania infantum					metal ion binding [GO:0046872]; ubiquitin-protein transferase activity [GO:0004842]	2	35	35	35	10.5	421.74	3984	85.194	224570000	328980000	215860000	299380000	289420000	257810000	185990000	86	4.50118e-05	5.75976e-05	5.04045e-05	7.27687e-05	6.35957e-05	5.36355e-05	5.79219e-05	0.106729	0.136571	0.119516	0.172544	0.150794	0.127177	0.13734	3.71693	3.7756	3.7229	3.26516	2.65945	2.95076	2.3726	238.815	310.414	267.856
tr|A0A6L0XSN0|A0A6L0XSN0_LEIIN;tr|A4IDV4|A4IDV4_LEIIN	tr|A0A6L0XSN0|A0A6L0XSN0_LEIIN;tr|A4IDV4|A4IDV4_LEIIN	Mitochondrial_chaperone_BCS1_-_putative	LINF_360063700	Leishmania infantum				mitochondrial inner membrane [GO:0005743]	ATP binding [GO:0005524]	2	4	4	4	11.7	48.867	443	4.1893	5024700	0	0	17418000	42995000	6627500	0	6	1.00713e-06	0	0	4.2337e-06	9.4475e-06	1.3788e-06	0	0.0206096	0	0	0.0866372	0.193331	0.0282154	0	3.71693	3.7756	3.7229	3.26516	2.65945	2.95076	2.3726	46.1158	0	0
tr|A0A6L0XSN3|A0A6L0XSN3_LEIIN;tr|A4IE59|A4IE59_LEIIN	tr|A0A6L0XSN3|A0A6L0XSN3_LEIIN;tr|A4IE59|A4IE59_LEIIN	DNA-directed_RNA_polymerase_I_subunit_-_putative	LINF_360050600	Leishmania infantum			transcription, DNA-templated [GO:0006351]		nucleic acid binding [GO:0003676]; zinc ion binding [GO:0008270]	2	2	2	2	14.3	20.403	189	2.5742	18609000	20797000	10239000	27009000	0	0	23358000	5	3.72991e-06	3.64113e-06	2.39086e-06	6.56493e-06	0	0	7.27426e-06	0.182812	0.17846	0.117182	0.321763	0	0	0.356529	3.71693	3.7756	3.7229	3.26516	2.65945	2.95076	2.3726	409.058	405.624	262.626
tr|A0A6L0XSS9|A0A6L0XSS9_LEIIN;tr|A4IBI0|A4IBI0_LEIIN	tr|A0A6L0XSS9|A0A6L0XSS9_LEIIN;tr|A4IBI0|A4IBI0_LEIIN	Hypothetical_protein_-_conserved	LINF_350034500	Leishmania infantum						2	2	2	2	2.4	110.73	996	2.618	16438000	18340000	16454000	14224000	11371000	21262000	0	3	3.29476e-06	3.21096e-06	3.8421e-06	3.45735e-06	2.49861e-06	4.4234e-06	0	0.0297549	0.0289981	0.0346979	0.0312233	0.0225648	0.0399476	0	3.71693	3.7756	3.7229	3.26516	2.65945	2.95076	2.3726	66.5793	65.9099	77.7644
tr|A4IDN8|A4IDN8_LEIIN;tr|A0A6L0XST4|A0A6L0XST4_LEIIN	tr|A4IDN8|A4IDN8_LEIIN;tr|A0A6L0XST4|A0A6L0XST4_LEIIN	Uncharacterized protein	LINJ_36_4820	Leishmania infantum						2	4	4	4	7.1	71.146	664	4.3392	9292000	44257000	23930000	5273300	12188000	12689000	0	5	1.86245e-06	7.74849e-06	5.58779e-06	1.28175e-06	2.67813e-06	2.63985e-06	0	0.0261778	0.10891	0.0785397	0.0180158	0.0376427	0.0371047	0	3.71693	3.7756	3.7229	3.26516	2.65945	2.95076	2.3726	58.5753	247.542	176.022
tr|A4I3J3|A4I3J3_LEIIN;tr|A0A6L0XST5|A0A6L0XST5_LEIIN	tr|A4I3J3|A4I3J3_LEIIN;tr|A0A6L0XST5|A0A6L0XST5_LEIIN	Putative long-chain-fatty-acid-CoA ligase (EC 6.2.1.3) (Fragment)	LINJ_28_1250	Leishmania infantum	6.2.1.3				long-chain fatty acid-CoA ligase activity [GO:0004467]	2	8	8	8	10.3	80.936	736	10.513	39417000	119730000	49499000	88464000	83979000	75350000	56628000	24	7.90057e-06	2.09623e-05	1.15583e-05	2.15025e-05	1.84531e-05	1.5676e-05	1.76354e-05	0.097615	0.258998	0.142808	0.265673	0.227996	0.193684	0.217893	3.71693	3.7756	3.7229	3.26516	2.65945	2.95076	2.3726	218.422	588.678	320.058
tr|A4IE11|A4IE11_LEIIN;tr|A0A6L0XST6|A0A6L0XST6_LEIIN	tr|A4IE11|A4IE11_LEIIN;tr|A0A6L0XST6|A0A6L0XST6_LEIIN	WW domain-containing protein	LINJ_36_6240	Leishmania infantum					nucleic acid binding [GO:0003676]	2	2	2	2	6	46.757	430	2.3762	11286000	9407000	9993400	6085900	0	0	4865900	2	2.26212e-06	1.64697e-06	2.33351e-06	1.47927e-06	0	0	1.51536e-06	0.0483803	0.0352241	0.0499073	0.0316373	0	0	0.0324093	3.71693	3.7756	3.7229	3.26516	2.65945	2.95076	2.3726	108.255	80.0611	111.851
tr|A0A6L0XSW7|A0A6L0XSW7_LEIIN;tr|E9AHG1|E9AHG1_LEIIN	tr|A0A6L0XSW7|A0A6L0XSW7_LEIIN;tr|E9AHG1|E9AHG1_LEIIN	Dpy-30_motif_containing_protein_-_putative	LINF_270026600	Leishmania infantum					adenylate kinase activity [GO:0004017]; ATP binding [GO:0005524]; cytidylate kinase activity [GO:0004127]	2	15	15	15	12.1	162.28	1517	107.05	219170000	281350000	223750000	153720000	202060000	255830000	136390000	50	4.39295e-05	4.92586e-05	5.22469e-05	3.73639e-05	4.43996e-05	5.32236e-05	4.24752e-05	0.270702	0.303541	0.321955	0.230243	0.273599	0.327974	0.26174	3.71693	3.7756	3.7229	3.26516	2.65945	2.95076	2.3726	605.72	689.92	721.56
tr|A0A6L0XSX3|A0A6L0XSX3_LEIIN;tr|A4IBN1|A4IBN1_LEIIN	tr|A0A6L0XSX3|A0A6L0XSX3_LEIIN;tr|A4IBN1|A4IBN1_LEIIN	Hypothetical_protein_-_conserved	LINF_350039500	Leishmania infantum						2	6	6	6	10.2	75.355	676	8.6179	84369000	85776000	43157000	52255000	102740000	34161000	13782000	14	1.69106e-05	1.50176e-05	1.00774e-05	1.27013e-05	2.25756e-05	7.10695e-06	4.29205e-06	0.224412	0.199291	0.133732	0.168553	0.299589	0.0943129	0.0569578	3.71693	3.7756	3.7229	3.26516	2.65945	2.95076	2.3726	502.142	452.971	299.719
tr|A0A6L0XSY3|A0A6L0XSY3_LEIIN;tr|A4IE37|A4IE37_LEIIN	tr|A0A6L0XSY3|A0A6L0XSY3_LEIIN;tr|A4IE37|A4IE37_LEIIN	Homocysteine_S-methyltransferase_-_putative	LINF_360073700	Leishmania infantum			methionine biosynthetic process [GO:0009086]; methylation [GO:0032259]		betaine-homocysteine S-methyltransferase activity [GO:0047150]; zinc ion binding [GO:0008270]	2	12	12	12	44	36.561	339	112.42	617670000	557610000	430500000	312620000	424710000	418420000	83226000	65	0.000123803	9.7626e-05	0.000100524	7.59869e-05	9.33236e-05	8.70492e-05	2.59186e-05	3.38621	2.67022	2.74949	2.07836	2.55255	2.38093	0.708915	3.71693	3.7756	3.7229	3.26516	2.65945	2.95076	2.3726	7576.94	6069.17	6162.11
tr|A0A6L0XT05|A0A6L0XT05_LEIIN;tr|A4ICJ8|A4ICJ8_LEIIN	tr|A0A6L0XT05|A0A6L0XT05_LEIIN;tr|A4ICJ8|A4ICJ8_LEIIN	Hypothetical_protein_-_conserved	LINF_360019900	Leishmania infantum						2	15	15	15	30.5	60.576	550	43.913	240220000	351230000	353640000	169850000	366090000	355590000	92129000	55	4.81486e-05	6.14931e-05	8.25769e-05	4.12845e-05	8.04427e-05	7.39779e-05	2.86912e-05	0.794847	1.01514	1.36319	0.681533	1.32796	1.22124	0.47364	3.71693	3.7756	3.7229	3.26516	2.65945	2.95076	2.3726	1778.54	2307.32	3055.17
tr|A0A6L0XT16|A0A6L0XT16_LEIIN;tr|A4I3U6|A4I3U6_LEIIN	tr|A0A6L0XT16|A0A6L0XT16_LEIIN;tr|A4I3U6|A4I3U6_LEIIN	Mitochondrial_import_receptor_subunit_ATOM69_-_putative	LINF_280028400	Leishmania infantum						2	30	30	30	58.2	71.144	651	323.31	1708700000	1927600000	1738300000	1531300000	1122900000	1827800000	1101500000	163	0.000342484	0.000337483	0.000405903	0.000372205	0.00024674	0.00038026	0.000343034	4.81396	4.74366	5.70537	5.23171	3.46818	5.34494	4.82169	3.71693	3.7756	3.7229	3.26516	2.65945	2.95076	2.3726	10771.7	10781.9	12786.8
tr|A4ICK3|A4ICK3_LEIIN;tr|A0A6L0XT95|A0A6L0XT95_LEIIN	tr|A4ICK3|A4ICK3_LEIIN;tr|A0A6L0XT95|A0A6L0XT95_LEIIN	J domain-containing protein	LINJ_36_1380	Leishmania infantum				integral component of membrane [GO:0016021]		2	9	9	9	36.8	34.313	315	117.83	74587000	75627000	40590000	143720000	162300000	86849000	76619000	31	1.49499e-05	1.32407e-05	9.47799e-06	3.49333e-05	3.5663e-05	1.80683e-05	2.3861e-05	0.435692	0.385881	0.276222	1.01808	1.03934	0.526573	0.695394	3.71693	3.7756	3.7229	3.26516	2.65945	2.95076	2.3726	974.9	877.072	619.063
tr|A4IE36|A4IE36_LEIIN;tr|A0A6L0XTA4|A0A6L0XTA4_LEIIN	tr|A4IE36|A4IE36_LEIIN;tr|A0A6L0XTA4|A0A6L0XTA4_LEIIN	Serine/threonine-protein kinase TOR (EC 2.7.11.1)	TOR1 LINJ_36_6580	Leishmania infantum	2.7.11.1				ATP binding [GO:0005524]; protein-containing complex binding [GO:0044877]; protein serine kinase activity [GO:0106310]; protein threonine kinase activity [GO:0106311]	2	34	34	34	14.7	291.42	2613	103.51	458710000	579990000	324770000	515590000	542230000	550650000	358710000	139	9.19418e-05	0.000101544	7.58356e-05	0.000125322	0.000119147	0.000114559	0.000111711	0.315496	0.348446	0.260228	0.430038	0.408849	0.393105	0.383334	3.71693	3.7756	3.7229	3.26516	2.65945	2.95076	2.3726	705.951	791.987	583.218
tr|A0A6L0XTA9|A0A6L0XTA9_LEIIN;tr|A0A1I9ZK40|A0A1I9ZK40_LEIIN	tr|A0A6L0XTA9|A0A6L0XTA9_LEIIN	Hypothetical_protein_-_conserved	LINF_280039600	Leishmania infantum						2	4	4	4	23.9	88.954	955	48.493	84174000	129310000	22186000	109960000	41832000	186780000	198410000	17	1.68715e-05	2.26395e-05	5.18055e-06	2.67274e-05	9.19195e-06	3.88582e-05	6.17898e-05	0.189665	0.254508	0.0582386	0.300463	0.103334	0.436835	0.694626	3.71693	3.7756	3.7229	3.26516	2.65945	2.95076	2.3726	424.393	578.474	130.523
tr|A0A6L0XTC6|A0A6L0XTC6_LEIIN;tr|A4ICA5|A4ICA5_LEIIN;tr|A0A6L0XUX2|A0A6L0XUX2_LEIIN;tr|A4ICA2|A4ICA2_LEIIN	tr|A0A6L0XTC6|A0A6L0XTC6_LEIIN;tr|A4ICA5|A4ICA5_LEIIN;tr|A0A6L0XUX2|A0A6L0XUX2_LEIIN;tr|A4ICA2|A4ICA2_LEIIN	Tartrate-sensitive_acid_phosphatase_acp-3.2_-_putative	LINF_360076300	Leishmania infantum						4	5	5	5	9.1	67.828	639	10.236	102810000	173600000	98750000	107970000	113630000	174290000	65302000	20	2.06068e-05	3.03938e-05	2.30587e-05	2.62437e-05	2.49685e-05	3.62598e-05	2.03367e-05	0.303809	0.448101	0.339958	0.386915	0.368115	0.534584	0.299827	3.71693	3.7756	3.7229	3.26516	2.65945	2.95076	2.3726	679.801	1018.49	761.908
tr|A0A6L0XTE9|A0A6L0XTE9_LEIIN;tr|A4ICB1|A4ICB1_LEIIN	tr|A0A6L0XTE9|A0A6L0XTE9_LEIIN;tr|A4ICB1|A4ICB1_LEIIN	Hypothetical_protein_-_conserved	LINF_360076900	Leishmania infantum						2	5	5	5	9.8	63.907	590	4.532	46367000	41596000	40497000	33613000	7361400	23428000	17762000	9	9.2936e-06	7.2826e-06	9.45627e-06	8.17013e-06	1.61756e-06	4.87402e-06	5.53152e-06	0.145424	0.113956	0.147969	0.127844	0.0253111	0.0762674	0.0865558	3.71693	3.7756	3.7229	3.26516	2.65945	2.95076	2.3726	325.399	259.012	331.626
tr|A0A6L0XTJ6|A0A6L0XTJ6_LEIIN;tr|A4ID73|A4ID73_LEIIN	tr|A0A6L0XTJ6|A0A6L0XTJ6_LEIIN;tr|A4ID73|A4ID73_LEIIN	Hypothetical_protein_-_conserved	LINF_360040700	Leishmania infantum				integral component of membrane [GO:0016021]		2	11	11	11	49.2	34.477	307	58.648	233080000	233090000	132670000	319310000	789060000	311260000	183730000	54	4.67175e-05	4.08092e-05	3.09792e-05	7.7613e-05	0.000173384	6.47554e-05	5.7218e-05	1.35503	1.18367	0.898546	2.25115	5.02898	1.87822	1.6596	3.71693	3.7756	3.7229	3.26516	2.65945	2.95076	2.3726	3032.01	2690.36	2013.81
tr|A0A6L0XTM1|A0A6L0XTM1_LEIIN;tr|A4HRS6|A4HRS6_LEIIN;tr|A4I334|A4I334_LEIIN;tr|A4HRR3|A4HRR3_LEIIN	tr|A0A6L0XTM1|A0A6L0XTM1_LEIIN;tr|A4HRS6|A4HRS6_LEIIN	DNA-directed RNA polymerase III subunit RPC3 (RNA polymerase III subunit C3)	LINF_270033400	Leishmania infantum				RNA polymerase III complex [GO:0005666]	DNA-directed 5'-3' RNA polymerase activity [GO:0003899]; single-stranded DNA binding [GO:0003697]	4	10	10	10	19	65.343	604	34.744	203310000	199530000	144590000	79745000	151350000	115770000	79477000	43	4.07506e-05	3.49336e-05	3.37626e-05	1.93832e-05	3.32569e-05	2.40851e-05	2.47511e-05	0.623641	0.534619	0.516697	0.296638	0.508958	0.368595	0.378787	3.71693	3.7756	3.7229	3.26516	2.65945	2.95076	2.3726	1395.45	1215.14	1158.01
tr|A0A6L0XTS2|A0A6L0XTS2_LEIIN;tr|A4ICJ9|A4ICJ9_LEIIN	tr|A0A6L0XTS2|A0A6L0XTS2_LEIIN;tr|A4ICJ9|A4ICJ9_LEIIN	Transitional_endoplasmic_reticulum_ATPase_-_putative	LINF_360019800	Leishmania infantum					ATP binding [GO:0005524]; hydrolase activity [GO:0016787]	2	44	44	44	69.5	86.86	784	323.31	6420200000	8807700000	6352000000	7213100000	11330000000	6808800000	5354900000	416	0.00128684	0.00154205	0.00148323	0.00175325	0.0024896	0.00141652	0.00166765	14.8151	17.7532	17.0761	20.1848	28.6622	16.3081	19.1993	3.71693	3.7756	3.7229	3.26516	2.65945	2.95076	2.3726	33150.1	40351.5	38270.6
tr|A0A6L0XTT1|A0A6L0XTT1_LEIIN;tr|A4I9S3|A4I9S3_LEIIN	tr|A0A6L0XTT1|A0A6L0XTT1_LEIIN;tr|A4I9S3|A4I9S3_LEIIN	Hypothetical_protein_-_conserved	LINF_340018000	Leishmania infantum						2	2	2	2	0.9	262.14	2464	1.7217	6446000	3509400	6127500	1929100	0	3806800	0	2	1.29201e-06	6.14423e-07	1.4308e-06	4.68896e-07	0	7.91977e-07	0	0.00492869	0.00234388	0.00545817	0.00178872	0	0.0030212	0	3.71693	3.7756	3.7229	3.26516	2.65945	2.95076	2.3726	11.0284	5.32741	12.2328
tr|A4I3G4|A4I3G4_LEIIN;tr|A0A6L0XTW9|A0A6L0XTW9_LEIIN	tr|A4I3G4|A4I3G4_LEIIN;tr|A0A6L0XTW9|A0A6L0XTW9_LEIIN	Uncharacterized protein	LINJ_28_0960	Leishmania infantum						2	9	9	9	38.2	31.527	293	20.18	51001000	67391000	45822000	54373000	0	110140000	33839000	14	1.02224e-05	1.17988e-05	1.06997e-05	1.32162e-05	0	2.29138e-05	1.05383e-05	0.324243	0.374243	0.339382	0.419201	0	0.7268	0.334263	3.71693	3.7756	3.7229	3.26516	2.65945	2.95076	2.3726	725.524	850.621	760.617
tr|A0A6L0XTX4|A0A6L0XTX4_LEIIN;tr|A4I3U5|A4I3U5_LEIIN	tr|A0A6L0XTX4|A0A6L0XTX4_LEIIN;tr|A4I3U5|A4I3U5_LEIIN	Methyltransferase_domain_containing_protein_-_putative	LINF_280028300	Leishmania infantum			methylation [GO:0032259]		methyltransferase activity [GO:0008168]	2	13	13	13	63.8	26.163	232	92.742	432760000	514520000	385020000	509890000	629950000	698320000	617470000	68	8.67405e-05	9.00818e-05	8.99043e-05	0.000123936	0.000138422	0.00014528	0.000192295	3.31539	3.4431	3.43631	4.73708	5.29075	5.55289	7.3499	3.71693	3.7756	3.7229	3.26516	2.65945	2.95076	2.3726	7418.48	7825.85	7701.41
tr|A0A6L0XTY2|A0A6L0XTY2_LEIIN;tr|A4I4S4|A4I4S4_LEIIN	tr|A0A6L0XTY2|A0A6L0XTY2_LEIIN;tr|A4I4S4|A4I4S4_LEIIN	Cdc2-related_kinase_10_-_putative	LINF_290029200	Leishmania infantum					ATP binding [GO:0005524]; protein kinase activity [GO:0004672]	2	2	2	2	4.9	48.318	428	3.1175	9084800	16356000	6297100	0	3806600	7236000	15466000	3	1.82092e-06	2.8636e-06	1.47041e-06	0	8.36443e-07	1.5054e-06	4.81649e-06	0.0376861	0.0592657	0.0304319	0	0.0173112	0.031156	0.0996832	3.71693	3.7756	3.7229	3.26516	2.65945	2.95076	2.3726	84.3261	134.705	68.2034
tr|A4ID42|A4ID42_LEIIN;tr|A0A6L0XTY3|A0A6L0XTY3_LEIIN	tr|A4ID42|A4ID42_LEIIN;tr|A0A6L0XTY3|A0A6L0XTY3_LEIIN	Uncharacterized protein	LINJ_36_3720	Leishmania infantum			biosynthetic process [GO:0009058]		transferase activity [GO:0016740]	2	4	4	4	11.5	45.5	392	7.4872	40476000	13301000	6978500	6838900	16598000	13606000	6563300	4	8.11283e-06	2.32873e-06	1.62952e-06	1.66229e-06	3.64716e-06	2.83063e-06	2.04397e-06	0.178304	0.0511809	0.0358136	0.036534	0.0801574	0.0622116	0.0449225	3.71693	3.7756	3.7229	3.26516	2.65945	2.95076	2.3726	398.971	116.329	80.2648
tr|A4IDU6|A4IDU6_LEIIN;tr|A0A6L0XU47|A0A6L0XU47_LEIIN	tr|A4IDU6|A4IDU6_LEIIN;tr|A0A6L0XU47|A0A6L0XU47_LEIIN	Uncharacterized protein	LINJ_36_5480	Leishmania infantum						2	3	3	3	2.4	364.61	3381	26.504	11812000	46397000	35271000	25620000	22163000	0	0	3	2.36755e-06	8.12316e-06	8.23597e-06	6.22732e-06	4.86998e-06	0	0	0.00649336	0.022279	0.0225884	0.0170794	0.0133567	0	0	3.71693	3.7756	3.7229	3.26516	2.65945	2.95076	2.3726	14.5295	50.6382	50.6248
tr|A0A6L0XU93|A0A6L0XU93_LEIIN;tr|A4I480|A4I480_LEIIN	tr|A0A6L0XU93|A0A6L0XU93_LEIIN;tr|A4I480|A4I480_LEIIN	Hypothetical_protein_-_conserved	LINF_290007700	Leishmania infantum						2	3	3	3	17.7	26.819	249	23.69	149950000	112520000	108500000	0	0	19513000	0	7	3.00553e-05	1.96999e-05	2.53353e-05	0	0	4.05954e-06	0	1.12067	0.734551	0.944679	0	0	0.151368	0	3.71693	3.7756	3.7229	3.26516	2.65945	2.95076	2.3726	2507.61	1669.57	2117.2
tr|A0A6L0XUF6|A0A6L0XUF6_LEIIN;tr|A4IE31|A4IE31_LEIIN	tr|A0A6L0XUF6|A0A6L0XUF6_LEIIN;tr|A4IE31|A4IE31_LEIIN	Hypothetical_protein_-_conserved	LINF_360072000	Leishmania infantum					oxidoreductase activity [GO:0016491]	2	5	5	5	5.1	116.45	1093	2.6206	21201000	7937500	19117000	10761000	19735000	20474000	10091000	6	4.24943e-06	1.38969e-06	4.46392e-06	2.61562e-06	4.33647e-06	4.25947e-06	3.14259e-06	0.0364915	0.0119338	0.0383334	0.0224613	0.0372389	0.0365776	0.0269866	3.71693	3.7756	3.7229	3.26516	2.65945	2.95076	2.3726	81.653	27.1245	85.9122
tr|A4I4F7|A4I4F7_LEIIN;tr|A0A6L0XUH3|A0A6L0XUH3_LEIIN	tr|A4I4F7|A4I4F7_LEIIN;tr|A0A6L0XUH3|A0A6L0XUH3_LEIIN	Uncharacterized protein (Fragment)	LINJ_29_1080	Leishmania infantum						2	7	7	7	8.4	93.716	888	9.8699	50772000	68343000	49047000	29680000	16241000	22607000	7400000	21	1.01765e-05	1.19654e-05	1.14527e-05	7.21416e-06	3.56871e-06	4.70322e-06	2.30454e-06	0.108589	0.127678	0.122207	0.0769789	0.0380801	0.0501859	0.0245907	3.71693	3.7756	3.7229	3.26516	2.65945	2.95076	2.3726	242.977	290.2	273.888
tr|A0A6L0XUJ4|A0A6L0XUJ4_LEIIN	tr|A0A6L0XUJ4|A0A6L0XUJ4_LEIIN	Hsp70	LINF_280035700	Leishmania infantum					ATP binding [GO:0005524]	1	9	1	1	35.9	25.809	234	2.8865	0	182900000	80254000	21188000	12565000	0	35974000	5	0	3.2022e-05	1.87398e-05	5.15005e-06	2.76097e-06	0	1.12032e-05	0	1.24073	0.726094	0.199545	0.106977	0	0.434081	3.71693	3.7756	3.7229	3.26516	2.65945	2.95076	2.3726	0	2820.07	1627.31
tr|A0A6L0XUM8|A0A6L0XUM8_LEIIN;tr|E9AHH2|E9AHH2_LEIIN	tr|A0A6L0XUM8|A0A6L0XUM8_LEIIN;tr|E9AHH2|E9AHH2_LEIIN	Hypothetical_protein_-_conserved	LINF_280039700	Leishmania infantum						2	9	9	9	37.9	150.64	1516	104.59	283470000	421870000	183180000	174410000	57834000	247410000	176660000	22	5.68175e-05	7.38607e-05	4.27735e-05	4.23929e-05	1.27081e-05	5.14718e-05	5.50163e-05	0.377174	0.490313	0.283945	0.281419	0.084361	0.341688	0.365217	3.71693	3.7756	3.7229	3.26516	2.65945	2.95076	2.3726	843.961	1114.44	636.374
tr|A0A6L0XV37|A0A6L0XV37_LEIIN;tr|A4I4M6|A4I4M6_LEIIN	tr|A0A6L0XV37|A0A6L0XV37_LEIIN;tr|A4I4M6|A4I4M6_LEIIN	Hypothetical_protein_-_conserved	LINF_290023100	Leishmania infantum						2	16	16	16	9	231.73	2149	62.024	130390000	97258000	76832000	145540000	213600000	99939000	78446000	51	2.61348e-05	1.70279e-05	1.79407e-05	3.53756e-05	4.69354e-05	2.07916e-05	2.443e-05	0.112781	0.0734815	0.0774207	0.152659	0.202543	0.0897233	0.105424	3.71693	3.7756	3.7229	3.26516	2.65945	2.95076	2.3726	252.358	167.017	173.514
tr|A0A6L0XV67|A0A6L0XV67_LEIIN;tr|A4IDX5|A4IDX5_LEIIN	tr|A0A6L0XV67|A0A6L0XV67_LEIIN;tr|A4IDX5|A4IDX5_LEIIN	Nuclease-related_domain_containing_protein_-_putative	LINF_360065900	Leishmania infantum				integral component of membrane [GO:0016021]		2	5	5	5	16.6	49.659	439	51.259	220040000	45713000	45934000	43186000	152320000	31809000	3282900	20	4.41038e-05	8.0034e-06	1.07258e-05	1.0497e-05	3.347e-05	6.61763e-06	1.02238e-06	0.888134	0.161167	0.21599	0.211381	0.673997	0.133261	0.0205879	3.71693	3.7756	3.7229	3.26516	2.65945	2.95076	2.3726	1987.28	366.318	484.073
tr|A4I573|A4I573_LEIIN;tr|A0A6L0XV75|A0A6L0XV75_LEIIN	tr|A4I573|A4I573_LEIIN;tr|A0A6L0XV75|A0A6L0XV75_LEIIN	Putative eukaryotic translation initiation factor 4e	LINJ_30_0460	Leishmania infantum					translation initiation factor activity [GO:0003743]	2	5	5	5	22.1	33.747	308	61.92	144350000	152100000	121380000	83542000	141080000	74992000	28116000	25	2.89329e-05	2.66296e-05	2.83429e-05	2.03061e-05	3.10002e-05	1.56015e-05	8.75602e-06	0.857347	0.789094	0.839864	0.601716	0.918606	0.462309	0.259461	3.71693	3.7756	3.7229	3.26516	2.65945	2.95076	2.3726	1918.39	1793.54	1882.29
tr|A0A6L0XVA8|A0A6L0XVA8_LEIIN;tr|A4IBB9|A4IBB9_LEIIN	tr|A0A6L0XVA8|A0A6L0XVA8_LEIIN;tr|A4IBB9|A4IBB9_LEIIN	ATP-dependent_RNA_helicase-like_protein	LINF_350028000	Leishmania infantum					ATP binding [GO:0005524]; helicase activity [GO:0004386]	2	26	26	26	30.1	127.09	1150	323.31	882870000	1274400000	735300000	506630000	529840000	377060000	447900000	126	0.000176959	0.000223121	0.000171697	0.000123144	0.000116424	7.84446e-05	0.000139487	1.39239	1.75562	1.35098	0.96895	0.916078	0.617236	1.09755	3.71693	3.7756	3.7229	3.26516	2.65945	2.95076	2.3726	3115.59	3990.35	3027.8
tr|A0A6L0XVD1|A0A6L0XVD1_LEIIN;tr|A4I4W9|A4I4W9_LEIIN	tr|A0A6L0XVD1|A0A6L0XVD1_LEIIN;tr|A4I4W9|A4I4W9_LEIIN	Domain_of_uncharacterized_function_(DUF4586)_-_pu tative	LINF_290033400	Leishmania infantum				cytoplasm [GO:0005737]; microtubule organizing center [GO:0005815]		2	3	3	3	7.1	37.986	340	4.1951	123680000	89558000	58807000	67784000	0	43261000	0	14	2.47899e-05	1.56798e-05	1.37318e-05	1.64759e-05	0	9.00013e-06	0	0.652606	0.412777	0.361495	0.433736	0	0.236933	0	3.71693	3.7756	3.7229	3.26516	2.65945	2.95076	2.3726	1460.26	938.205	810.177
tr|A0A6L0XVI1|A0A6L0XVI1_LEIIN	tr|A0A6L0XVI1|A0A6L0XVI1_LEIIN	Y113g7b.23_protein-like_protein	LINF_360077400	Leishmania infantum						1	2	2	2	7.2	38.507	362	1.9697	8190200	59174000	29036000	9726700	0	21201000	0	4	1.64161e-06	1.03601e-05	6.78007e-06	2.36422e-06	0	4.41071e-06	0	0.0426314	0.269046	0.176074	0.0613971	0	0.114543	0	3.71693	3.7756	3.7229	3.26516	2.65945	2.95076	2.3726	95.3916	611.516	394.613
tr|A4I5K3|A4I5K3_LEIIN;tr|A0A6L0XVK4|A0A6L0XVK4_LEIIN	tr|A4I5K3|A4I5K3_LEIIN;tr|A0A6L0XVK4|A0A6L0XVK4_LEIIN	Uncharacterized protein	LINJ_30_1760	Leishmania infantum						2	36	36	36	21.8	210.6	1951	125.89	449040000	568060000	363080000	415860000	534210000	351400000	298330000	105	9.00036e-05	9.94556e-05	8.47812e-05	0.000101081	0.000117385	7.31062e-05	9.29073e-05	0.427368	0.472249	0.40257	0.479966	0.557382	0.347133	0.441155	3.71693	3.7756	3.7229	3.26516	2.65945	2.95076	2.3726	956.274	1073.38	902.233
tr|A0A6L0XVP2|A0A6L0XVP2_LEIIN;tr|A4I5P1|A4I5P1_LEIIN	tr|A0A6L0XVP2|A0A6L0XVP2_LEIIN;tr|A4I5P1|A4I5P1_LEIIN	Oligomerisation_domain_containing_protein_-_putative	LINF_300026600	Leishmania infantum						2	2	2	2	12.9	23.24	202	1.827	0	0	32274000	0	0	12703000	9947100	2	0	0	7.53616e-06	0	0	2.64277e-06	3.09777e-06	0	0	0.324275	0	0	0.113716	0.133295	3.71693	3.7756	3.7229	3.26516	2.65945	2.95076	2.3726	0	0	726.76
tr|A4I6U1|A4I6U1_LEIIN;tr|A0A6L0XVX2|A0A6L0XVX2_LEIIN;tr|A0A6L0XWP8|A0A6L0XWP8_LEIIN;tr|A0A6L0XM41|A0A6L0XM41_LEIIN	tr|A4I6U1|A4I6U1_LEIIN;tr|A0A6L0XVX2|A0A6L0XVX2_LEIIN;tr|A0A6L0XWP8|A0A6L0XWP8_LEIIN;tr|A0A6L0XM41|A0A6L0XM41_LEIIN	Putative 3-ketoacyl-CoA thiolase-like protein (EC 2.3.1.16)	LINJ_31_1660	Leishmania infantum	2.3.1.16				acetyl-CoA C-acyltransferase activity [GO:0003988]	4	21	21	21	54.8	46.944	440	304.04	2996500000	3797100000	2782600000	2941200000	3629000000	2556700000	2411700000	150	0.000600605	0.000664794	0.000649752	0.000714902	0.000797418	0.000531903	0.000751063	12.7941	14.1614	13.841	15.2288	16.9866	11.3306	15.9991	3.71693	3.7756	3.7229	3.26516	2.65945	2.95076	2.3726	28627.9	32187.6	31020.2
tr|A4I6X8|A4I6X8_LEIIN;tr|A0A6L0XVZ9|A0A6L0XVZ9_LEIIN;tr|A0A6L0XWS6|A0A6L0XWS6_LEIIN;tr|A4I6W5|A4I6W5_LEIIN	tr|A4I6X8|A4I6X8_LEIIN;tr|A0A6L0XVZ9|A0A6L0XVZ9_LEIIN;tr|A0A6L0XWS6|A0A6L0XWS6_LEIIN;tr|A4I6W5|A4I6W5_LEIIN	Mannosyltransferase-like protein	LINJ_31_1920	Leishmania infantum					glycosyltransferase activity [GO:0016757]	4	11	11	11	15.5	94.028	857	24.876	91727000	88399000	51900000	58275000	117210000	14947000	36316000	28	1.83854e-05	1.54768e-05	1.21189e-05	1.41646e-05	2.57551e-05	3.10961e-06	1.13097e-05	0.195531	0.164598	0.128886	0.150642	0.273909	0.0330711	0.12028	3.71693	3.7756	3.7229	3.26516	2.65945	2.95076	2.3726	437.518	374.117	288.858
tr|A0A6L0XW08|A0A6L0XW08_LEIIN;tr|A4IC30|A4IC30_LEIIN	tr|A0A6L0XW08|A0A6L0XW08_LEIIN;tr|A4IC30|A4IC30_LEIIN	Hypothetical_protein_-_conserved	LINF_350056700	Leishmania infantum						2	4	4	4	5.3	81.443	720	3.0706	0	0	0	0	6943500	0	8593400	4	0	0	0	0	1.52573e-06	0	2.6762e-06	0	0	0	0	0.0187337	0	0.0328597	3.71693	3.7756	3.7229	3.26516	2.65945	2.95076	2.3726	0	0	0
tr|A0A6L0XW10|A0A6L0XW10_LEIIN;tr|A4I5N4|A4I5N4_LEIIN	tr|A0A6L0XW10|A0A6L0XW10_LEIIN;tr|A4I5N4|A4I5N4_LEIIN	Hypothetical_protein_-_conserved	LINF_300025700	Leishmania infantum				integral component of membrane [GO:0016021]		2	2	2	2	3.3	103.01	941	9.4674	5696400	9229300	7491500	5538600	10722000	7738400	0	5	1.14176e-06	1.61586e-06	1.74931e-06	1.34624e-06	2.356e-06	1.60992e-06	0	0.011084	0.0156864	0.0169819	0.013069	0.0228715	0.0156287	0	3.71693	3.7756	3.7229	3.26516	2.65945	2.95076	2.3726	24.8014	35.6538	38.0596
tr|A4I5P3|A4I5P3_LEIIN;tr|A0A6L0XW20|A0A6L0XW20_LEIIN	tr|A4I5P3|A4I5P3_LEIIN;tr|A0A6L0XW20|A0A6L0XW20_LEIIN	PNPLA domain-containing protein	LINJ_30_2150	Leishmania infantum			lipid catabolic process [GO:0016042]	integral component of membrane [GO:0016021]	triglyceride lipase activity [GO:0004806]	2	2	2	2	1.9	96.428	890	2.0872	0	3016500	3506200	0	4055900	0	6011100	3	0	5.28127e-07	8.18717e-07	0	8.91223e-07	0	1.872e-06	0	0.0054769	0.00849045	0	0.00924236	0	0.0194135	3.71693	3.7756	3.7229	3.26516	2.65945	2.95076	2.3726	0	12.4485	19.0287
tr|A0A6L0XW40|A0A6L0XW40_LEIIN;tr|A4ICX6|A4ICX6_LEIIN	tr|A0A6L0XW40|A0A6L0XW40_LEIIN;tr|A4ICX6|A4ICX6_LEIIN	Hypothetical_protein_-_conserved	LINF_360006100	Leishmania infantum						2	4	4	4	5.4	96.793	849	5.5923	80231000	73973000	69222000	33965000	9588300	19611000	10240000	14	1.60811e-05	1.29511e-05	1.61637e-05	8.25569e-06	2.10688e-06	4.07992e-06	3.18899e-06	0.16614	0.133802	0.166993	0.0852922	0.0217669	0.042151	0.0329465	3.71693	3.7756	3.7229	3.26516	2.65945	2.95076	2.3726	371.752	304.121	374.261
tr|A0A6L0XW55|A0A6L0XW55_LEIIN;tr|A4I739|A4I739_LEIIN	tr|A0A6L0XW55|A0A6L0XW55_LEIIN;tr|A4I739|A4I739_LEIIN	p-nitrophenylphosphatase_-_putative	LINF_310031600	Leishmania infantum						2	10	10	10	30.8	38.859	364	83.243	223090000	203290000	166360000	117690000	54695000	274570000	71267000	34	4.47152e-05	3.55919e-05	3.8846e-05	2.86063e-05	1.20184e-05	5.71223e-05	2.21943e-05	1.1507	0.915924	0.999665	0.736156	0.309282	1.46999	0.57115	3.71693	3.7756	3.7229	3.26516	2.65945	2.95076	2.3726	2574.8	2081.81	2240.43
tr|A0A6L0XW80|A0A6L0XW80_LEIIN;tr|A4ICS9|A4ICS9_LEIIN	tr|A0A6L0XW80|A0A6L0XW80_LEIIN;tr|A4ICS9|A4ICS9_LEIIN	Hypothetical_protein_-_conserved	LINF_360011100	Leishmania infantum						2	13	13	13	52	28.942	248	110.97	284650000	291090000	237980000	137570000	69278000	237250000	102350000	53	5.7054e-05	5.09638e-05	5.55696e-05	3.34384e-05	1.52228e-05	4.93581e-05	3.18743e-05	1.97132	1.7609	1.92003	1.15536	0.525976	1.70542	1.10132	3.71693	3.7756	3.7229	3.26516	2.65945	2.95076	2.3726	4411.01	4002.36	4303.15
tr|A0A6L0XXA5|A0A6L0XXA5_LEIIN;tr|A4I897|A4I897_LEIIN	tr|A0A6L0XXA5|A0A6L0XXA5_LEIIN;tr|A4I897|A4I897_LEIIN	Hypothetical_protein_-_conserved	LINF_320034600	Leishmania infantum						2	3	3	3	4.1	92.822	872	4.0917	67189000	34527000	44409000	56555000	0	25690000	2370300	7	1.34671e-05	6.04496e-06	1.03697e-05	1.37465e-05	0	5.34462e-06	7.3817e-07	0.145085	0.0651243	0.111716	0.148096	0	0.0575792	0.00795253	3.71693	3.7756	3.7229	3.26516	2.65945	2.95076	2.3726	324.641	148.022	250.377
tr|A0A6L0XXA6|A0A6L0XXA6_LEIIN;tr|A4ID01|A4ID01_LEIIN	tr|A0A6L0XXA6|A0A6L0XXA6_LEIIN;tr|A4ID01|A4ID01_LEIIN	Hypothetical_protein_-_conserved	LINF_360048400	Leishmania infantum						2	10	10	10	48.8	28.529	250	34.32	196760000	247650000	252210000	190210000	33329000	19041000	27418000	26	3.94377e-05	4.33584e-05	5.88924e-05	4.62333e-05	7.32354e-06	3.96134e-06	8.53864e-06	1.38237	1.5198	2.0643	1.62057	0.256705	0.138853	0.299297	3.71693	3.7756	3.7229	3.26516	2.65945	2.95076	2.3726	3093.18	3454.37	4626.48
tr|A4I7N1|A4I7N1_LEIIN;tr|A0A6L0XXB1|A0A6L0XXB1_LEIIN	tr|A4I7N1|A4I7N1_LEIIN;tr|A0A6L0XXB1|A0A6L0XXB1_LEIIN	Uncharacterized protein	LINJ_32_0540	Leishmania infantum				integral component of membrane [GO:0016021]		2	10	10	10	33.9	40.268	363	71.192	266070000	252220000	196000000	144770000	235790000	97354000	101400000	35	5.33299e-05	4.41585e-05	4.57671e-05	3.51885e-05	5.18113e-05	2.02538e-05	3.15785e-05	1.32437	1.09662	1.13656	0.873857	1.28666	0.502975	0.784207	3.71693	3.7756	3.7229	3.26516	2.65945	2.95076	2.3726	2963.41	2492.51	2547.24
tr|A0A6L0XXC5|A0A6L0XXC5_LEIIN;tr|A4I769|A4I769_LEIIN	tr|A0A6L0XXC5|A0A6L0XXC5_LEIIN;tr|A4I769|A4I769_LEIIN	2-oxoglutarate_dehydrogenase_-_e3_component_-_lipoamidedehydrogenase-like_protein	LINF_310034500	Leishmania infantum			cell redox homeostasis [GO:0045454]		flavin adenine dinucleotide binding [GO:0050660]; oxidoreductase activity [GO:0016491]	2	16	16	16	41.5	56.069	518	179.43	260560000	347130000	188220000	367540000	566490000	379070000	409950000	89	5.22255e-05	6.07753e-05	4.39504e-05	8.9336e-05	0.000124478	7.88627e-05	0.000127669	0.93145	1.08394	0.783863	1.59332	2.22008	1.40653	2.27699	3.71693	3.7756	3.7229	3.26516	2.65945	2.95076	2.3726	2084.2	2463.69	1756.78
tr|A0A6L0XXE2|A0A6L0XXE2_LEIIN;tr|A4I8D3|A4I8D3_LEIIN	tr|A0A6L0XXE2|A0A6L0XXE2_LEIIN;tr|A4I8D3|A4I8D3_LEIIN	ATP-binding_cassette_protein_subfamily_B_-_member_3_-_putative	LINF_320038400	Leishmania infantum				integral component of membrane [GO:0016021]	ATPase-coupled transmembrane transporter activity [GO:0042626]; ATP binding [GO:0005524]	2	17	17	17	24.5	96.632	891	159.67	218560000	321020000	170400000	442450000	682840000	318600000	295860000	89	4.38072e-05	5.6204e-05	3.97893e-05	0.000107544	0.000150044	6.62824e-05	9.21381e-05	0.453341	0.581629	0.411762	1.11292	1.55273	0.685926	0.953495	3.71693	3.7756	3.7229	3.26516	2.65945	2.95076	2.3726	1014.39	1321.99	922.833
tr|A0A6L0XXG3|A0A6L0XXG3_LEIIN;tr|A4I7A4|A4I7A4_LEIIN	tr|A0A6L0XXG3|A0A6L0XXG3_LEIIN;tr|A4I7A4|A4I7A4_LEIIN	Hypothetical_protein_-_conserved	LINF_310038700	Leishmania infantum						2	8	8	8	4.3	212.81	1912	6.7069	4591500	19624000	6633200	45789000	16103000	17251000	13420000	9	9.203e-07	3.43576e-06	1.54889e-06	1.11297e-05	3.53839e-06	3.58894e-06	4.17932e-06	0.00432451	0.0161447	0.00727827	0.0522987	0.016627	0.0168645	0.0196387	3.71693	3.7756	3.7229	3.26516	2.65945	2.95076	2.3726	9.67649	36.6955	16.3119
tr|A4I7G9|A4I7G9_LEIIN;tr|A0A6L0XXJ8|A0A6L0XXJ8_LEIIN	tr|A4I7G9|A4I7G9_LEIIN;tr|A0A6L0XXJ8|A0A6L0XXJ8_LEIIN	Uncharacterized protein	LINJ_32_0060	Leishmania infantum						2	4	4	4	14.1	41.528	382	4.6796	20462000	17838000	6529600	4590500	0	29495000	0	8	4.10131e-06	3.12307e-06	1.5247e-06	1.11579e-06	0	6.13622e-06	0	0.0987602	0.0752038	0.0367149	0.0268683	0	0.147761	0	3.71693	3.7756	3.7229	3.26516	2.65945	2.95076	2.3726	220.985	170.931	82.2849
tr|A0A6L0XXN4|A0A6L0XXN4_LEIIN;tr|A4I8N9|A4I8N9_LEIIN	tr|A0A6L0XXN4|A0A6L0XXN4_LEIIN;tr|A4I8N9|A4I8N9_LEIIN	Hypothetical_protein_-_conserved	LINF_330007300	Leishmania infantum						2	3	3	3	20.2	22.176	203	5.609	45236000	53261000	12515000	11774000	43432000	0	12113000	4	9.0669e-06	9.3249e-06	2.92232e-06	2.86184e-06	9.54353e-06	0	3.77229e-06	0.408861	0.420495	0.131779	0.129051	0.430354	0	0.170107	3.71693	3.7756	3.7229	3.26516	2.65945	2.95076	2.3726	914.864	955.747	295.34
tr|A0A6L0XXS7|A0A6L0XXS7_LEIIN	tr|A0A6L0XXS7|A0A6L0XXS7_LEIIN	Hypothetical_protein	LINF_320031400	Leishmania infantum						1	2	2	2	34.7	7.86	72	10.638	16835000	3691700	13168000	13021000	76994000	60482000	42324000	7	3.37433e-06	6.4634e-07	3.0748e-06	3.16494e-06	1.69183e-05	1.25828e-05	1.31807e-05	0.429304	0.0822316	0.391196	0.402665	2.15245	1.60087	1.67694	3.71693	3.7756	3.7229	3.26516	2.65945	2.95076	2.3726	960.608	186.905	876.742
tr|A4I8B4|A4I8B4_LEIIN;tr|A0A6L0XXX5|A0A6L0XXX5_LEIIN	tr|A4I8B4|A4I8B4_LEIIN;tr|A0A6L0XXX5|A0A6L0XXX5_LEIIN	Tubulin-tyrosine ligase-like protein (EC 6.3.2.25)	LINJ_32_3080	Leishmania infantum	6.3.2.25		cellular protein modification process [GO:0006464]		tubulin-tyrosine ligase activity [GO:0004835]	2	5	5	5	10.9	56.656	495	5.9396	1689600000	2004000000	1417200000	797760000	1428000000	26969000	16056000	21	0.000338656	0.000350859	0.000330924	0.000193907	0.000313781	5.6107e-06	5.00023e-06	5.97741	6.1928	5.84093	3.42254	5.53836	0.099031	0.088256	3.71693	3.7756	3.7229	3.26516	2.65945	2.95076	2.3726	13375	14075.7	13090.6
tr|A4I9D5|A4I9D5_LEIIN;tr|A0A6L0XYF1|A0A6L0XYF1_LEIIN	tr|A4I9D5|A4I9D5_LEIIN;tr|A0A6L0XYF1|A0A6L0XYF1_LEIIN	Uncharacterized protein	LINJ_33_3090	Leishmania infantum						2	2	2	2	1.8	134.07	1267	1.659	0	0	0	12050000	10462000	77332000	0	2	0	0	0	2.92893e-06	2.29887e-06	1.60884e-05	0	0	0	0	0.0218463	0.0171468	0.12	0	3.71693	3.7756	3.7229	3.26516	2.65945	2.95076	2.3726	0	0	0
tr|A0A6L0XYG2|A0A6L0XYG2_LEIIN;tr|A4I8T3|A4I8T3_LEIIN	tr|A0A6L0XYG2|A0A6L0XYG2_LEIIN;tr|A4I8T3|A4I8T3_LEIIN	Serine/threonine-protein phosphatase 2A 55 kDa regulatory subunit B	LINF_330013600	Leishmania infantum				protein phosphatase type 2A complex [GO:0000159]	protein phosphatase regulator activity [GO:0019888]	2	4	4	4	4.5	83.205	780	3.6197	14956000	34052000	11533000	14319000	24087000	6749100	0	15	2.99771e-06	5.9618e-06	2.69302e-06	3.48044e-06	5.29275e-06	1.4041e-06	0	0.0360281	0.071652	0.0323661	0.0418297	0.063611	0.0168752	0	3.71693	3.7756	3.7229	3.26516	2.65945	2.95076	2.3726	80.616	162.858	72.5383
tr|A0A6L0XYX3|A0A6L0XYX3_LEIIN;tr|A4I8U3|A4I8U3_LEIIN	tr|A0A6L0XYX3|A0A6L0XYX3_LEIIN;tr|A4I8U3|A4I8U3_LEIIN	NLI_interacting_factor-like_phosphatase_-_putative	LINF_330014800	Leishmania infantum						2	7	7	7	6.2	133.22	1270	9.0935	25059000	32228000	28689000	26132000	10093000	70913000	17300000	9	5.02272e-06	5.64246e-06	6.69904e-06	6.35177e-06	2.21778e-06	1.47529e-05	5.38765e-06	0.0377024	0.0423544	0.0502855	0.0476788	0.0166475	0.110741	0.0404417	3.71693	3.7756	3.7229	3.26516	2.65945	2.95076	2.3726	84.3626	96.2678	112.699
tr|A0A6L0XYZ2|A0A6L0XYZ2_LEIIN;tr|A4I8V9|A4I8V9_LEIIN	tr|A0A6L0XYZ2|A0A6L0XYZ2_LEIIN;tr|A4I8V9|A4I8V9_LEIIN	WD_domain_-_G-beta_repeat_-_putative	LINF_330016900	Leishmania infantum						2	7	7	7	4.9	166.51	1569	12.464	29414000	57017000	20261000	14027000	0	68953000	48637000	11	5.89561e-06	9.9825e-06	4.73105e-06	3.40947e-06	0	1.43452e-05	1.51468e-05	0.035407	0.0599513	0.028413	0.0204761	0	0.086152	0.0909661	3.71693	3.7756	3.7229	3.26516	2.65945	2.95076	2.3726	79.2263	136.264	63.6788
tr|A4I9N6|A4I9N6_LEIIN;tr|A0A6L0XZC3|A0A6L0XZC3_LEIIN	tr|A4I9N6|A4I9N6_LEIIN;tr|A0A6L0XZC3|A0A6L0XZC3_LEIIN	Uncharacterized protein	LINJ_34_0680	Leishmania infantum						2	3	3	3	3.1	100.71	927	2.245	24958000	34233000	24357000	33853000	0	141100000	0	5	5.00247e-06	5.99349e-06	5.68749e-06	8.22847e-06	0	2.93548e-05	0	0.049672	0.0595124	0.056474	0.0817046	0	0.291479	0	3.71693	3.7756	3.7229	3.26516	2.65945	2.95076	2.3726	111.146	135.266	126.569
tr|A0A6L0XZF2|A0A6L0XZF2_LEIIN;tr|A4I999|A4I999_LEIIN	tr|A0A6L0XZF2|A0A6L0XZF2_LEIIN;tr|A4I999|A4I999_LEIIN	Hypothetical_protein_-_conserved	LINF_330035200	Leishmania infantum						2	4	4	4	4.2	109.83	1052	6.2882	29396000	31359000	26119000	29868000	6050500	21776000	4575600	11	5.892e-06	5.49031e-06	6.09893e-06	7.25985e-06	1.32951e-06	4.53034e-06	1.42495e-06	0.0536466	0.0499892	0.0555306	0.0661008	0.0121051	0.0412486	0.0129742	3.71693	3.7756	3.7229	3.26516	2.65945	2.95076	2.3726	120.039	113.621	124.454
tr|A0A6L0XZH3|A0A6L0XZH3_LEIIN	tr|A0A6L0XZH3|A0A6L0XZH3_LEIIN	Hypothetical_protein	LINF_340018500	Leishmania infantum						1	3	3	3	16.8	20.104	179	48.178	1295300000	1605900000	1231900000	512660000	0	286500000	180840000	12	0.000259624	0.00028116	0.000287655	0.00012461	0	5.96042e-05	5.6318e-05	12.9141	13.9853	14.3084	6.19825	0	2.96479	2.80133	3.71693	3.7756	3.7229	3.26516	2.65945	2.95076	2.3726	28896.4	31787.2	32067.7
tr|A0A6L0XZK5|A0A6L0XZK5_LEIIN;tr|A4I9F3|A4I9F3_LEIIN	tr|A0A6L0XZK5|A0A6L0XZK5_LEIIN;tr|A4I9F3|A4I9F3_LEIIN	Hypothetical_protein_-_conserved	LINF_330041300	Leishmania infantum				integral component of membrane [GO:0016021]		2	15	15	15	19	109.25	1017	232.38	271440000	373190000	240880000	246220000	141150000	271450000	210950000	53	5.44062e-05	6.53379e-05	5.62468e-05	5.98474e-05	3.10156e-05	5.64732e-05	6.5695e-05	0.497998	0.598058	0.514845	0.547802	0.283895	0.516917	0.601327	3.71693	3.7756	3.7229	3.26516	2.65945	2.95076	2.3726	1114.31	1359.33	1153.86
tr|A0A6L0XZL3|A0A6L0XZL3_LEIIN	tr|A0A6L0XZL3|A0A6L0XZL3_LEIIN	Zn-finger_in_Ran_binding_protein_and_others_-_putative	LINF_330042300	Leishmania infantum					metal ion binding [GO:0046872]	1	4	4	4	12.2	32.666	304	7.781	81509000	112130000	112420000	48673000	88057000	99867000	50704000	18	1.63373e-05	1.96316e-05	2.62507e-05	1.18307e-05	1.93492e-05	2.07766e-05	1.57905e-05	0.500132	0.600981	0.803609	0.362171	0.592334	0.636031	0.483392	3.71693	3.7756	3.7229	3.26516	2.65945	2.95076	2.3726	1119.09	1365.98	1801.04
tr|A4IA32|A4IA32_LEIIN;tr|A0A6L0XZT9|A0A6L0XZT9_LEIIN;tr|A0A6L0XZ89|A0A6L0XZ89_LEIIN	tr|A4IA32|A4IA32_LEIIN;tr|A0A6L0XZT9|A0A6L0XZT9_LEIIN;tr|A0A6L0XZ89|A0A6L0XZ89_LEIIN	Uncharacterized protein	LINJ_34_2390	Leishmania infantum						3	7	7	7	28.8	142.95	1342	84.2	535800000	679670000	497850000	742940000	127850000	890810000	557270000	29	0.000107393	0.000118996	0.000116251	0.000180582	2.80931e-05	0.000185326	0.000173548	0.751265	0.832432	0.813226	1.26326	0.196524	1.29644	1.21404	3.71693	3.7756	3.7229	3.26516	2.65945	2.95076	2.3726	1681.02	1892.04	1822.59
tr|A0A6L0XZW7|A0A6L0XZW7_LEIIN;tr|A4I9R1|A4I9R1_LEIIN	tr|A0A6L0XZW7|A0A6L0XZW7_LEIIN;tr|A4I9R1|A4I9R1_LEIIN	Hypothetical_protein_-_conserved	LINF_340016400	Leishmania infantum						2	2	2	2	4.4	64.156	588	3.2805	25890000	35892000	23445000	17321000	0	0	0	4	5.18928e-06	6.28395e-06	5.47454e-06	4.21012e-06	0	0	0	0.0808853	0.0979479	0.0853316	0.0656232	0	0	0	3.71693	3.7756	3.7229	3.26516	2.65945	2.95076	2.3726	180.988	222.627	191.244
tr|A0A6L0XZZ1|A0A6L0XZZ1_LEIIN;tr|A4IAV3|A4IAV3_LEIIN	tr|A0A6L0XZZ1|A0A6L0XZZ1_LEIIN;tr|A4IAV3|A4IAV3_LEIIN	Phosphatidylinositol-4-phosphate_5-kinase-like_-_putative	LINF_350010300	Leishmania infantum					ATP binding [GO:0005524]; phosphatidylinositol phosphate kinase activity [GO:0016307]	2	3	3	3	3.1	116.2	1083	3.0409	18442000	23583000	11301000	0	0	0	0	3	3.69643e-06	4.1289e-06	2.63885e-06	0	0	0	0	0.031811	0.0355327	0.0227095	0	0	0	0	3.71693	3.7756	3.7229	3.26516	2.65945	2.95076	2.3726	71.1799	80.7625	50.8962
tr|A0A6L0Y084|A0A6L0Y084_LEIIN;tr|A4IAI0|A4IAI0_LEIIN	tr|A0A6L0Y084|A0A6L0Y084_LEIIN;tr|A4IAI0|A4IAI0_LEIIN	GRIP_domain_containing_protein_-_putative	LINF_340048700	Leishmania infantum						2	4	4	4	17.7	46.862	423	2.969	0	9655000	8452300	12292000	16883000	233880000	15470000	4	0	1.69039e-06	1.97366e-06	2.98775e-06	3.70978e-06	4.8657e-05	4.81774e-06	0	0.0360717	0.0421164	0.0637564	0.079164	1.0383	0.102807	3.71693	3.7756	3.7229	3.26516	2.65945	2.95076	2.3726	0	81.9876	94.3906
tr|A0A6L0Y0L1|A0A6L0Y0L1_LEIIN;tr|A4IB09|A4IB09_LEIIN	tr|A0A6L0Y0L1|A0A6L0Y0L1_LEIIN;tr|A4IB09|A4IB09_LEIIN	Dolichyl-diphosphooligosaccharide--protein glycotransferase (EC 2.4.99.18)	LINF_350016200	Leishmania infantum	2.4.99.18	PATHWAY: Protein modification; protein glycosylation. {ECO:0000256|ARBA:ARBA00004922}.	protein glycosylation [GO:0006486]	integral component of membrane [GO:0016021]	dolichyl-diphosphooligosaccharide-protein glycotransferase activity [GO:0004579]; metal ion binding [GO:0046872]	2	23	23	7	32.7	92.337	838	192.35	3915500000	4320900000	3367700000	2875600000	4483000000	2437600000	1622000000	190	0.000784806	0.0007565	0.000786376	0.000698957	0.000985071	0.000507125	0.000505131	8.49936	8.19282	8.51637	7.56963	10.6682	5.49211	5.47051	3.71693	3.7756	3.7229	3.26516	2.65945	2.95076	2.3726	19018.1	18621.5	19086.8
tr|A0A6L0Y0M0|A0A6L0Y0M0_LEIIN;tr|A4IBI3|A4IBI3_LEIIN	tr|A0A6L0Y0M0|A0A6L0Y0M0_LEIIN;tr|A4IBI3|A4IBI3_LEIIN	PPR_repeat /Pentatricopeptide_repeat_domain_containing_protein_-_putative	LINF_350034800	Leishmania infantum						2	11	11	11	11.7	117.99	1050	32.358	114150000	102980000	58253000	47812000	86229000	18657000	39319000	30	2.28797e-05	1.80297e-05	1.36024e-05	1.16214e-05	1.89475e-05	3.88145e-06	1.22449e-05	0.193912	0.152807	0.115284	0.0984948	0.160586	0.0328964	0.103779	3.71693	3.7756	3.7229	3.26516	2.65945	2.95076	2.3726	433.897	347.316	258.373
tr|A0A6L0Y0Y0|A0A6L0Y0Y0_LEIIN;tr|A4IAQ1|A4IAQ1_LEIIN;tr|A4IAQ0|A4IAQ0_LEIIN	tr|A0A6L0Y0Y0|A0A6L0Y0Y0_LEIIN;tr|A4IAQ1|A4IAQ1_LEIIN	Pyruvate kinase (EC 2.7.1.40)	LINF_350005400	Leishmania infantum	2.7.1.40	PATHWAY: Carbohydrate degradation; glycolysis; pyruvate from D-glyceraldehyde 3-phosphate: step 5/5. {ECO:0000256|ARBA:ARBA00004997, ECO:0000256|RuleBase:RU000504}.			ATP binding [GO:0005524]; kinase activity [GO:0016301]; magnesium ion binding [GO:0000287]; potassium ion binding [GO:0030955]; pyruvate kinase activity [GO:0004743]	3	25	25	4	64.7	54.277	499	323.31	5360900000	6838000000	5815600000	4967400000	4329700000	5729400000	3318300000	223	0.00107452	0.00119719	0.00135797	0.0012074	0.000951386	0.00119196	0.0010334	19.7969	22.0571	25.0193	22.2451	17.5283	21.9607	19.0394	3.71693	3.7756	3.7229	3.26516	2.65945	2.95076	2.3726	44297.3	50133.7	56072.9
tr|A0A6L0Y1E9|A0A6L0Y1E9_LEIIN;tr|A4IBZ4|A4IBZ4_LEIIN	tr|A0A6L0Y1E9|A0A6L0Y1E9_LEIIN;tr|A4IBZ4|A4IBZ4_LEIIN	Uncharacterized_conserved_protein_-_putative	LINF_350051200	Leishmania infantum						2	5	5	5	6.5	102.73	925	13.356	50601000	50172000	51490000	42990000	15767000	0	27413000	13	1.01422e-05	8.78408e-06	1.20232e-05	1.04493e-05	3.46456e-06	0	8.53708e-06	0.0987272	0.0855065	0.117037	0.101717	0.0337249	0	0.0831021	3.71693	3.7756	3.7229	3.26516	2.65945	2.95076	2.3726	220.911	194.348	262.301
tr|A0A6L0Y1F0|A0A6L0Y1F0_LEIIN;tr|A4IB75|A4IB75_LEIIN	tr|A0A6L0Y1F0|A0A6L0Y1F0_LEIIN;tr|A4IB75|A4IB75_LEIIN	Dynein light chain roadblock	LINF_350022400	Leishmania infantum			microtubule-based movement [GO:0007018]	cytoplasm [GO:0005737]; cytoplasmic dynein complex [GO:0005868]; microtubule [GO:0005874]	dynein intermediate chain binding [GO:0045505]	2	6	6	6	76.3	11.024	97	127.23	705650000	833760000	301490000	442440000	159420000	403370000	137880000	52	0.000141437	0.000145974	7.03996e-05	0.000107542	3.50301e-05	8.39182e-05	4.29392e-05	12.83	13.2415	6.38603	9.75522	3.17762	7.61232	3.89507	3.71693	3.7756	3.7229	3.26516	2.65945	2.95076	2.3726	28708.2	30096.7	14312.3
tr|A4IC35|A4IC35_LEIIN;tr|A0A6L0Y1K2|A0A6L0Y1K2_LEIIN	tr|A4IC35|A4IC35_LEIIN;tr|A0A6L0Y1K2|A0A6L0Y1K2_LEIIN	Uncharacterized protein	LINJ_35_5140	Leishmania infantum						2	7	7	7	24	34.177	312	14.585	87758000	57963000	71338000	34905000	113060000	36781000	17667000	16	1.75898e-05	1.01481e-05	1.66578e-05	8.48417e-06	2.48432e-05	7.65202e-06	5.50194e-06	0.514669	0.296928	0.487398	0.248242	0.726899	0.223894	0.160984	3.71693	3.7756	3.7229	3.26516	2.65945	2.95076	2.3726	1151.62	674.891	1092.35
tr|A0A6L0Y1L4|A0A6L0Y1L4_LEIIN;tr|A4ICK6|A4ICK6_LEIIN	tr|A0A6L0Y1L4|A0A6L0Y1L4_LEIIN;tr|A4ICK6|A4ICK6_LEIIN	Hypothetical_protein_-_conserved	LINF_360018700	Leishmania infantum						2	6	6	6	13.2	59.762	544	23.793	30758000	33814000	12084000	30759000	42786000	44021000	71915000	12	6.165e-06	5.92013e-06	2.82168e-06	7.47643e-06	9.40158e-06	9.15825e-06	2.23961e-05	0.103159	0.0990618	0.0472153	0.125103	0.157317	0.153245	0.374755	3.71693	3.7756	3.7229	3.26516	2.65945	2.95076	2.3726	230.828	225.158	105.818
tr|A0A6L0Y1N0|A0A6L0Y1N0_LEIIN;tr|A4IBG4|A4IBG4_LEIIN	tr|A0A6L0Y1N0|A0A6L0Y1N0_LEIIN	Double_RNA_binding_domain_protein_9	LINF_350030700	Leishmania infantum					RNA binding [GO:0003723]	2	9	9	9	22.1	50.87	456	47.82	346130000	193830000	299780000	9805700	0	25107000	6347700	25	6.93768e-05	3.39356e-05	7.00003e-05	2.38342e-06	0	5.22333e-06	1.97683e-06	1.36381	0.667105	1.37606	0.0468531	0	0.10268	0.0388604	3.71693	3.7756	3.7229	3.26516	2.65945	2.95076	2.3726	3051.64	1516.27	3084.01
tr|A4ICQ3|A4ICQ3_LEIIN;tr|A0A6L0Y2M6|A0A6L0Y2M6_LEIIN	tr|A4ICQ3|A4ICQ3_LEIIN;tr|A0A6L0Y2M6|A0A6L0Y2M6_LEIIN	Uncharacterized protein	LINJ_36_0870	Leishmania infantum						2	10	10	10	25.8	45.364	399	22.099	56586000	55579000	45624000	61426000	154720000	121520000	108120000	23	1.13418e-05	9.73073e-06	1.06535e-05	1.49305e-05	3.39974e-05	2.52813e-05	3.36712e-05	0.250019	0.214503	0.234844	0.329126	0.749435	0.5573	0.742246	3.71693	3.7756	3.7229	3.26516	2.65945	2.95076	2.3726	559.439	487.547	526.328
tr|A0A6L0Y2P8|A0A6L0Y2P8_LEIIN;tr|E9AHY0|E9AHY0_LEIIN	tr|A0A6L0Y2P8|A0A6L0Y2P8_LEIIN;tr|E9AHY0|E9AHY0_LEIIN	PSP1_C-terminal_conserved_region_containing_protein_-_putative	LINF_360055000	Leishmania infantum						2	13	13	13	29.3	62.383	584	126.79	704980000	592110000	467170000	301420000	1956500	490710000	129750000	62	0.000141303	0.000103666	0.000109087	7.32645e-05	4.29911e-07	0.000102089	4.04073e-05	2.26509	1.66177	1.74866	1.17443	0.00689148	1.63648	0.64773	3.71693	3.7756	3.7229	3.26516	2.65945	2.95076	2.3726	5068.34	3777.05	3919.07
tr|A4IE33|A4IE33_LEIIN;tr|A0A6L0Y2Z0|A0A6L0Y2Z0_LEIIN	tr|A4IE33|A4IE33_LEIIN;tr|A0A6L0Y2Z0|A0A6L0Y2Z0_LEIIN	Putative flagellum transition zone component	LINJ_36_6480	Leishmania infantum						2	4	4	4	3	150.61	1427	3.32	295300000	249950000	218040000	237080000	181520000	146160000	0	7	5.91886e-05	4.37611e-05	5.09135e-05	5.76258e-05	3.98863e-05	3.04075e-05	0	0.392993	0.290559	0.338049	0.382616	0.264832	0.201896	0	3.71693	3.7756	3.7229	3.26516	2.65945	2.95076	2.3726	879.357	660.414	757.63
tr|A0A6L0Y376|A0A6L0Y376_LEIIN;tr|A4IE15|A4IE15_LEIIN	tr|A0A6L0Y376|A0A6L0Y376_LEIIN;tr|A4IE15|A4IE15_LEIIN	Ubiquitin thioesterase OTU1 (EC 3.4.19.12)	LINF_360070100	Leishmania infantum	3.4.19.12		protein deubiquitination [GO:0016579]; ubiquitin-dependent ERAD pathway [GO:0030433]	cytoplasm [GO:0005737]	thiol-dependent deubiquitinase [GO:0004843]	2	10	10	10	34.7	29.902	268	16.66	271260000	262280000	235560000	204050000	162220000	198370000	158470000	27	5.43702e-05	4.59198e-05	5.50046e-05	4.95973e-05	3.56454e-05	4.12694e-05	4.93515e-05	1.81828	1.53568	1.83949	1.65866	1.19207	1.38016	1.65044	3.71693	3.7756	3.7229	3.26516	2.65945	2.95076	2.3726	4068.56	3490.45	4122.64
tr|A0A6L0Y3X2|A0A6L0Y3X2_LEIIN;tr|A4IE07|A4IE07_LEIIN	tr|A0A6L0Y3X2|A0A6L0Y3X2_LEIIN;tr|A4IE07|A4IE07_LEIIN	A_distinct_subfamily_of_CDD/CDA-like_deaminases_-_putative	LINF_360069300	Leishmania infantum					catalytic activity [GO:0003824]	2	12	12	12	24.2	68.745	624	34.596	105500000	131270000	72314000	116640000	157430000	111980000	67856000	41	2.1146e-05	2.29827e-05	1.68857e-05	2.83511e-05	3.45929e-05	2.32966e-05	2.1132e-05	0.3076	0.334318	0.245628	0.412409	0.503206	0.338885	0.307397	3.71693	3.7756	3.7229	3.26516	2.65945	2.95076	2.3726	688.283	759.873	550.498
tr|A4HUD9|A4HUD9_LEIIN;tr|A2CIA0|A2CIA0_LEIIN;tr|I3VJP2|I3VJP2_LEIIN;tr|A0A5B8Z222|A0A5B8Z222_LEIIN;tr|A0A3G1QPS1|A0A3G1QPS1_LEIIN;tr|A0A3G1QPR8|A0A3G1QPR8_LEIIN;tr|A0A3G1QPR6|A0A3G1QPR6_LEIIN	tr|A4HUD9|A4HUD9_LEIIN;tr|A2CIA0|A2CIA0_LEIIN;tr|I3VJP2|I3VJP2_LEIIN;tr|A0A5B8Z222|A0A5B8Z222_LEIIN;tr|A0A3G1QPS1|A0A3G1QPS1_LEIIN;tr|A0A3G1QPR8|A0A3G1QPR8_LEIIN;tr|A0A3G1QPR6|A0A3G1QPR6_LEIIN	Isocitrate dehydrogenase [NADP] (EC 1.1.1.42)	LINF_100008300 LINJ_10_0310	Leishmania infantum	1.1.1.42		isocitrate metabolic process [GO:0006102]; tricarboxylic acid cycle [GO:0006099]		isocitrate dehydrogenase (NADP+) activity [GO:0004450]; magnesium ion binding [GO:0000287]; NAD binding [GO:0051287]	7	31	31	31	67.6	48.493	435	323.31	14322000000	16787000000	12152000000	10913000000	8712300000	12746000000	8602900000	312	0.00287064	0.00293906	0.00283756	0.00265256	0.0019144	0.00265171	0.00267915	59.197	60.6079	58.5148	54.6999	39.4778	54.6824	55.2483	3.71693	3.7756	3.7229	3.26516	2.65945	2.95076	2.3726	132459	137756	131142
tr|A2CIC9|A2CIC9_LEIIN;tr|A4I0R6|A4I0R6_LEIIN;tr|A2CIE9|A2CIE9_LEIIN;tr|B7SP15|B7SP15_LEIIN;tr|A2CIE3|A2CIE3_LEIIN;tr|A2CIE8|A2CIE8_LEIIN;tr|A0A142BXW0|A0A142BXW0_LEIIN;tr|A0A142BXV8|A0A142BXV8_LEIIN;tr|A0A3G1QPU2|A0A3G1QPU2_LEIIN;tr|A0A3G1QPU1|A0A3G1QPU1_LEIIN;tr|A0A3G1QPT1|A0A3G1QPT1_LEIIN;tr|A0A3G1QPU7|A0A3G1QPU7_LEIIN;tr|A0A3G1QPS8|A0A3G1QPS8_LEIIN;tr|A0A3G1QPS7|A0A3G1QPS7_LEIIN;tr|A0A3G1QPU5…	tr|A2CIC9|A2CIC9_LEIIN;tr|A4I0R6|A4I0R6_LEIIN;tr|A2CIE9|A2CIE9_LEIIN;tr|B7SP15|B7SP15_LEIIN;tr|A2CIE3|A2CIE3_LEIIN;tr|A2CIE8|A2CIE8_LEIIN;tr|A0A142BXW0|A0A142BXW0_LEIIN;tr|A0A142BXV8|A0A142BXV8_LEIIN;tr|A0A3G1QPU2|A0A3G1QPU2_LEIIN;tr|A0A3G1QPU1|A0A3G1QPU1_LEIIN	Cytosolic NADP-malic enzyme (Fragment)	me	Leishmania infantum					malate dehydrogenase (decarboxylating) (NAD+) activity [GO:0004471]; metal ion binding [GO:0046872]; NAD binding [GO:0051287]	17	26	26	25	56.6	60.549	548	323.31	3656000000	3897800000	3129400000	3716400000	3383000000	4123100000	3148500000	175	0.000732793	0.000682424	0.000730732	0.000903325	0.000743363	0.000857781	0.00098052	12.1025	11.2706	12.0684	14.9189	12.2771	14.1667	16.1938	3.71693	3.7756	3.7229	3.26516	2.65945	2.95076	2.3726	27080.4	25617.1	27047.6
tr|A2CII7|A2CII7_LEIIN;tr|A2CIG5|A2CIG5_LEIIN;tr|A2CIJ4|A2CIJ4_LEIIN;tr|A2CII6|A2CII6_LEIIN;tr|I3VJR4|I3VJR4_LEIIN;tr|A0A3G1SVQ7|A0A3G1SVQ7_LEIIN;tr|A0A3G1SVQ5|A0A3G1SVQ5_LEIIN;tr|A0A3G1SVP6|A0A3G1SVP6_LEIIN;tr|A0A3G1SVR2|A0A3G1SVR2_LEIIN;tr|A0A3G1SVQ3|A0A3G1SVQ3_LEIIN;tr|A0A3G1SVR0|A0A3G1SVR0_LEIIN;tr|A0A5B8YYZ3|A0A5B8YYZ3_LEIIN	tr|A2CII7|A2CII7_LEIIN;tr|A2CIG5|A2CIG5_LEIIN;tr|A2CIJ4|A2CIJ4_LEIIN;tr|A2CII6|A2CII6_LEIIN;tr|I3VJR4|I3VJR4_LEIIN;tr|A0A3G1SVQ7|A0A3G1SVQ7_LEIIN;tr|A0A3G1SVQ5|A0A3G1SVQ5_LEIIN;tr|A0A3G1SVP6|A0A3G1SVP6_LEIIN;tr|A0A3G1SVR2|A0A3G1SVR2_LEIIN;tr|A0A3G1SVQ3|A0A3G1SVQ3_LEIIN;tr|A0A3G1SVR0|A0A3G1SVR0_LEIIN	Mannose-6-phosphate isomerase (EC 5.3.1.8)	mpi	Leishmania infantum	5.3.1.8	PATHWAY: Nucleotide-sugar biosynthesis; GDP-alpha-D-mannose biosynthesis; alpha-D-mannose 1-phosphate from D-fructose 6-phosphate: step 1/2. {ECO:0000256|ARBA:ARBA00004666}.	carbohydrate metabolic process [GO:0005975]; GDP-mannose biosynthetic process [GO:0009298]		mannose-6-phosphate isomerase activity [GO:0004476]; zinc ion binding [GO:0008270]	12	13	13	13	41.3	46.404	421	197.03	1551600000	1950000000	1366300000	405000000	130490000	517110000	313630000	68	0.000310996	0.000341405	0.000319039	9.84412e-05	2.86732e-05	0.000107581	9.76721e-05	6.70192	7.35723	6.87524	2.12139	0.617904	2.31835	2.10482	3.71693	3.7756	3.7229	3.26516	2.65945	2.95076	2.3726	14996.2	16722.3	15408.7
tr|A2CIM6|A2CIM6_LEIIN;tr|A2CIL1|A2CIL1_LEIIN;tr|A2CIK1|A2CIK1_LEIIN;tr|A2CIJ8|A2CIJ8_LEIIN;tr|A0A6L0XNJ0|A0A6L0XNJ0_LEIIN;tr|I3VJM4|I3VJM4_LEIIN;tr|A0A3G1SVS1|A0A3G1SVS1_LEIIN;tr|A0A3G1SVR5|A0A3G1SVR5_LEIIN;tr|Q078Y2|Q078Y2_LEIIN;tr|A0A5B8Z096|A0A5B8Z096_LEIIN;tr|A0A3G1SVR8|A0A3G1SVR8_LEIIN;tr|A0A3G1SVR6|A0A3G1SVR6_LEIIN	tr|A2CIM6|A2CIM6_LEIIN;tr|A2CIL1|A2CIL1_LEIIN;tr|A2CIK1|A2CIK1_LEIIN;tr|A2CIJ8|A2CIJ8_LEIIN;tr|A0A6L0XNJ0|A0A6L0XNJ0_LEIIN;tr|I3VJM4|I3VJM4_LEIIN	Glucose-6-phosphate 1-dehydrogenase (EC 1.1.1.49)	g6pdh	Leishmania infantum	1.1.1.49	PATHWAY: Carbohydrate degradation; pentose phosphate pathway; D-ribulose 5-phosphate from D-glucose 6-phosphate (oxidative stage): step 1/3. {ECO:0000256|RuleBase:RU362120}.	glucose metabolic process [GO:0006006]; pentose-phosphate shunt [GO:0006098]		glucose-6-phosphate dehydrogenase activity [GO:0004345]; NADP binding [GO:0050661]	12	27	27	27	46.4	63.297	562	266.27	3456400000	3609100000	3164000000	2261600000	2815300000	2363300000	1359300000	170	0.000692786	0.000631879	0.000738811	0.000549715	0.00061862	0.000491667	0.00042332	10.945	9.98276	11.6721	8.68469	9.77328	7.76762	6.68783	3.71693	3.7756	3.7229	3.26516	2.65945	2.95076	2.3726	24490.4	22689.9	26159.4
tr|A2CIN2|A2CIN2_LEIIN;tr|A2CIN0|A2CIN0_LEIIN;tr|I3VJK6|I3VJK6_LEIIN;tr|I3VJK5|I3VJK5_LEIIN;tr|A2CIQ7|A2CIQ7_LEIIN;tr|A2CIQ1|A2CIQ1_LEIIN;tr|A2CIP4|A2CIP4_LEIIN	tr|A2CIN2|A2CIN2_LEIIN;tr|A2CIN0|A2CIN0_LEIIN;tr|I3VJK6|I3VJK6_LEIIN;tr|I3VJK5|I3VJK5_LEIIN;tr|A2CIQ7|A2CIQ7_LEIIN;tr|A2CIQ1|A2CIQ1_LEIIN;tr|A2CIP4|A2CIP4_LEIIN	Fumarate hydratase (EC 4.2.1.2)	fh	Leishmania infantum	4.2.1.2		generation of precursor metabolites and energy [GO:0006091]		4 iron, 4 sulfur cluster binding [GO:0051539]; fumarate hydratase activity [GO:0004333]; metal ion binding [GO:0046872]	7	25	25	25	52.6	62.521	568	266.95	2867500000	3411100000	2514900000	1903300000	1648200000	1959200000	1231100000	167	0.000574749	0.000597213	0.000587243	0.000462625	0.000362167	0.000407597	0.000383395	9.1929	9.5522	9.39273	7.39951	5.79273	6.51936	6.13226	3.71693	3.7756	3.7229	3.26516	2.65945	2.95076	2.3726	20569.9	21711.3	21050.8
tr|A2TEF2|A2TEF2_LEIIN	tr|A2TEF2|A2TEF2_LEIIN	Putative lanosterol 14-alpha-demethylase (EC 1.14.13.70) (Sterol-14-alpha-demethylase) (Sterol_14-alpha-demethylase_-_putative)	CYP51 LINF_110017200 LINJ_11_1100	Leishmania infantum	1.14.13.70		methylation [GO:0032259]		heme binding [GO:0020037]; iron ion binding [GO:0005506]; methyltransferase activity [GO:0008168]; sterol 14-demethylase activity [GO:0008398]	1	22	22	22	63.8	54.153	480	323.31	2339300000	2220000000	1930400000	4099600000	5928600000	3724600000	3642400000	134	0.000468879	0.000388676	0.000450759	0.000996468	0.00130272	0.000774876	0.00113433	8.65841	7.17737	8.32381	18.401	24.0563	14.309	20.9468	3.71693	3.7756	3.7229	3.26516	2.65945	2.95076	2.3726	19374	16313.5	18655.2
tr|A3EYD4|A3EYD4_LEIIN;tr|A3EYD3|A3EYD3_LEIDO;tr|A3EYD1|A3EYD1_LEIDO;tr|A3EYC3|A3EYC3_LEIIN	tr|A3EYD4|A3EYD4_LEIIN;tr|A3EYD3|A3EYD3_LEIDO;tr|A3EYD1|A3EYD1_LEIDO;tr|A3EYC3|A3EYC3_LEIIN	LP7		Leishmania infantum						4	4	4	4	20.9	15.572	134	6.3667	74928000	91738000	67338000	81851000	97723000	59954000	36858000	22	1.50182e-05	1.60614e-05	1.57238e-05	1.98951e-05	2.14732e-05	1.2473e-05	1.14785e-05	0.964439	1.03143	1.00975	1.27762	1.37896	0.800988	0.737124	3.71693	3.7756	3.7229	3.26516	2.65945	2.95076	2.3726	2158.02	2344.35	2263.03
tr|A4HRC3|A4HRC3_LEIIN	tr|A4HRC3|A4HRC3_LEIIN	Protein_of_uncharacterized_function_(DUF2946)	LINF_010005000 LINJ_01_0010	Leishmania infantum				integral component of membrane [GO:0016021]		1	4	4	4	20.1	37.136	333	98.602	32364000	11918000	8721500	51944000	128220000	65026000	50726000	12	6.4869e-06	2.0866e-06	2.03652e-06	1.26258e-05	2.81744e-05	1.35282e-05	1.57973e-05	0.174679	0.0561879	0.0548395	0.339987	0.758682	0.364288	0.425391	3.71693	3.7756	3.7229	3.26516	2.65945	2.95076	2.3726	390.861	127.71	122.905
tr|A4HRC4|A4HRC4_LEIIN	tr|A4HRC4|A4HRC4_LEIIN	Nocturnin	LINF_010005100 LINJ_01_0020	Leishmania infantum			circadian regulation of gene expression [GO:0032922]		endonuclease activity [GO:0004519]; poly(A)-specific ribonuclease activity [GO:0004535]	1	12	12	12	24.8	61.408	544	41.744	127310000	121850000	86422000	162650000	285280000	82293000	99474000	36	2.55175e-05	2.13334e-05	2.018e-05	3.95345e-05	6.2686e-05	1.71205e-05	3.09787e-05	0.41554	0.347405	0.328622	0.6438	1.02081	0.278798	0.504473	3.71693	3.7756	3.7229	3.26516	2.65945	2.95076	2.3726	929.807	789.619	736.502
tr|A4HRC5|A4HRC5_LEIIN	tr|A4HRC5|A4HRC5_LEIIN	Kinesin-like protein	LINF_010005200 LINJ_01_0030	Leishmania infantum			microtubule-based movement [GO:0007018]	microtubule [GO:0005874]	ATP binding [GO:0005524]; ATP-dependent microtubule motor activity [GO:1990939]; microtubule binding [GO:0008017]	1	4	2	2	6.4	74.721	673	2.5573	0	0	0	0	0	0	0	2	0	0	0	0	0	0	0	0	0	0	0	0	0	0	3.71693	3.7756	3.7229	3.26516	2.65945	2.95076	2.3726	0	0	0
tr|A4HRC6|A4HRC6_LEIIN	tr|A4HRC6|A4HRC6_LEIIN	Propionyl-CoA carboxylase (EC 6.4.1.3)	LINF_010005400 LINJ_01_0050	Leishmania infantum	6.4.1.3	PATHWAY: Metabolic intermediate metabolism; propanoyl-CoA degradation; succinyl-CoA from propanoyl-CoA: step 1/3. {ECO:0000256|ARBA:ARBA00005060}.	lipid catabolic process [GO:0016042]		ATP binding [GO:0005524]; metal ion binding [GO:0046872]; propionyl-CoA carboxylase activity [GO:0004658]	1	8	8	8	13.1	73.826	665	28.573	88210000	132700000	102320000	29671000	44940000	0	0	16	1.76804e-05	2.3233e-05	2.38923e-05	7.21197e-06	9.87489e-06	0	0	0.239488	0.3147	0.32363	0.0976888	0.133759	0	0	3.71693	3.7756	3.7229	3.26516	2.65945	2.95076	2.3726	535.876	715.284	725.313
tr|A4HRC7|A4HRC7_LEIIN	tr|A4HRC7|A4HRC7_LEIIN	Hypothetical_protein_-_conserved	LINF_010005500 LINJ_01_0060	Leishmania infantum						1	5	5	5	31.3	27.348	249	181.15	332530000	344430000	213730000	239130000	189700000	293200000	81776000	34	6.66508e-05	6.03026e-05	4.99071e-05	5.8124e-05	4.16837e-05	6.09981e-05	2.54671e-05	2.43714	2.20501	1.82489	2.12535	1.5242	2.23044	0.931222	3.71693	3.7756	3.7229	3.26516	2.65945	2.95076	2.3726	5453.32	5011.78	4089.92
tr|A4HRC8|A4HRC8_LEIIN	tr|A4HRC8|A4HRC8_LEIIN	BSD_domain_containing_protein_-_putative	LINF_010005600 LINJ_01_0070	Leishmania infantum						1	7	7	7	15.5	61.899	579	30.789	267000000	334680000	181250000	125470000	96979000	214360000	98588000	35	5.35163e-05	5.85956e-05	4.23229e-05	3.04973e-05	2.13097e-05	4.4596e-05	3.07027e-05	0.864575	0.946632	0.683741	0.492695	0.344265	0.720464	0.496013	3.71693	3.7756	3.7229	3.26516	2.65945	2.95076	2.3726	1934.56	2151.61	1532.39
tr|A4HRC9|A4HRC9_LEIIN	tr|A4HRC9|A4HRC9_LEIIN	Hypothetical_protein_-_conserved	LINF_010005700 LINJ_01_0080	Leishmania infantum						1	8	8	8	39.7	25.581	237	82.479	77587000	133240000	184430000	144740000	203240000	149860000	100060000	33	1.55512e-05	2.33276e-05	4.30654e-05	3.51812e-05	4.46589e-05	3.11773e-05	3.11611e-05	0.60792	0.91191	1.68349	1.37529	1.74578	1.21877	1.21814	3.71693	3.7756	3.7229	3.26516	2.65945	2.95076	2.3726	1360.28	2072.69	3773.02
tr|A4HRD0|A4HRD0_LEIIN	tr|A4HRD0|A4HRD0_LEIIN	UMP-CMP_kinase_-_mitochondrial_-_putative	LINF_010005800 LINJ_01_0090	Leishmania infantum					nucleoside monophosphate kinase activity [GO:0050145]	1	5	5	5	25.4	29.452	272	19.743	43054000	18893000	47374000	73534000	217730000	14576000	2974900	16	8.62955e-06	3.30777e-06	1.10621e-05	1.78735e-05	4.78429e-05	3.03243e-06	9.26457e-07	0.293004	0.112311	0.375597	0.606869	1.62444	0.102962	0.0314565	3.71693	3.7756	3.7229	3.26516	2.65945	2.95076	2.3726	655.623	255.272	841.782
tr|A4HRD2|A4HRD2_LEIIN	tr|A4HRD2|A4HRD2_LEIIN	Glutaredoxin-like protein (Monothiol_glutaredoxin_-_putative)	LINF_010006000 LINJ_01_0110	Leishmania infantum					glutathione oxidoreductase activity [GO:0097573]; iron-sulfur cluster binding [GO:0051536]; metal ion binding [GO:0046872]	1	6	6	6	42.6	21.253	195	26.545	114310000	153290000	121650000	93589000	193300000	127690000	41602000	24	2.29118e-05	2.68379e-05	2.84059e-05	2.27482e-05	4.24748e-05	2.6565e-05	1.29559e-05	1.07805	1.26278	1.33656	1.07035	1.99853	1.24994	0.609603	3.71693	3.7756	3.7229	3.26516	2.65945	2.95076	2.3726	2412.23	2870.19	2995.48
tr|A4HRD4|A4HRD4_LEIIN	tr|A4HRD4|A4HRD4_LEIIN	Hypothetical_protein_-_conserved	LINF_010006200 LINJ_01_0130	Leishmania infantum						1	5	5	5	17.6	38.898	364	29.192	110980000	156600000	98050000	108930000	36705000	94765000	30702000	32	2.22443e-05	2.74174e-05	2.28952e-05	2.6477e-05	8.06537e-06	1.97152e-05	9.56136e-06	0.571863	0.704854	0.588596	0.680679	0.207347	0.506843	0.245806	3.71693	3.7756	3.7229	3.26516	2.65945	2.95076	2.3726	1279.6	1602.07	1319.15
tr|A4HRD5|A4HRD5_LEIIN	tr|A4HRD5|A4HRD5_LEIIN	Hypothetical_protein_-_conserved	LINF_010006300 LINJ_01_0140	Leishmania infantum						1	5	5	5	50	9.1153	82	21.629	77687000	78429000	65019000	53260000	30071000	50925000	26727000	20	1.55712e-05	1.37313e-05	1.51823e-05	1.29456e-05	6.60765e-06	1.05946e-05	8.32345e-06	1.70825	1.5064	1.66558	1.42021	0.724896	1.16228	0.913129	3.71693	3.7756	3.7229	3.26516	2.65945	2.95076	2.3726	3822.37	3423.91	3732.88
tr|A4HRD6|A4HRD6_LEIIN	tr|A4HRD6|A4HRD6_LEIIN	Hypothetical_protein_-_conserved	LINF_010006400 LINJ_01_0150	Leishmania infantum				integral component of membrane [GO:0016021]		1	2	2	2	19.8	13.647	116	3.5291	13266000	12819000	5157800	0	18572000	0	23748000	4	2.65898e-06	2.24434e-06	1.20437e-06	0	4.08092e-06	0	7.39571e-06	0.19484	0.164457	0.088252	0	0.299034	0	0.54193	3.71693	3.7756	3.7229	3.26516	2.65945	2.95076	2.3726	435.972	373.795	197.789
tr|A4HRD7|A4HRD7_LEIIN	tr|A4HRD7|A4HRD7_LEIIN	LSM_domain_containing_protein_-_putative	LINF_010006500 LINJ_01_0160	Leishmania infantum			mRNA splicing, via spliceosome [GO:0000398]	spliceosomal complex [GO:0005681]	RNA binding [GO:0003723]	1	4	4	4	47.5	8.8088	80	16.455	113660000	122240000	114620000	49537000	62058000	72978000	9809200	11	2.27815e-05	2.14017e-05	2.67644e-05	1.20407e-05	1.36363e-05	1.51825e-05	3.05483e-06	2.58622	2.42958	3.03837	1.36689	1.54803	1.72356	0.346793	3.71693	3.7756	3.7229	3.26516	2.65945	2.95076	2.3726	5786.91	5522.22	6809.55
tr|A4HRD9|A4HRD9_LEIIN	tr|A4HRD9|A4HRD9_LEIIN	CLC-type_chloride_channel_-_putativeGeneDB:LmjF.01.0180 (Putative CLC-type chloride channel)	LINF_010006700 LINJ_01_0180	Leishmania infantum			chloride transport [GO:0006821]	integral component of membrane [GO:0016021]	voltage-gated chloride channel activity [GO:0005247]	1	10	10	10	13.9	83.914	770	13.132	119120000	165110000	138450000	190100000	223910000	92378000	54054000	36	2.38759e-05	2.89074e-05	3.23288e-05	4.62066e-05	4.92008e-05	1.92186e-05	1.68337e-05	0.284528	0.344488	0.385262	0.550642	0.586325	0.229027	0.200607	3.71693	3.7756	3.7229	3.26516	2.65945	2.95076	2.3726	636.657	782.989	863.442
tr|A4HRE0|A4HRE0_LEIIN	tr|A4HRE0|A4HRE0_LEIIN	Hypothetical_protein_-_conserved	LINF_010006800 LINJ_01_0190	Leishmania infantum						1	6	6	6	40.1	22.527	207	83.075	74666000	101040000	40085000	22041000	7351900	75991000	3583900	14	1.49657e-05	1.769e-05	9.36007e-06	5.35739e-06	1.61547e-06	1.58094e-05	1.11611e-06	0.664346	0.785281	0.415504	0.237821	0.0717126	0.701797	0.0495456	3.71693	3.7756	3.7229	3.26516	2.65945	2.95076	2.3726	1486.53	1784.87	931.222
tr|A4HRE2|A4HRE2_LEIIN	tr|A4HRE2|A4HRE2_LEIIN	UBA/TS-N domain/CUE domain/Domain of uncharacterized function (DUF1771)/Smr domain containing protein	LINF_010007000 LINJ_01_0210	Leishmania infantum					metal ion binding [GO:0046872]; ubiquitin binding [GO:0043130]	1	3	3	3	4.2	96.007	898	7.6567	33561000	47748000	37157000	28085000	0	26894000	0	7	6.72682e-06	8.35969e-06	8.67636e-06	6.82647e-06	0	5.5951e-06	0	0.0700659	0.0870737	0.0903722	0.0711039	0	0.058278	0	3.71693	3.7756	3.7229	3.26516	2.65945	2.95076	2.3726	156.779	197.911	202.541
tr|A4HRE3|A4HRE3_LEIIN	tr|A4HRE3|A4HRE3_LEIIN	Cyclophilin_12_-_putative (Putative cyclophilin 12) (EC 5.2.1.8)	CYP12 LINF_010007100 LINJ_01_0220	Leishmania infantum	5.2.1.8				peptidyl-prolyl cis-trans isomerase activity [GO:0003755]	1	5	5	5	27.5	36.093	334	67.632	215420000	214060000	182210000	151010000	74420000	132760000	60277000	19	4.31778e-05	3.74775e-05	4.2547e-05	3.67052e-05	1.63527e-05	2.76197e-05	1.87717e-05	1.19629	1.03836	1.17882	1.01696	0.45307	0.765238	0.520094	3.71693	3.7756	3.7229	3.26516	2.65945	2.95076	2.3726	2676.82	2360.09	2641.94
tr|A4HRE7|A4HRE7_LEIIN	tr|A4HRE7|A4HRE7_LEIIN	Calmodulin-binding_-_putative	LINF_010007500 LINJ_01_0260	Leishmania infantum						1	7	7	7	28.1	30.618	281	16.996	159660000	187290000	132570000	79599000	0	128630000	42010000	26	3.20015e-05	3.27906e-05	3.09558e-05	1.93477e-05	0	2.67605e-05	1.30829e-05	1.04519	1.07096	1.01103	0.631906	0	0.874013	0.427296	3.71693	3.7756	3.7229	3.26516	2.65945	2.95076	2.3726	2338.7	2434.19	2265.91
tr|A4HRE8|A4HRE8_LEIIN	tr|A4HRE8|A4HRE8_LEIIN	Thioredoxin	LINF_010007600 LINJ_01_0270	Leishmania infantum			glycerol ether metabolic process [GO:0006662]		protein-disulfide reductase activity [GO:0015035]	1	5	5	5	57	12.056	107	34.345	178850000	184490000	84168000	103780000	38790000	170790000	109590000	27	3.58479e-05	3.23004e-05	1.96537e-05	2.52252e-05	8.52352e-06	3.55316e-05	3.4129e-05	2.97345	2.6792	1.6302	2.09234	0.706994	2.94721	2.83087	3.71693	3.7756	3.7229	3.26516	2.65945	2.95076	2.3726	6653.36	6089.57	3653.58
tr|A4HRE9|A4HRE9_LEIIN	tr|A4HRE9|A4HRE9_LEIIN	Pseudouridylate synthase-like protein (Pseudouridylate_synthase-like_protein)	LINF_010007700 LINJ_01_0280	Leishmania infantum			pseudouridine synthesis [GO:0001522]		pseudouridine synthase activity [GO:0009982]; RNA binding [GO:0003723]	1	7	7	7	17.9	47.417	413	13.788	86862000	104990000	66720000	57778000	258120000	78940000	24691000	24	1.74102e-05	1.83816e-05	1.55795e-05	1.40438e-05	5.6718e-05	1.64229e-05	7.68939e-06	0.367173	0.387658	0.328563	0.296176	1.19615	0.34635	0.162165	3.71693	3.7756	3.7229	3.26516	2.65945	2.95076	2.3726	821.583	881.111	736.371
tr|A4HRF2|A4HRF2_LEIIN	tr|A4HRF2|A4HRF2_LEIIN	Acidocalcisomal_exopolyphosphatase_-_putative (Putative acidocalcisomal exopolyphosphatase) (EC 3.6.1.11)	LINF_010008000 LINJ_01_0310	Leishmania infantum	3.6.1.11			cytoplasm [GO:0005737]	exopolyphosphatase activity [GO:0004309]; metal ion binding [GO:0046872]	1	11	11	11	34.1	42.625	387	47.295	412480000	475190000	355080000	314480000	167360000	320750000	147310000	52	8.26757e-05	8.3196e-05	8.29131e-05	7.6439e-05	3.67748e-05	6.67297e-05	4.5876e-05	1.93961	1.95181	1.94518	1.79329	0.862753	1.56551	1.07627	3.71693	3.7756	3.7229	3.26516	2.65945	2.95076	2.3726	4340.04	4436.29	4359.5
tr|A4HRF4|A4HRF4_LEIIN	tr|A4HRF4|A4HRF4_LEIIN	Poly(A)_export_protein_-_putative (Putative poly(A) export protein)	LINF_010008200 LINJ_01_0330	Leishmania infantum			mRNA export from nucleus [GO:0006406]			1	7	7	7	22.8	33.564	307	39.548	252650000	298430000	287730000	95839000	65709000	290070000	133190000	32	5.06401e-05	5.22489e-05	6.71865e-05	2.32951e-05	1.44386e-05	6.03469e-05	4.14786e-05	1.50876	1.5567	2.00174	0.694049	0.43018	1.79797	1.23581	3.71693	3.7756	3.7229	3.26516	2.65945	2.95076	2.3726	3375.99	3538.23	4486.28
tr|A4HRF5|A4HRF5_LEIIN	tr|A4HRF5|A4HRF5_LEIIN	Hypothetical_protein_-_conserved	LINF_010008300 LINJ_01_0340	Leishmania infantum				integral component of membrane [GO:0016021]		1	7	7	7	46.2	23.543	210	69.477	420940000	411940000	399370000	595270000	1081600000	610720000	681110000	55	8.43714e-05	7.21222e-05	9.32551e-05	0.000144689	0.000237665	0.000127056	0.000212114	3.58371	3.06342	3.96105	6.14574	10.0949	5.39676	9.00966	3.71693	3.7756	3.7229	3.26516	2.65945	2.95076	2.3726	8018.88	6962.88	8877.45
tr|A4HRF7|A4HRF7_LEIIN	tr|A4HRF7|A4HRF7_LEIIN	Hypothetical_protein_-_conserved	LINF_010008500 LINJ_01_0360	Leishmania infantum				integral component of membrane [GO:0016021]		1	2	2	2	11.6	27.679	258	2.2266	0	0	2357500	0	10872000	10662000	0	1	0	0	5.50489e-07	0	2.38896e-06	2.21815e-06	0	0	0	0.0198883	0	0.0863094	0.0801384	0	3.71693	3.7756	3.7229	3.26516	2.65945	2.95076	2.3726	0	0	44.5734
tr|A4HRF8|A4HRF8_LEIIN	tr|A4HRF8|A4HRF8_LEIIN	Hypothetical_protein_-_conserved	LINF_010008600 LINJ_01_0370	Leishmania infantum						1	6	6	6	10	80.512	748	8.9449	52443000	55685000	17042000	35549000	4540300	47204000	94718000	17	1.05114e-05	9.74929e-06	3.9794e-06	8.64071e-06	9.97662e-07	9.82045e-06	2.94975e-05	0.130557	0.121091	0.0494262	0.107322	0.0123915	0.121975	0.366374	3.71693	3.7756	3.7229	3.26516	2.65945	2.95076	2.3726	292.134	275.229	110.773
tr|A4HRG0|A4HRG0_LEIIN	tr|A4HRG0|A4HRG0_LEIIN	Protein_of_uncharacterized_function_(DUF788)_-_pu tative	LINF_010008800 LINJ_01_0390	Leishmania infantum				endoplasmic reticulum membrane [GO:0005789]; integral component of membrane [GO:0016021]		1	2	2	2	17.6	21.016	188	86.098	60800000	58308000	17121000	90009000	126130000	96619000	58145000	8	1.21865e-05	1.02085e-05	3.99785e-06	2.1878e-05	2.77152e-05	2.01009e-05	1.81078e-05	0.579867	0.48575	0.190229	1.04102	1.31876	0.956456	0.861619	3.71693	3.7756	3.7229	3.26516	2.65945	2.95076	2.3726	1297.5	1104.07	426.338
tr|A4HRG1|A4HRG1_LEIIN	tr|A4HRG1|A4HRG1_LEIIN	Dymeclin	LINF_010008900 LINJ_01_0400	Leishmania infantum						1	4	4	4	7.2	86.72	816	39.51	29767000	29138000	10448000	29053000	39404000	34541000	13249000	15	5.96637e-06	5.10146e-06	2.43967e-06	7.06176e-06	8.65843e-06	7.186e-06	4.12606e-06	0.0688003	0.0588268	0.0281327	0.0814317	0.0998436	0.0828644	0.0475792	3.71693	3.7756	3.7229	3.26516	2.65945	2.95076	2.3726	153.947	133.708	63.0505
tr|A4HRG2|A4HRG2_LEIIN	tr|A4HRG2|A4HRG2_LEIIN	Hypothetical_protein_-_conserved	LINF_010009000 LINJ_01_0410	Leishmania infantum						1	8	8	8	10.2	90.662	821	8.086	25380000	42030000	28169000	46115000	26098000	23934000	3365600	10	5.08706e-06	7.35858e-06	6.57762e-06	1.12089e-05	5.73464e-06	4.97929e-06	1.04813e-06	0.0561101	0.081165	0.072551	0.123634	0.063253	0.0549215	0.0115609	3.71693	3.7756	3.7229	3.26516	2.65945	2.95076	2.3726	125.551	184.481	162.6
tr|A4HRG4|A4HRG4_LEIIN	tr|A4HRG4|A4HRG4_LEIIN	40S ribosomal protein S7	LINF_010009200 LINF_010009300 LINJ_01_0430 LINJ_01_0440	Leishmania infantum			translation [GO:0006412]	ribosome [GO:0005840]	structural constituent of ribosome [GO:0003735]	1	14	14	14	61	23.816	200	259.19	5309400000	6198400000	4647000000	5514300000	7127100000	6864800000	6810900000	88	0.00106419	0.00108521	0.0010851	0.00134033	0.00156607	0.00142817	0.00212108	44.6839	45.5665	45.5618	56.2786	65.7572	59.9669	89.0612	3.71693	3.7756	3.7229	3.26516	2.65945	2.95076	2.3726	99984.4	103569	102112
tr|A4HRG7|A4HRG7_LEIIN	tr|A4HRG7|A4HRG7_LEIIN	Protein_of_uncharacterized_function_(DUF791)_-_pu tative	LINF_010009500 LINJ_01_0460	Leishmania infantum				integral component of membrane [GO:0016021]	molybdate ion transmembrane transporter activity [GO:0015098]	1	4	4	4	8.3	62.158	588	10.19	104450000	527910000	100670000	153730000	108440000	88511000	31486000	9	2.09355e-05	9.24261e-05	2.3507e-05	3.73663e-05	2.38281e-05	1.84141e-05	9.80552e-06	0.336811	1.48695	0.378181	0.601151	0.383346	0.296246	0.157751	3.71693	3.7756	3.7229	3.26516	2.65945	2.95076	2.3726	753.645	3379.71	847.574
tr|A4HRG8|A4HRG8_LEIIN	tr|A4HRG8|A4HRG8_LEIIN	Alpha/beta-hydrolase-like protein (Nicotinamidase_-_putative)	LINF_010009600 LINJ_01_0470	Leishmania infantum					hydrolase activity [GO:0016787]; metal ion binding [GO:0046872]	1	3	3	3	17.4	22.998	218	32.952	238170000	322960000	283000000	183280000	30628000	131690000	43970000	14	4.77377e-05	5.65436e-05	6.60821e-05	4.45489e-05	6.73004e-06	2.73971e-05	1.36933e-05	2.07573	2.45863	2.87338	1.93708	0.292636	1.19128	0.595414	3.71693	3.7756	3.7229	3.26516	2.65945	2.95076	2.3726	4644.64	5588.25	6439.78
tr|A4HRH0|A4HRH0_LEIIN	tr|A4HRH0|A4HRH0_LEIIN	Long-chain-fatty-acid-CoA_ligase_-_putative (Putative fatty acyl CoA syntetase 1) (EC 6.2.1.3)	LINF_010009800 LINJ_01_0490	Leishmania infantum	6.2.1.3				long-chain fatty acid-CoA ligase activity [GO:0004467]	1	33	33	29	49.7	77.567	696	323.31	5540400000	5773500000	4733700000	5594000000	5423800000	4609800000	3609200000	244	0.00111049	0.00101082	0.00110534	0.0013597	0.0011918	0.000959035	0.00112399	14.3166	13.0316	14.2502	17.5294	15.3648	12.364	14.4906	3.71693	3.7756	3.7229	3.26516	2.65945	2.95076	2.3726	32034.6	29619.6	31937.3
tr|A4HRH1|A4HRH1_LEIIN	tr|A4HRH1|A4HRH1_LEIIN	Beta_eliminating_lyase_-putative	LINF_010009900 LINJ_01_0500	Leishmania infantum			cellular amino acid metabolic process [GO:0006520]		lyase activity [GO:0016829]	1	15	15	15	51.8	39.483	359	214.96	1468200000	1687700000	1400700000	886120000	673340000	1047900000	412420000	123	0.00029428	0.000295481	0.000327071	0.000215384	0.000147956	0.000218008	0.000128438	7.45332	7.48376	8.28385	5.45512	3.74734	5.52156	3.25299	3.71693	3.7756	3.7229	3.26516	2.65945	2.95076	2.3726	16677.5	17009.9	18565.6
tr|A4HRH2|A4HRH2_LEIIN	tr|A4HRH2|A4HRH2_LEIIN	Long-chain-fatty-acid-CoA_ligase_-_putative (Putative long-chain-fatty-acid-CoA ligase) (EC 6.2.1.3)	LINF_010010000 LINJ_01_0510	Leishmania infantum	6.2.1.3				long-chain fatty acid-CoA ligase activity [GO:0004467]	1	32	28	27	40.5	77.022	698	323.31	1659500000	1990100000	1266700000	1768900000	2145900000	2102700000	1823600000	167	0.000332623	0.000348425	0.000295781	0.000429957	0.000471529	0.000437451	0.000567914	4.31854	4.52371	3.84022	5.58226	6.12201	5.67956	7.3734	3.71693	3.7756	3.7229	3.26516	2.65945	2.95076	2.3726	9663.13	10282	8606.64
tr|A4HRH3|A4HRH3_LEIIN	tr|A4HRH3|A4HRH3_LEIIN	Long-chain-fatty-acid-CoA_ligase_-_putative (Putative fatty acyl CoA synthetase 2) (EC 6.2.1.3)	LINF_010010100 LINJ_01_0520	Leishmania infantum	6.2.1.3				long-chain fatty acid-CoA ligase activity [GO:0004467]	1	4	4	4	7.2	78.404	707	21.819	0	10944000	0	35044000	8513100	62144000	17333000	6	0	1.91607e-06	0	8.51796e-06	1.87063e-06	1.29286e-05	5.39792e-06	0	0.0244384	0	0.108642	0.0238588	0.164897	0.0688475	3.71693	3.7756	3.7229	3.26516	2.65945	2.95076	2.3726	0	55.5463	0
tr|A4HRH5|A4HRH5_LEIIN	tr|A4HRH5|A4HRH5_LEIIN	Long-chain-fatty-acid-CoA_ligase_-_putative (Putative long-chain-fatty-acid-CoA ligase) (EC 6.2.1.3)	LINF_010010300 LINJ_01_0540	Leishmania infantum	6.2.1.3				long-chain fatty acid-CoA ligase activity [GO:0004467]	1	23	18	18	36.1	77.768	715	323.31	611780000	818600000	624350000	1495300000	19472000	2391600000	957600000	93	0.000122622	0.00014332	0.000145789	0.000363455	4.27868e-06	0.000497555	0.00029822	1.57677	1.84292	1.87467	4.67357	0.0550185	6.39794	3.83474	3.71693	3.7756	3.7229	3.26516	2.65945	2.95076	2.3726	3528.17	4188.78	4201.47
tr|A4HRH7|A4HRH7_LEIIN	tr|A4HRH7|A4HRH7_LEIIN	Hypothetical_protein_-_conserved	LINF_010010500 LINJ_01_0560	Leishmania infantum						1	8	8	8	13.2	72.644	681	13.991	136930000	219690000	113110000	82791000	15949000	67148000	13994000	16	2.74456e-05	3.84632e-05	2.64118e-05	2.01236e-05	3.50455e-06	1.39696e-05	4.35808e-06	0.37781	0.529475	0.363579	0.277016	0.0482428	0.192303	0.0599922	3.71693	3.7756	3.7229	3.26516	2.65945	2.95076	2.3726	845.385	1203.45	814.846
tr|A4HRH9|A4HRH9_LEIIN	tr|A4HRH9|A4HRH9_LEIIN	Pre-mRNA_processing_factor_3_(PRP3)/Protein_of_un characterised_function_(DUF1115)_-_putative	LINF_010010700 LINJ_01_0580	Leishmania infantum			mRNA splicing, via spliceosome [GO:0000398]	U4/U6 x U5 tri-snRNP complex [GO:0046540]		1	5	5	5	9.6	67.393	622	7.8032	60017000	79565000	37196000	16495000	25121000	13033000	15709000	13	1.20295e-05	1.39302e-05	8.68547e-06	4.00935e-06	5.51996e-06	2.71142e-06	4.89217e-06	0.178498	0.206701	0.128878	0.0594921	0.081907	0.040233	0.0725917	3.71693	3.7756	3.7229	3.26516	2.65945	2.95076	2.3726	399.406	469.812	288.839
tr|A4HRI0|A4HRI0_LEIIN	tr|A4HRI0|A4HRI0_LEIIN	Sidoreflexin	LINF_010010800 LINJ_01_0590	Leishmania infantum			amino acid transport [GO:0006865]	integral component of membrane [GO:0016021]; mitochondrial membrane [GO:0031966]	ion transmembrane transporter activity [GO:0015075]	1	13	13	13	42.6	36.089	326	250.14	1593200000	2034700000	1144400000	2492900000	3585500000	2307500000	2118300000	103	0.000319334	0.000356234	0.000267224	0.000605936	0.000787859	0.000480058	0.000659691	8.84851	9.87098	7.40457	16.79	21.831	13.3021	18.2796	3.71693	3.7756	3.7229	3.26516	2.65945	2.95076	2.3726	19799.3	22435.8	16595
tr|A4HRI1|A4HRI1_LEIIN	tr|A4HRI1|A4HRI1_LEIIN	Hypothetical_protein_-_conserved	LINF_010010900 LINJ_01_0600	Leishmania infantum						1	6	6	6	8.4	100.99	964	8.2503	44904000	48615000	25667000	26453000	16510000	42591000	413490	11	9.00036e-06	8.51148e-06	5.99339e-06	6.42979e-06	3.62782e-06	8.86075e-06	1.28771e-07	0.0891213	0.0842804	0.0593463	0.0636676	0.0359226	0.0877388	0.00127509	3.71693	3.7756	3.7229	3.26516	2.65945	2.95076	2.3726	199.417	191.562	133.006
tr|A4HRI2|A4HRI2_LEIIN	tr|A4HRI2|A4HRI2_LEIIN	RNA ligase (ATP) (EC 6.5.1.3)	LINF_010011000 LINJ_01_0610	Leishmania infantum	6.5.1.3				ATP binding [GO:0005524]; RNA ligase (ATP) activity [GO:0003972]	1	10	10	10	26.9	47.239	424	33.988	131470000	161920000	93432000	144260000	204150000	155140000	118080000	44	2.63513e-05	2.83488e-05	2.18169e-05	3.50645e-05	4.48589e-05	3.22757e-05	3.6773e-05	0.557829	0.600115	0.461841	0.742279	0.949615	0.683243	0.778446	3.71693	3.7756	3.7229	3.26516	2.65945	2.95076	2.3726	1248.19	1364.01	1035.07
tr|A4HRI3|A4HRI3_LEIIN	tr|A4HRI3|A4HRI3_LEIIN	Rab-GTPase-TBC_domain_containing_protein_-_putative	LINF_010011100 LINJ_01_0620	Leishmania infantum						1	10	10	10	6.7	192.64	1817	13.377	64450000	87956000	86791000	86992000	44970000	103310000	38411000	21	1.29181e-05	1.53993e-05	2.02662e-05	2.11447e-05	9.88148e-06	2.14929e-05	1.19621e-05	0.0670581	0.0799381	0.105202	0.109763	0.051295	0.11157	0.0620958	3.71693	3.7756	3.7229	3.26516	2.65945	2.95076	2.3726	150.049	181.692	235.778
tr|A4HRI5|A4HRI5_LEIIN	tr|A4HRI5|A4HRI5_LEIIN	Hypothetical_protein_-_conserved	LINF_010011300 LINJ_01_0640	Leishmania infantum						1	12	12	12	24.4	61.438	590	58.775	254580000	245920000	194070000	187520000	11722000	219900000	92068000	38	5.10269e-05	4.30555e-05	4.53164e-05	4.55795e-05	2.57573e-06	4.57486e-05	2.86722e-05	0.830543	0.700796	0.737596	0.741878	0.0419241	0.74463	0.466686	3.71693	3.7756	3.7229	3.26516	2.65945	2.95076	2.3726	1858.41	1592.85	1653.09
tr|A4HRI8|A4HRI8_LEIIN	tr|A4HRI8|A4HRI8_LEIIN	Metallo-peptidase_-_Clan_ME_-_Family_M16 (Putative mitochondrial processing peptide beta subunit) (EC 3.4.24.64)	LINF_010011600 LINJ_01_0670	Leishmania infantum	3.4.24.64				metal ion binding [GO:0046872]; metalloendopeptidase activity [GO:0004222]	1	20	20	20	44.7	55.016	494	117.4	2906900000	2924700000	2332700000	2707000000	2637600000	633510000	514740000	92	0.000582646	0.000512055	0.000544698	0.000657976	0.000579573	0.000131797	0.000160303	10.5905	9.30738	9.90072	11.9597	10.5346	2.39561	2.91375	3.71693	3.7756	3.7229	3.26516	2.65945	2.95076	2.3726	23697.2	21154.8	22189.3
tr|A4HRJ2|A4HRJ2_LEIIN	tr|A4HRJ2|A4HRJ2_LEIIN	PLAC8_family_-_putative	LINF_010012000 LINJ_01_0710	Leishmania infantum						1	3	3	3	19.7	24.973	233	41.291	141540000	83567000	99123000	59279000	30709000	53111000	48885000	20	2.83697e-05	1.46309e-05	2.31458e-05	1.44086e-05	6.74784e-06	1.10494e-05	1.5224e-05	1.13601	0.585867	0.926832	0.576968	0.270205	0.442452	0.609618	3.71693	3.7756	3.7229	3.26516	2.65945	2.95076	2.3726	2541.93	1331.62	2077.2
tr|A4HRJ7|A4HRJ7_LEIIN	tr|A4HRJ7|A4HRJ7_LEIIN	Hypothetical_protein_-_conserved	LINF_010012500 LINJ_01_0760	Leishmania infantum						1	15	15	15	25.6	81.516	754	61.763	147900000	157410000	124430000	170780000	352080000	205230000	203930000	44	2.96444e-05	2.75592e-05	2.90551e-05	4.15106e-05	7.73643e-05	4.26966e-05	6.35088e-05	0.363664	0.338084	0.356434	0.509232	0.949068	0.523782	0.779096	3.71693	3.7756	3.7229	3.26516	2.65945	2.95076	2.3726	813.731	768.434	798.834
tr|A4HRJ8|A4HRJ8_LEIIN	tr|A4HRJ8|A4HRJ8_LEIIN	Protein_kinase_-_putative	LINF_010012600 LINJ_01_0770	Leishmania infantum					ATP binding [GO:0005524]; protein kinase activity [GO:0004672]	1	8	8	8	7	152.14	1415	5.6435	135790000	144530000	132730000	85784000	172210000	78572000	17192000	11	2.72171e-05	2.53042e-05	3.09932e-05	2.08511e-05	3.78405e-05	1.63463e-05	5.35401e-06	0.178895	0.166322	0.203715	0.137052	0.248722	0.107443	0.0351914	3.71693	3.7756	3.7229	3.26516	2.65945	2.95076	2.3726	400.295	378.035	456.562
tr|A4HRK3|A4HRK3_LEIIN	tr|A4HRK3|A4HRK3_LEIIN	Hypothetical_protein_-_conserved	LINF_010013100 LINJ_01_0820	Leishmania infantum						1	2	2	2	5.1	51.854	490	8.9466	31502000	26027000	8952200	23234000	13061000	0	0	8	6.31412e-06	4.55679e-06	2.09039e-06	5.64736e-06	2.86996e-06	0	0	0.121767	0.0878773	0.040313	0.108909	0.0553469	0	0	3.71693	3.7756	3.7229	3.26516	2.65945	2.95076	2.3726	272.465	199.737	90.3487
tr|A4HRK6|A4HRK6_LEIIN;tr|E9AHA3|E9AHA3_LEIIN	tr|A4HRK6|A4HRK6_LEIIN;tr|E9AHA3|E9AHA3_LEIIN	Aminopeptidase_P1_-_putative (Putative aminopeptidase P1) (EC 3.4.11.9)	LINF_020005300 LINJ_02_0010	Leishmania infantum	3.4.11.9				metal ion binding [GO:0046872]; metalloaminopeptidase activity [GO:0070006]	2	25	25	25	52	68.824	619	310.78	2175300000	2460600000	1764300000	670160000	432700000	838140000	349620000	141	0.000436008	0.0004308	0.000411974	0.000162892	9.50793e-05	0.000174369	0.00010888	6.33511	6.25945	5.9859	2.36679	1.38148	2.53355	1.58201	3.71693	3.7756	3.7229	3.26516	2.65945	2.95076	2.3726	14175.4	14227.2	13415.5
tr|A4HRK7|A4HRK7_LEIIN	tr|A4HRK7|A4HRK7_LEIIN	Cytochrome_b-domain_protein_-_putative (Putative cytochrome b-domain protein)	LINF_020005400 LINJ_02_0020	Leishmania infantum				integral component of membrane [GO:0016021]	heme binding [GO:0020037]; metal ion binding [GO:0046872]	1	6	6	6	36.2	24.1	218	98.109	496740000	527020000	425790000	341310000	99187000	325980000	86882000	50	9.95644e-05	9.22703e-05	9.94243e-05	8.29604e-05	2.17948e-05	6.78177e-05	2.70572e-05	4.1313	3.82864	4.12549	3.44234	0.90435	2.81401	1.12271	3.71693	3.7756	3.7229	3.26516	2.65945	2.95076	2.3726	9244.16	8702.16	9245.98
tr|A4HRK9|A4HRK9_LEIIN	tr|A4HRK9|A4HRK9_LEIIN	Hypothetical_protein_-_conserved	LINF_020005600 LINJ_02_0040	Leishmania infantum						1	4	4	4	10.1	43.172	397	4.9467	54317000	38233000	55630000	40273000	27698000	32205000	19477000	17	1.08871e-05	6.69381e-06	1.29899e-05	9.78894e-06	6.08622e-06	6.70001e-06	6.06562e-06	0.252179	0.15505	0.300887	0.226743	0.140976	0.155194	0.140499	3.71693	3.7756	3.7229	3.26516	2.65945	2.95076	2.3726	564.273	352.414	674.344
tr|A4HRL0|A4HRL0_LEIIN	tr|A4HRL0|A4HRL0_LEIIN	Hypothetical_protein_-_conserved	LINF_020005700 LINJ_02_0050	Leishmania infantum						1	8	8	8	8.1	106.85	993	22.938	68100000	84182000	46832000	80613000	82807000	53632000	80040000	36	1.36497e-05	1.47385e-05	1.09355e-05	1.95942e-05	1.81956e-05	1.11577e-05	2.49264e-05	0.127746	0.137937	0.102345	0.18338	0.170291	0.104424	0.233284	3.71693	3.7756	3.7229	3.26516	2.65945	2.95076	2.3726	285.843	313.517	229.373
tr|A4HRL1|A4HRL1_LEIIN	tr|A4HRL1|A4HRL1_LEIIN	Hypothetical_protein_-_conserved	LINF_020005800 LINJ_02_0060	Leishmania infantum						1	2	2	2	5.7	33.908	314	2.7107	0	100280000	38485000	49177000	139490000	0	280540000	3	0	1.7557e-05	8.98646e-06	1.19532e-05	3.06508e-05	0	8.73671e-05	0	0.517782	0.265025	0.352518	0.903941	0	2.57659	3.71693	3.7756	3.7229	3.26516	2.65945	2.95076	2.3726	0	1176.87	593.969
tr|A4HRL2|A4HRL2_LEIIN	tr|A4HRL2|A4HRL2_LEIIN	Hypothetical_protein_-_conserved	LINF_020005900 LINJ_02_0070	Leishmania infantum						1	12	12	12	42.9	38.463	354	180.6	467690000	469590000	421800000	356090000	98623000	240190000	80314000	60	9.37417e-05	8.22155e-05	9.84926e-05	8.65529e-05	2.16709e-05	4.99698e-05	2.50118e-05	2.43719	2.13752	2.56071	2.25029	0.563422	1.29916	0.650281	3.71693	3.7756	3.7229	3.26516	2.65945	2.95076	2.3726	5453.44	4858.39	5739.02
tr|A4HRL4|A4HRL4_LEIIN	tr|A4HRL4|A4HRL4_LEIIN	Exportin-T (Exportin(tRNA)) (tRNA exportin)	LINF_020006100 LINJ_02_0090	Leishmania infantum			tRNA re-export from nucleus [GO:0071528]	cytoplasm [GO:0005737]; nucleus [GO:0005634]	small GTPase binding [GO:0031267]; tRNA binding [GO:0000049]	1	5	5	5	6.1	127.97	1166	21.357	35215000	33953000	26040000	32731000	0	23225000	35848000	10	7.05834e-06	5.94447e-06	6.08048e-06	7.95575e-06	0	4.83179e-06	1.1164e-05	0.0551562	0.0464521	0.0475149	0.0621689	0	0.0377572	0.0872388	3.71693	3.7756	3.7229	3.26516	2.65945	2.95076	2.3726	123.417	105.581	106.49
tr|A4HRL5|A4HRL5_LEIIN	tr|A4HRL5|A4HRL5_LEIIN	Non-specific serine/threonine protein kinase (EC 2.7.11.1)	LINF_020006200 LINJ_02_0100	Leishmania infantum	2.7.11.1		DNA damage checkpoint signaling [GO:0000077]; DNA repair [GO:0006281]; histone phosphorylation [GO:0016572]; telomere maintenance [GO:0000723]	nucleus [GO:0005634]	ATP binding [GO:0005524]; protein serine kinase activity [GO:0106310]; protein threonine kinase activity [GO:0106311]	1	5	5	5	1.3	523.56	4906	5.6243	75000000	18035000	2677400	0	13913000	11597000	0	9	1.50327e-05	3.15756e-06	6.25188e-07	0	3.05717e-06	2.41267e-06	0	0.0287124	0.00603093	0.00119411	0	0.0058392	0.0046082	0	3.71693	3.7756	3.7229	3.26516	2.65945	2.95076	2.3726	64.2466	13.7078	2.67622
tr|A4HRL6|A4HRL6_LEIIN	tr|A4HRL6|A4HRL6_LEIIN	Zinc-finger_of_C2H2_type_-_putative	LINF_020006300 LINJ_02_0110	Leishmania infantum			mRNA processing [GO:0006397]; RNA splicing [GO:0008380]	spliceosomal complex [GO:0005681]	nucleic acid binding [GO:0003676]; zinc ion binding [GO:0008270]	1	2	2	2	7.1	26.943	239	3.3398	21840000	21007000	15394000	0	11451000	25602000	0	4	4.37751e-06	3.67789e-06	3.59458e-06	0	2.51618e-06	5.32631e-06	0	0.162473	0.136506	0.133414	0	0.0933892	0.197688	0	3.71693	3.7756	3.7229	3.26516	2.65945	2.95076	2.3726	363.548	310.267	299.006
tr|A4HRL8|A4HRL8_LEIIN	tr|A4HRL8|A4HRL8_LEIIN	Conserved oligomeric Golgi complex subunit 1	LINF_020006500 LINJ_02_0130	Leishmania infantum			intra-Golgi vesicle-mediated transport [GO:0006891]; protein transport [GO:0015031]	Golgi transport complex [GO:0017119]; membrane [GO:0016020]		1	22	22	22	15.2	204.03	1970	84.762	226550000	196580000	139620000	204520000	82482000	141130000	144710000	43	4.54087e-05	3.44171e-05	3.2602e-05	4.97116e-05	1.81242e-05	2.93611e-05	4.50663e-05	0.222559	0.168686	0.15979	0.243648	0.0888309	0.143906	0.220881	3.71693	3.7756	3.7229	3.26516	2.65945	2.95076	2.3726	497.996	383.409	358.12
tr|A4HRM2|A4HRM2_LEIIN	tr|A4HRM2|A4HRM2_LEIIN	Hypothetical_protein_-_conserved	LINF_020007500 LINJ_02_0220	Leishmania infantum				integral component of membrane [GO:0016021]		1	15	15	15	15.5	123.46	1146	44.106	111020000	123360000	90401000	793130000	885180000	225560000	39827000	43	2.22524e-05	2.15978e-05	2.11091e-05	0.000192782	0.000194505	4.69261e-05	1.24031e-05	0.180239	0.174938	0.17098	1.56149	1.57545	0.380092	0.100463	3.71693	3.7756	3.7229	3.26516	2.65945	2.95076	2.3726	403.302	397.617	383.196
tr|A4HRM3|A4HRM3_LEIIN	tr|A4HRM3|A4HRM3_LEIIN	Small GTP binding protein rab6-like protein (Small_GTP_binding_protein_rab6-like_protein)	LINF_020007600 LINJ_02_0230	Leishmania infantum					GTPase activity [GO:0003924]; GTP binding [GO:0005525]	1	9	9	9	36.5	28.242	274	23.279	329080000	388820000	372590000	361300000	358710000	283960000	260610000	33	6.59593e-05	6.80744e-05	8.70018e-05	8.78193e-05	7.88211e-05	5.90758e-05	8.11604e-05	2.33551	2.41039	3.08058	3.10953	2.79092	2.09177	2.87375	3.71693	3.7756	3.7229	3.26516	2.65945	2.95076	2.3726	5225.9	5478.61	6904.15
tr|A4HRM5|A4HRM5_LEIIN	tr|A4HRM5|A4HRM5_LEIIN	Hypothetical_protein_-_conserved	LINF_020007800 LINJ_02_0250	Leishmania infantum			SRP-dependent cotranslational protein targeting to membrane [GO:0006614]	signal recognition particle [GO:0048500]	7S RNA binding [GO:0008312]	1	6	6	6	66.3	17.649	169	116.75	143540000	238260000	174530000	103880000	17761000	70870000	0	23	2.87705e-05	4.17144e-05	4.07537e-05	2.52496e-05	3.90271e-06	1.4744e-05	0	1.63015	2.36356	2.30912	1.43065	0.221129	0.835401	0	3.71693	3.7756	3.7229	3.26516	2.65945	2.95076	2.3726	3647.61	5372.15	5175.17
tr|A4HRM6|A4HRM6_LEIIN	tr|A4HRM6|A4HRM6_LEIIN	NIMA/Nek_Serine/threonine-protein_kinase_family_-_putative	LINF_020007900 LINJ_02_0260	Leishmania infantum					ATP binding [GO:0005524]; protein kinase activity [GO:0004672]	1	9	9	9	20.6	55.915	530	77.043	195320000	273260000	176520000	107000000	91946000	244030000	74514000	41	3.91491e-05	4.78422e-05	4.12184e-05	2.60079e-05	2.02037e-05	5.07687e-05	2.32055e-05	0.700153	0.855623	0.737162	0.465133	0.36133	0.907961	0.415014	3.71693	3.7756	3.7229	3.26516	2.65945	2.95076	2.3726	1566.66	1944.75	1652.11
tr|A4HRM8|A4HRM8_LEIIN	tr|A4HRM8|A4HRM8_LEIIN	Soluble_NSF_attachment_protein_-_SNAP_-_putative	LINF_020008100 LINJ_02_0280	Leishmania infantum			intracellular protein transport [GO:0006886]			1	17	17	17	33	72.87	690	257.51	1400600000	1692200000	1051900000	689710000	244100000	968180000	236640000	99	0.00028073	0.000296269	0.000245624	0.000167644	5.36373e-05	0.000201423	7.36955e-05	3.85248	4.06572	3.37072	2.30059	0.736068	2.76414	1.01133	3.71693	3.7756	3.7229	3.26516	2.65945	2.95076	2.3726	8620.27	9241.02	7554.4
tr|A4HRM9|A4HRM9_LEIIN	tr|A4HRM9|A4HRM9_LEIIN	Putative ribosomal RNA processing protein (RNase_PH-like_protein_-_putative)	LINF_020008200 LINJ_02_0290	Leishmania infantum						1	4	4	4	17.9	33.626	324	80.553	203370000	157430000	55081000	38345000	99589000	126550000	41969000	26	4.07626e-05	2.75627e-05	1.28617e-05	9.32031e-06	2.18832e-05	2.63278e-05	1.30702e-05	1.21223	0.819685	0.382493	0.277176	0.650781	0.78296	0.388693	3.71693	3.7756	3.7229	3.26516	2.65945	2.95076	2.3726	2712.48	1863.07	857.237
tr|A4HRN3|A4HRN3_LEIIN	tr|A4HRN3|A4HRN3_LEIIN	Casein_kinase_II_-_alpha_chain_-_putative (Putative casein kinase II, alpha chain) (EC 2.7.11.1)	LINF_020008600 LINJ_02_0330	Leishmania infantum	2.7.11.1				ATP binding [GO:0005524]; protein serine kinase activity [GO:0106310]; protein threonine kinase activity [GO:0106311]	1	19	19	19	57.7	44.231	381	210.33	995350000	1282200000	951450000	1061100000	1668900000	1469100000	779300000	97	0.000199504	0.000224487	0.000222169	0.000257916	0.000366716	0.000305635	0.000242693	4.51049	5.07533	5.02292	5.83111	8.29092	6.90998	5.48695	3.71693	3.7756	3.7229	3.26516	2.65945	2.95076	2.3726	10092.6	11535.8	11257.3
tr|A4HRN4|A4HRN4_LEIIN	tr|A4HRN4|A4HRN4_LEIIN	Proteasome_regulatory_non-ATPase_subunit_6_-_putative (Putative proteasome regulatory non-ATPase subunit 6)	LINF_020008700 LINJ_02_0340	Leishmania infantum				proteasome complex [GO:0000502]		1	29	29	29	62.6	59.057	529	323.31	2362800000	2968800000	1973400000	2313100000	2704800000	2612700000	1635400000	184	0.000473589	0.000519776	0.0004608	0.000562233	0.000594339	0.000543553	0.000509304	8.01919	8.80125	7.80263	9.52017	10.0638	9.20387	8.62394	3.71693	3.7756	3.7229	3.26516	2.65945	2.95076	2.3726	17943.7	20004.4	17487.1
tr|A4HRN5|A4HRN5_LEIIN	tr|A4HRN5|A4HRN5_LEIIN	Putative tRNA (cytidine(32)/guanosine(34)-2'-O)-methyltransferase (EC 2.1.1.205) (2'-O-ribose RNA methyltransferase TRM7 homolog)	LINF_020008800 LINJ_02_0350	Leishmania infantum	2.1.1.205		cytoplasmic translation [GO:0002181]; tRNA nucleoside ribose methylation [GO:0002128]	cytoplasm [GO:0005737]	tRNA methyltransferase activity [GO:0008175]	1	4	4	4	10.5	48.221	457	10.109	56373000	123110000	19054000	6612100	7816600	25988000	0	12	1.12992e-05	2.1554e-05	4.44921e-06	1.60717e-06	1.71758e-06	5.40661e-06	0	0.23432	0.446984	0.0922671	0.0333292	0.0356189	0.112122	0	3.71693	3.7756	3.7229	3.26516	2.65945	2.95076	2.3726	524.313	1015.95	206.788
tr|A4HRN6|A4HRN6_LEIIN	tr|A4HRN6|A4HRN6_LEIIN	Putative ubiquitin-conjugating enzyme e2 (Ubiquitin-conjugating_enzyme_E2_-_putative)	LINF_020008900 LINJ_02_0360	Leishmania infantum					ATP binding [GO:0005524]; SUMO transferase activity [GO:0019789]	1	3	3	3	19.1	17	152	5.9353	40602000	43440000	34279000	24699000	22789000	37391000	24707000	13	8.13809e-06	7.60545e-06	8.00434e-06	6.00345e-06	5.00754e-06	7.77892e-06	7.69437e-06	0.478711	0.447379	0.470843	0.353144	0.294561	0.457584	0.45261	3.71693	3.7756	3.7229	3.26516	2.65945	2.95076	2.3726	1071.16	1016.85	1055.25
tr|A4HRN9|A4HRN9_LEIIN	tr|A4HRN9|A4HRN9_LEIIN	Hypothetical_protein_-_conserved	LINF_020009200 LINJ_02_0390	Leishmania infantum				integral component of membrane [GO:0016021]		1	17	17	17	22.1	110.17	1019	171.89	165580000	140300000	115670000	209270000	204600000	176570000	204740000	60	3.31881e-05	2.45636e-05	2.70096e-05	5.08661e-05	4.49578e-05	3.67341e-05	6.37611e-05	0.301245	0.222961	0.245163	0.461706	0.408076	0.333431	0.578752	3.71693	3.7756	3.7229	3.26516	2.65945	2.95076	2.3726	674.062	506.77	549.455
tr|A4HRP1|A4HRP1_LEIIN	tr|A4HRP1|A4HRP1_LEIIN	Putative voltage-dependent anion-selective channel (Voltage-dependent_anion-selective_channel_-_putative)	LINF_020009700 LINJ_02_0420	Leishmania infantum				mitochondrial outer membrane [GO:0005741]	voltage-gated anion channel activity [GO:0008308]	1	11	11	11	49.5	30.083	277	218.68	964850000	1616700000	1145100000	1529300000	2325400000	1136900000	1109400000	81	0.00019339	0.000283051	0.000267387	0.000371719	0.000510971	0.000236524	0.000345494	6.42856	9.40899	8.88831	12.3564	16.9854	7.86237	11.4847	3.71693	3.7756	3.7229	3.26516	2.65945	2.95076	2.3726	14384.5	21385.8	19920.3
tr|A4HRP2|A4HRP2_LEIIN	tr|A4HRP2|A4HRP2_LEIIN	Voltage-dependent_anion-selective_channel_-_putative	LINF_020009800 LINJ_02_0430	Leishmania infantum				mitochondrial outer membrane [GO:0005741]	voltage-gated anion channel activity [GO:0008308]	1	13	13	13	46.4	31.925	291	323.31	3992500000	4890500000	3527800000	9073200000	18158000000	9799400000	13016000000	213	0.000800239	0.000856226	0.000823761	0.00220537	0.00398995	0.00203869	0.0040535	25.0662	26.8199	25.803	69.0798	124.979	63.8588	126.97	3.71693	3.7756	3.7229	3.26516	2.65945	2.95076	2.3726	56087.9	60959.2	57829.3
tr|A4HRP7|A4HRP7_LEIIN	tr|A4HRP7|A4HRP7_LEIIN	Hypothetical_protein_-_conserved	LINF_020010400 LINJ_02_0490	Leishmania infantum						1	2	2	2	0.9	216.47	2091	1.7481	14726000	18354000	7441700	0	7375800	0	0	2	2.95161e-06	3.21341e-06	1.73768e-06	0	1.62072e-06	0	0	0.0136352	0.0148446	0.00802734	0	0.00748704	0	0	3.71693	3.7756	3.7229	3.26516	2.65945	2.95076	2.3726	30.51	33.7404	17.9907
tr|A4HRP8|A4HRP8_LEIIN	tr|A4HRP8|A4HRP8_LEIIN	Hypothetical_protein_-_conserved	LINF_020010600 LINJ_02_0500	Leishmania infantum						1	2	2	2	2.4	87.412	863	1.4015	6960200	10771000	4294300	1586300	0	2444300	0	3	1.39507e-06	1.88578e-06	1.00274e-06	3.85573e-07	0	5.08519e-07	0	0.0159597	0.0215735	0.0114715	0.00441099	0	0.00581749	0	3.71693	3.7756	3.7229	3.26516	2.65945	2.95076	2.3726	35.7113	49.0345	25.7096
tr|A4HRP9|A4HRP9_LEIIN	tr|A4HRP9|A4HRP9_LEIIN	Hypothetical_protein_-_conserved	LINF_020010700 LINJ_02_0510	Leishmania infantum				integral component of membrane [GO:0016021]		1	3	3	3	9.8	35.411	326	12.903	86775000	84669000	60170000	89117000	77362000	57158000	30031000	12	1.73928e-05	1.48238e-05	1.405e-05	2.16612e-05	1.69991e-05	1.18913e-05	9.35239e-06	0.491169	0.418621	0.39677	0.611708	0.480052	0.335808	0.26411	3.71693	3.7756	3.7229	3.26516	2.65945	2.95076	2.3726	1099.04	951.488	889.235
tr|A4HRQ0|A4HRQ0_LEIIN	tr|A4HRQ0|A4HRQ0_LEIIN	Hypothetical_protein_-_conserved	LINF_020010800 LINJ_02_0520	Leishmania infantum						1	7	7	7	47.9	17.633	163	144.35	3781800000	2713000000	3304800000	1960400000	982070000	3651000000	1304500000	89	0.000758007	0.00047499	0.000771689	0.000476504	0.000215795	0.000759564	0.000406253	42.988	26.9376	43.7639	27.0234	12.2381	43.0763	23.0394	3.71693	3.7756	3.7229	3.26516	2.65945	2.95076	2.3726	96189.5	61226.7	98082.9
tr|A4HRQ1|A4HRQ1_LEIIN	tr|A4HRQ1|A4HRQ1_LEIIN	Hypothetical_protein_-_conserved	LINF_020010900 LINJ_02_0530	Leishmania infantum						1	8	8	8	13.7	88.566	847	14.957	137080000	93749000	78198000	117930000	96200000	77831000	56171000	20	2.74757e-05	1.64135e-05	1.82597e-05	2.86646e-05	2.11385e-05	1.61922e-05	1.7493e-05	0.310229	0.185325	0.20617	0.323653	0.238675	0.182826	0.197514	3.71693	3.7756	3.7229	3.26516	2.65945	2.95076	2.3726	694.165	421.227	462.065
tr|A4HRQ3|A4HRQ3_LEIIN	tr|A4HRQ3|A4HRQ3_LEIIN	Hypothetical_protein_-_conserved	LINF_020011100 LINJ_02_0550	Leishmania infantum						1	8	8	8	2.5	400.73	3788	16.934	64272000	73877000	48740000	21283000	18106000	24564000	80866000	26	1.28824e-05	1.29343e-05	1.13811e-05	5.17314e-06	3.97852e-06	5.11036e-06	2.51837e-05	0.0321473	0.0322769	0.0284008	0.0129093	0.00992818	0.0127526	0.0628445	3.71693	3.7756	3.7229	3.26516	2.65945	2.95076	2.3726	71.9325	73.3625	63.6514
tr|A4HRQ6|A4HRQ6_LEIIN	tr|A4HRQ6|A4HRQ6_LEIIN	Hypothetical_protein_-_conserved	LINF_020011400 LINJ_02_0580	Leishmania infantum						1	4	4	4	15	35.446	321	19.733	53056000	95166000	37351000	33796000	8748700	110090000	16109000	13	1.06343e-05	1.66616e-05	8.72166e-06	8.21461e-06	1.92239e-06	2.29034e-05	5.01674e-06	0.300014	0.470056	0.246055	0.23175	0.0542345	0.64615	0.141532	3.71693	3.7756	3.7229	3.26516	2.65945	2.95076	2.3726	671.309	1068.39	551.454
tr|A4HRQ8|A4HRQ8_LEIIN	tr|A4HRQ8|A4HRQ8_LEIIN	Gamma-glutamyl phosphate reductase-like protein (Gamma-glutamyl_phosphate_reductase-like_protein)	LINF_020011600 LINJ_02_0600	Leishmania infantum					oxidoreductase activity, acting on the aldehyde or oxo group of donors, NAD or NADP as acceptor [GO:0016620]	1	8	8	8	19.6	68.645	659	19.246	26350000	22659000	26027000	45299000	34576000	24898000	5265300	20	5.28148e-06	3.96712e-06	6.07745e-06	1.10106e-05	7.59755e-06	5.17985e-06	1.63974e-06	0.076939	0.0577919	0.0885345	0.160399	0.110679	0.0754585	0.0238873	3.71693	3.7756	3.7229	3.26516	2.65945	2.95076	2.3726	172.158	131.356	198.422
tr|A4HRR0|A4HRR0_LEIIN	tr|A4HRR0|A4HRR0_LEIIN	Hypothetical_protein_-_conserved	LINF_020011800 LINJ_02_0620	Leishmania infantum						1	9	9	9	34.3	33.786	315	83.605	419730000	442690000	279950000	379210000	304880000	232560000	269590000	54	8.41288e-05	7.75059e-05	6.53699e-05	9.21725e-05	6.69928e-05	4.83824e-05	8.3957e-05	2.49005	2.29402	1.93482	2.72813	1.98286	1.43203	2.48496	3.71693	3.7756	3.7229	3.26516	2.65945	2.95076	2.3726	5571.71	5214.11	4336.29
tr|A4HRR1|A4HRR1_LEIIN	tr|A4HRR1|A4HRR1_LEIIN	Nop14-like_family_-_putative	LINF_020011900 LINJ_02_0630	Leishmania infantum			ribosome biogenesis [GO:0042254]	nucleolus [GO:0005730]; small-subunit processome [GO:0032040]		1	19	19	19	24.9	100.63	910	89.104	390120000	548320000	391170000	319860000	249990000	109600000	156470000	64	7.81939e-05	9.59995e-05	9.13403e-05	7.77467e-05	5.49315e-05	2.28015e-05	4.87286e-05	0.777044	0.953985	0.907685	0.772599	0.545876	0.226587	0.484235	3.71693	3.7756	3.7229	3.26516	2.65945	2.95076	2.3726	1738.71	2168.32	2034.29
tr|A4HRR2|A4HRR2_LEIIN	tr|A4HRR2|A4HRR2_LEIIN	Mitochondrial_carrier_protein_-_putative (Putative mitochondrial carrier protein)	LINF_020012000 LINJ_02_0640	Leishmania infantum				integral component of membrane [GO:0016021]		1	15	15	15	57.8	34.464	313	173.42	2089200000	2629500000	1395300000	2322300000	3018200000	2532100000	1230000000	92	0.00041875	0.000460371	0.00032581	0.000564469	0.000663204	0.000526785	0.000383052	12.1504	13.358	9.45364	16.3785	19.2434	15.2851	11.1146	3.71693	3.7756	3.7229	3.26516	2.65945	2.95076	2.3726	27187.5	30361.6	21187.3
tr|A4HRR9|A4HRR9_LEIIN	tr|A4HRR9|A4HRR9_LEIIN	Dipeptylcarboxypeptidase	DCP LINJ_02_0710	Leishmania infantum					carboxypeptidase activity [GO:0004180]; metal ion binding [GO:0046872]; metalloendopeptidase activity [GO:0004222]	1	28	28	1	53.2	76.576	678	323.31	4295900000	4953000000	3741600000	2209300000	766650000	2817700000	1397000000	174	0.000861051	0.000867168	0.000873684	0.000537003	0.00016846	0.000586202	0.00043506	11.2444	11.3243	11.4094	7.01268	2.1999	7.65516	5.68142	3.71693	3.7756	3.7229	3.26516	2.65945	2.95076	2.3726	25160.4	25739.1	25570.5
tr|A4HRS1|A4HRS1_LEIIN;tr|A4HRM1|A4HRM1_LEIIN	tr|A4HRS1|A4HRS1_LEIIN;tr|A4HRM1|A4HRM1_LEIIN	Phosphoglycan beta 1,3 galactosyltransferase (Phosphoglycan_beta_1_-3_galactosyltransferase)	SCGR2 LINF_020007100 LINJ_02_0180	Leishmania infantum			protein glycosylation [GO:0006486]	integral component of membrane [GO:0016021]	hexosyltransferase activity [GO:0016758]	2	12	6	4	20	95.804	863	13.179	44692000	52395000	22733000	21717000	27359000	23394000	14072000	14	8.95787e-06	9.17328e-06	5.30828e-06	5.27864e-06	6.01173e-06	4.86695e-06	4.38237e-06	0.093502	0.0957505	0.0554077	0.0550983	0.0627503	0.0508011	0.0457431	3.71693	3.7756	3.7229	3.26516	2.65945	2.95076	2.3726	209.219	217.632	124.179
tr|A4HRS3|A4HRS3_LEIIN	tr|A4HRS3|A4HRS3_LEIIN	Phosphoglycan beta 1,3 galactosyltransferase (Phosphoglycan_beta_1_-3_galactosyltransferase)	SCGR1 LINF_020007300 LINJ_02_0200	Leishmania infantum			protein glycosylation [GO:0006486]	integral component of membrane [GO:0016021]	hexosyltransferase activity [GO:0016758]	1	9	9	9	11.1	109.36	993	23.067	406090000	527600000	104940000	137020000	158810000	111540000	63680000	28	8.13949e-05	9.23719e-05	2.45041e-05	3.33047e-05	3.48961e-05	2.32051e-05	1.98315e-05	0.744284	0.844659	0.224068	0.304542	0.319094	0.21219	0.181342	3.71693	3.7756	3.7229	3.26516	2.65945	2.95076	2.3726	1665.4	1919.83	502.177
tr|A4HRS4|A4HRS4_LEIIN	tr|A4HRS4|A4HRS4_LEIIN	Glycosyltransferase_(GlcNAc)_-_putative	LINF_020007400 LINJ_02_0210	Leishmania infantum				integral component of membrane [GO:0016021]	transferase activity [GO:0016740]	1	15	15	15	21.8	99.396	902	42.974	105160000	91852000	59009000	185460000	374910000	315500000	147400000	48	2.10778e-05	1.60814e-05	1.37789e-05	4.50788e-05	8.23808e-05	6.56375e-05	4.5904e-05	0.212059	0.161791	0.138627	0.453527	0.828814	0.660363	0.461829	3.71693	3.7756	3.7229	3.26516	2.65945	2.95076	2.3726	474.501	367.736	310.688
tr|A4HRS5|A4HRS5_LEIIN	tr|A4HRS5|A4HRS5_LEIIN	Phosphoglycan beta 1,3 galactosyltransferase (Phosphoglycan_beta_1_-3_galactosyltransferase)	SCGR3 LINF_020007000 LINJ_02_0170	Leishmania infantum			protein glycosylation [GO:0006486]	integral component of membrane [GO:0016021]	hexosyltransferase activity [GO:0016758]	1	15	15	4	23.7	86.582	772	118.74	289420000	286550000	227180000	293580000	334790000	323140000	187570000	70	5.80101e-05	5.0169e-05	5.30478e-05	7.13589e-05	7.3565e-05	6.72269e-05	5.84139e-05	0.670001	0.579439	0.612688	0.824177	0.849657	0.776454	0.674666	3.71693	3.7756	3.7229	3.26516	2.65945	2.95076	2.3726	1499.19	1317.01	1373.15
tr|A4HRS7|A4HRS7_LEIIN	tr|A4HRS7|A4HRS7_LEIIN	ATP-binding cassette protein subfamily F, member 1 (ATP-binding_cassette_protein_subfamily_F_-_member_1_-_putative)	putative ABCF1 LINF_030006400 LINJ_03_0150	Leishmania infantum					ATPase-coupled transmembrane transporter activity [GO:0042626]; ATP binding [GO:0005524]	1	31	31	30	43.1	82.341	724	147.34	1047400000	1198400000	882700000	1104600000	579870000	1307700000	741740000	162	0.000209936	0.000209815	0.000206115	0.000268489	0.000127418	0.000272057	0.000230996	2.5496	2.54812	2.50319	3.2607	1.54744	3.30403	2.80536	3.71693	3.7756	3.7229	3.26516	2.65945	2.95076	2.3726	5704.95	5791.65	5610.11
tr|A4HRT0|A4HRT0_LEIIN	tr|A4HRT0|A4HRT0_LEIIN	Putative U2 splicing auxiliary factor (U2_splicing_auxiliary_factor_-_putative)	LINF_030006700 LINJ_03_0180	Leishmania infantum			mRNA splicing, via spliceosome [GO:0000398]	U2AF complex [GO:0089701]	metal ion binding [GO:0046872]; RNA binding [GO:0003723]	1	9	9	9	39.5	25.207	210	76.918	958070000	1024600000	706780000	901290000	1351700000	679420000	257320000	61	0.000192031	0.000179386	0.000165037	0.000219072	0.000297016	0.000141348	8.01358e-05	7.61817	7.11653	6.54727	8.69091	11.7831	5.6075	3.17911	3.71693	3.7756	3.7229	3.26516	2.65945	2.95076	2.3726	17046.4	16175.2	14673.6
tr|A4HRT1|A4HRT1_LEIIN	tr|A4HRT1|A4HRT1_LEIIN	Multifunctional fusion protein [Includes: L-glutamate gamma-semialdehyde dehydrogenase (EC 1.2.1.88) (L-glutamate gamma-semialdehyde dehydrogenase); Delta-1-pyrroline-5-carboxylate dehydrogenase (P5C dehydrogenase)]	LINF_030006800 LINJ_03_0190	Leishmania infantum	1.2.1.88	PATHWAY: Amino-acid degradation; L-proline degradation into L-glutamate; L-glutamate from L-proline: step 2/2. {ECO:0000256|ARBA:ARBA00004786, ECO:0000256|RuleBase:RU366016}.	proline catabolic process to glutamate [GO:0010133]		1-pyrroline-5-carboxylate dehydrogenase activity [GO:0003842]; oxidoreductase activity, acting on the aldehyde or oxo group of donors, NAD or NADP as acceptor [GO:0016620]	1	30	30	30	65.5	61.954	560	323.31	11222000000	13814000000	10737000000	10514000000	14251000000	11994000000	9591700000	265	0.00224929	0.00241855	0.00250715	0.00255558	0.00313144	0.00249526	0.00298709	36.3058	39.0378	40.4679	41.2497	50.5446	40.2761	48.2147	3.71693	3.7756	3.7229	3.26516	2.65945	2.95076	2.3726	81237.5	88729.3	90696
tr|A4HRT2|A4HRT2_LEIIN	tr|A4HRT2|A4HRT2_LEIIN	Protein_kinase_-_putative	LINF_030006900 LINJ_03_0200	Leishmania infantum					ATP binding [GO:0005524]; protein kinase activity [GO:0004672]	1	4	4	4	12.7	42.571	379	6.9217	78131000	63869000	73296000	76037000	137290000	52320000	14196000	15	1.56602e-05	1.11821e-05	1.7115e-05	1.84819e-05	3.01674e-05	1.08848e-05	4.42098e-06	0.367862	0.26267	0.402035	0.434143	0.708637	0.255686	0.10385	3.71693	3.7756	3.7229	3.26516	2.65945	2.95076	2.3726	823.123	597.026	901.034
tr|A4HRT3|A4HRT3_LEIIN	tr|A4HRT3|A4HRT3_LEIIN	Hypothetical_protein_-_conserved	LINF_030007000 LINJ_03_0210	Leishmania infantum						1	6	6	6	25.6	35.718	313	19.99	275440000	147490000	235920000	397160000	625040000	227320000	233980000	33	5.5208e-05	2.58225e-05	5.50886e-05	9.65356e-05	0.000137343	4.72923e-05	7.28671e-05	1.54566	0.722953	1.54232	2.70271	3.84521	1.32405	2.04007	3.71693	3.7756	3.7229	3.26516	2.65945	2.95076	2.3726	3458.56	1643.21	3456.62
tr|A4HRT4|A4HRT4_LEIIN	tr|A4HRT4|A4HRT4_LEIIN	Long-chain-fatty-acid-CoA_ligase_-_putative (Putative long chain fatty Acyl CoA synthetase) (EC 6.2.1.3)	LINF_030007100 LINJ_03_0220	Leishmania infantum	6.2.1.3				long-chain fatty acid-CoA ligase activity [GO:0004467]	1	17	17	17	27.7	78.905	704	76.441	683960000	842470000	661240000	593160000	925080000	738260000	923400000	111	0.00013709	0.000147499	0.000154403	0.000144176	0.000203272	0.00015359	0.00028757	1.7374	1.86933	1.95682	1.82721	2.57617	1.94651	3.6445	3.71693	3.7756	3.7229	3.26516	2.65945	2.95076	2.3726	3887.6	4248.81	4385.6
tr|A4HRT5|A4HRT5_LEIIN	tr|A4HRT5|A4HRT5_LEIIN	Hypothetical_protein_-_conserved	LINF_030007200 LINJ_03_0230	Leishmania infantum						1	2	2	2	16.9	17.23	154	8.6868	97841000	16877000	77705000	56183000	36719000	31140000	8575400	3	1.96108e-05	2.95481e-06	1.81445e-05	1.36561e-05	8.06845e-06	6.47845e-06	2.67059e-06	1.13818	0.171492	1.05308	0.792577	0.468279	0.375998	0.154997	3.71693	3.7756	3.7229	3.26516	2.65945	2.95076	2.3726	2546.78	389.787	2360.14
tr|A4HRT6|A4HRT6_LEIIN	tr|A4HRT6|A4HRT6_LEIIN	Putative ribosomal protein L38 (Ribosomal_protein_L38_-_putative)	LINF_030007300 LINF_260027600 LINJ_03_0240 LINJ_26_2230	Leishmania infantum			translation [GO:0006412]	ribosome [GO:0005840]	structural constituent of ribosome [GO:0003735]	1	2	2	2	21.7	9.4541	83	5.1176	576740000	534760000	373620000	252200000	69180000	88897000	44157000	7	0.000115599	9.36254e-05	8.72423e-05	6.13009e-05	1.52013e-05	1.84944e-05	1.37516e-05	12.2274	9.90316	9.22799	6.48406	1.6079	1.95623	1.45456	3.71693	3.7756	3.7229	3.26516	2.65945	2.95076	2.3726	27360	22509	20681.6
tr|A4HRT7|A4HRT7_LEIIN	tr|A4HRT7|A4HRT7_LEIIN	Hypothetical_protein_-_conserved	LINF_030007400 LINJ_03_0250	Leishmania infantum				integral component of membrane [GO:0016021]		1	5	5	5	18.9	33.422	302	5.5409	40374000	1813800	36158000	61350000	37276000	42731000	5156100	10	8.09239e-06	3.17559e-07	8.44309e-06	1.4912e-05	8.19084e-06	8.88987e-06	1.60574e-06	0.242128	0.00950149	0.252621	0.446174	0.245073	0.265989	0.0480443	3.71693	3.7756	3.7229	3.26516	2.65945	2.95076	2.3726	541.782	21.596	566.17
tr|A4HRU2|A4HRU2_LEIIN	tr|A4HRU2|A4HRU2_LEIIN	Hypothetical_protein_-_conserved	LINF_030008000 LINJ_03_0300	Leishmania infantum						1	17	17	17	18.6	116.39	1043	101.7	193500000	158290000	134430000	100500000	186930000	193590000	88704000	46	3.87843e-05	2.77133e-05	3.13901e-05	2.4428e-05	4.1075e-05	4.0275e-05	2.76246e-05	0.333227	0.238107	0.269698	0.209881	0.352909	0.346035	0.237345	3.71693	3.7756	3.7229	3.26516	2.65945	2.95076	2.3726	745.626	541.196	604.443
tr|A4HRU4|A4HRU4_LEIIN	tr|A4HRU4|A4HRU4_LEIIN	DDRGK_domain_containing_protein_-_putative	LINF_030008200 LINJ_03_0320	Leishmania infantum						1	9	9	9	27.5	38.217	342	78.814	294360000	305050000	228870000	190490000	100240000	210220000	129740000	47	5.90002e-05	5.3408e-05	5.34424e-05	4.63014e-05	2.20262e-05	4.37347e-05	4.04042e-05	1.54382	1.39749	1.39839	1.21154	0.576346	1.14438	1.05723	3.71693	3.7756	3.7229	3.26516	2.65945	2.95076	2.3726	3454.44	3176.37	3134.06
tr|A4HRU7|A4HRU7_LEIIN	tr|A4HRU7|A4HRU7_LEIIN	GPR1/FUN34/yaaH_family_-_putative	LINF_030008500 LINJ_03_0350	Leishmania infantum				integral component of membrane [GO:0016021]		1	2	2	2	7.4	34.051	310	2.737	10856000	14519000	13662000	0	0	4275600	0	3	2.17593e-06	2.54198e-06	3.19015e-06	0	0	8.89507e-07	0	0.0639021	0.0746521	0.0936875	0	0	0.0261228	0	3.71693	3.7756	3.7229	3.26516	2.65945	2.95076	2.3726	142.987	169.677	209.971
tr|A4HRV1|A4HRV1_LEIIN	tr|A4HRV1|A4HRV1_LEIIN	MFS_transporter_-_putative (Putative MFS transporter)	LINF_030008800 LINJ_03_0390	Leishmania infantum				integral component of membrane [GO:0016021]	transmembrane transporter activity [GO:0022857]	1	3	3	3	5.1	74.717	680	3.6909	4462300	9985000	4486400	12410000	4835100	27680000	14302000	4	8.94404e-07	1.74817e-06	1.0476e-06	3.01643e-06	1.06244e-06	5.75862e-06	4.454e-06	0.0119706	0.0233972	0.0140209	0.0403714	0.0142195	0.0770724	0.0596115	3.71693	3.7756	3.7229	3.26516	2.65945	2.95076	2.3726	26.7852	53.1797	31.4234
tr|A4HRV4|A4HRV4_LEIIN;tr|A0A6L0WJF7|A0A6L0WJF7_LEIIN;tr|A4HRV3|A4HRV3_LEIIN	tr|A4HRV4|A4HRV4_LEIIN;tr|A0A6L0WJF7|A0A6L0WJF7_LEIIN;tr|A4HRV3|A4HRV3_LEIIN	60S_acidic_ribosomal_protein_P2_-_putative (Putative 60S acidic ribosomal protein P2)	LINF_030009100 LINJ_03_0420	Leishmania infantum			translational elongation [GO:0006414]	ribosome [GO:0005840]	structural constituent of ribosome [GO:0003735]	3	6	6	6	91	11.132	111	323.31	1838200000	1944400000	1423300000	903390000	197360000	1123100000	239210000	71	0.000368441	0.000340424	0.000332348	0.000219582	4.33669e-05	0.000233653	7.44959e-05	33.0974	30.5807	29.8552	19.7253	3.89569	20.9893	6.69205	3.71693	3.7756	3.7229	3.26516	2.65945	2.95076	2.3726	74058.5	69507.1	66911
tr|A4HRV7|A4HRV7_LEIIN	tr|A4HRV7|A4HRV7_LEIIN	DEAD/DEAH_box_helicase /Type_III_restriction_enzyme_-_res_subunit_-_putative	LINF_030011900 LINJ_03_0670	Leishmania infantum					ATP binding [GO:0005524]; helicase activity [GO:0004386]; nucleic acid binding [GO:0003676]	1	83	83	83	46.6	246.75	2210	323.31	4010800000	5045200000	3516200000	4357700000	5889900000	4099600000	2915300000	501	0.000803907	0.00088331	0.000821052	0.0010592	0.00129422	0.000852892	0.000907896	3.25798	3.57978	3.32747	4.29262	5.24505	3.4565	3.67942	3.71693	3.7756	3.7229	3.26516	2.65945	2.95076	2.3726	7290.03	8136.51	7457.46
tr|A4HRV9|A4HRV9_LEIIN	tr|A4HRV9|A4HRV9_LEIIN	Aminoacyl-tRNA_editing_domain_containing_protein_-_putative	LINF_030012100 LINJ_03_0690	Leishmania infantum					aminoacyl-tRNA editing activity [GO:0002161]	1	5	5	5	35.5	24.361	228	11.221	170040000	193470000	141290000	132400000	115470000	113070000	63396000	15	3.40821e-05	3.38726e-05	3.2992e-05	3.21818e-05	2.53728e-05	2.35234e-05	1.97431e-05	1.39904	1.39044	1.3543	1.32104	1.04153	0.965617	0.810438	3.71693	3.7756	3.7229	3.26516	2.65945	2.95076	2.3726	3130.48	3160.35	3035.22
tr|A4HRW2|A4HRW2_LEIIN	tr|A4HRW2|A4HRW2_LEIIN	Cytochrome_c_oxidase_copper_chaperone_-_putative (Putative cytochrome c oxidase copper chaperone)	LINF_030012400 LINJ_03_0720	Leishmania infantum				mitochondrial intermembrane space [GO:0005758]	copper chaperone activity [GO:0016531]; copper ion binding [GO:0005507]	1	5	5	5	56	9.3604	84	27.404	314110000	322770000	245330000	200980000	97011000	133630000	84915000	23	6.29588e-05	5.65104e-05	5.72859e-05	4.88511e-05	2.13167e-05	2.78007e-05	2.64446e-05	6.72608	6.03717	6.12003	5.21892	2.27733	2.97004	2.82516	3.71693	3.7756	3.7229	3.26516	2.65945	2.95076	2.3726	15050.2	13721.9	13716.1
tr|A4HRW3|A4HRW3_LEIIN	tr|A4HRW3|A4HRW3_LEIIN	TatD_related_DNase_-_putative	LINF_030012500 LINJ_03_0730	Leishmania infantum					hydrolase activity, acting on ester bonds [GO:0016788]	1	8	8	8	13.4	75.895	716	8.6735	95892000	75252000	74980000	8470600	3099000	89983000	0	18	1.92202e-05	1.31751e-05	1.75082e-05	2.0589e-06	6.80958e-07	1.87203e-05	0	0.253247	0.173596	0.23069	0.0271283	0.00897238	0.246661	0	3.71693	3.7756	3.7229	3.26516	2.65945	2.95076	2.3726	566.663	394.568	517.019
tr|A4HRW4|A4HRW4_LEIIN	tr|A4HRW4|A4HRW4_LEIIN	Hypothetical_protein_-_conserved	LINF_030012600 LINJ_03_0740	Leishmania infantum						1	5	5	5	25.2	34.059	317	77.183	164850000	155080000	189660000	233400000	160190000	119870000	65433000	20	3.30418e-05	2.71513e-05	4.42867e-05	5.67313e-05	3.51993e-05	2.49381e-05	2.03774e-05	0.970134	0.797184	1.30029	1.66568	1.03348	0.732202	0.598298	3.71693	3.7756	3.7229	3.26516	2.65945	2.95076	2.3726	2170.76	1811.93	2914.19
tr|A4HRW5|A4HRW5_LEIIN	tr|A4HRW5|A4HRW5_LEIIN	Ubiquitin-like_domain_containing_protein_-_putative	LINF_030012700 LINJ_03_0750	Leishmania infantum						1	14	13	13	29.2	58.978	548	124.33	359750000	372560000	318060000	238610000	183300000	324480000	152250000	58	7.21067e-05	6.52276e-05	7.42688e-05	5.79977e-05	4.02774e-05	6.75057e-05	4.74144e-05	1.2226	1.10596	1.25926	0.983378	0.682923	1.14459	0.803934	3.71693	3.7756	3.7229	3.26516	2.65945	2.95076	2.3726	2735.69	2513.76	2822.24
tr|A4HRW8|A4HRW8_LEIIN	tr|A4HRW8|A4HRW8_LEIIN	6-phosphofructo-2-kinase/fructose-2_-6 -biphosphatase_-_putative (Putative 6-phosphofructo-2-kinase/fructose-2,6-biphosphatase) (EC 3.1.3.-)	LINF_030013000 LINJ_03_0790	Leishmania infantum	3.1.3.-		fructose 2,6-bisphosphate metabolic process [GO:0006003]; fructose metabolic process [GO:0006000]		6-phosphofructo-2-kinase activity [GO:0003873]; ATP binding [GO:0005524]; hydrolase activity [GO:0016787]	1	2	2	2	1	246.69	2393	1.9019	6836200	5472900	12844000	12830000	0	0	4780700	2	1.37022e-06	9.58192e-07	2.99914e-06	3.11852e-06	0	0	1.48883e-06	0.00555441	0.00388419	0.0121575	0.0126415	0	0	0.00603522	3.71693	3.7756	3.7229	3.26516	2.65945	2.95076	2.3726	12.4285	8.82842	27.2473
tr|A4HRX4|A4HRX4_LEIIN	tr|A4HRX4|A4HRX4_LEIIN	Hypothetical_protein_-_conserved	LINF_030013900 LINJ_03_0860	Leishmania infantum						1	24	24	24	13.1	212.1	2001	83.363	157950000	164440000	121010000	202060000	231490000	411560000	76691000	60	3.16588e-05	2.879e-05	2.82565e-05	4.91136e-05	5.08664e-05	8.5622e-05	2.38835e-05	0.149264	0.135738	0.133223	0.231559	0.239823	0.403687	0.112605	3.71693	3.7756	3.7229	3.26516	2.65945	2.95076	2.3726	333.991	308.52	298.576
tr|A4HRX5|A4HRX5_LEIIN	tr|A4HRX5|A4HRX5_LEIIN	NLI_interacting_factor-like_phosphatase_-_putative	LINF_030014000 LINJ_03_0870	Leishmania infantum						1	4	4	4	5.5	77.378	739	5.3923	52312000	38035000	37576000	47494000	41672000	12401000	19109000	12	1.04852e-05	6.65914e-06	8.7742e-06	1.15441e-05	9.15679e-06	2.57994e-06	5.95101e-06	0.135506	0.0860599	0.113394	0.149191	0.118338	0.033342	0.0769083	3.71693	3.7756	3.7229	3.26516	2.65945	2.95076	2.3726	303.207	195.606	254.137
tr|A4HRX6|A4HRX6_LEIIN	tr|A4HRX6|A4HRX6_LEIIN	Peter_pan_protein_-_putative (Putative peter pan protein)	LINF_030014100 LINJ_03_0880	Leishmania infantum			rRNA processing [GO:0006364]		rRNA binding [GO:0019843]	1	4	4	4	8.7	43.128	380	5.2542	138560000	192910000	113410000	55367000	7673600	93173000	21970000	16	2.77724e-05	3.37746e-05	2.64819e-05	1.34578e-05	1.68616e-06	1.9384e-05	6.842e-06	0.643952	0.783124	0.614029	0.312042	0.0390966	0.449452	0.158644	3.71693	3.7756	3.7229	3.26516	2.65945	2.95076	2.3726	1440.9	1779.97	1376.15
tr|A4HRX7|A4HRX7_LEIIN;tr|A0A5B8YY18|A0A5B8YY18_LEIIN;tr|Q1PC61|Q1PC61_9TRYP;tr|Q1PC60|Q1PC60_LEIMA;tr|Q1PC59|Q1PC59_LEIIN	tr|A4HRX7|A4HRX7_LEIIN;tr|A0A5B8YY18|A0A5B8YY18_LEIIN;tr|Q1PC61|Q1PC61_9TRYP;tr|Q1PC60|Q1PC60_LEIMA;tr|Q1PC59|Q1PC59_LEIIN	Inorganic diphosphatase (EC 3.6.1.1)	LINF_030014200 LINJ_03_0890	Leishmania infantum	3.6.1.1		phosphate-containing compound metabolic process [GO:0006796]	cytoplasm [GO:0005737]	inorganic diphosphatase activity [GO:0004427]; magnesium ion binding [GO:0000287]	5	3	3	3	12.8	25.107	226	2.8828	170460000	122590000	148420000	74127000	75350000	99131000	18133000	6	3.41663e-05	2.1463e-05	3.46569e-05	1.80177e-05	1.6557e-05	2.06235e-05	5.64706e-06	1.36083	0.85486	1.38037	0.717635	0.659458	0.821423	0.22492	3.71693	3.7756	3.7229	3.26516	2.65945	2.95076	2.3726	3044.97	1943.02	3093.66
tr|A4HRX9|A4HRX9_LEIIN	tr|A4HRX9|A4HRX9_LEIIN	Amidohydrolase/Amidohydrolase_family_-_putative	LINF_030014400 LINJ_03_0910	Leishmania infantum					hydrolase activity, acting on carbon-nitrogen (but not peptide) bonds [GO:0016810]	1	18	18	18	31.9	76.491	697	65.933	316060000	342380000	312350000	172590000	58800000	220950000	49362000	48	6.33497e-05	5.99437e-05	7.29354e-05	4.19505e-05	1.29204e-05	4.5967e-05	1.53725e-05	0.828198	0.78367	0.953517	0.548437	0.168914	0.600947	0.200972	3.71693	3.7756	3.7229	3.26516	2.65945	2.95076	2.3726	1853.17	1781.21	2137.01
tr|A4HRY1|A4HRY1_LEIIN	tr|A4HRY1|A4HRY1_LEIIN	Multicopper_oxidase_-_putative	LINF_030014600 LINJ_03_0930	Leishmania infantum				integral component of membrane [GO:0016021]	copper ion binding [GO:0005507]; oxidoreductase activity [GO:0016491]	1	10	10	10	22.4	71.105	635	61.893	81443000	79331000	66490000	70157000	149550000	94796000	41697000	24	1.63241e-05	1.38892e-05	1.55258e-05	1.70527e-05	3.28614e-05	1.97216e-05	1.29855e-05	0.229577	0.195334	0.21835	0.239824	0.462152	0.277359	0.182624	3.71693	3.7756	3.7229	3.26516	2.65945	2.95076	2.3726	513.699	443.976	489.363
tr|A4HRY2|A4HRY2_LEIIN	tr|A4HRY2|A4HRY2_LEIIN	Hypothetical_protein_-_conserved	LINF_030014700 LINJ_03_0940	Leishmania infantum						1	4	4	4	33.7	12.51	104	10.343	422930000	713670000	452150000	539070000	1085400000	587680000	1412800000	21	8.47702e-05	0.000124949	0.00010558	0.000131029	0.0002385	0.000122263	0.000439981	6.7762	9.98792	8.43961	10.4739	19.0648	9.77318	35.1703	3.71693	3.7756	3.7229	3.26516	2.65945	2.95076	2.3726	15162.4	22701.6	18914.7
tr|A4HRY3|A4HRY3_LEIIN	tr|A4HRY3|A4HRY3_LEIIN	MORN_repeat_-_putative	LINF_030014800 LINJ_03_0950	Leishmania infantum						1	10	10	10	39.1	36.061	325	79.189	735720000	720070000	573250000	534090000	588850000	453110000	322490000	57	0.000147464	0.000126069	0.000133857	0.000129818	0.000129391	9.42662e-05	0.000100431	4.08931	3.496	3.71196	3.59997	3.58811	2.61408	2.78504	3.71693	3.7756	3.7229	3.26516	2.65945	2.95076	2.3726	9150.19	7946.1	8319.19
tr|A4HRY4|A4HRY4_LEIIN;tr|V9QHZ5|V9QHZ5_LEIIN	tr|A4HRY4|A4HRY4_LEIIN;tr|V9QHZ5|V9QHZ5_LEIIN	Eukaryotic_initiation_factor_2a_-_putative (Putative elongation initiation factor 2 alpha subunit)	LINF_030014900 LINJ_03_0960	Leishmania infantum					translation initiation factor activity [GO:0003743]	2	26	26	26	71.7	46.605	413	323.31	5052300000	6590500000	4410600000	4452800000	4509100000	5387700000	3457000000	185	0.00101266	0.00115386	0.0010299	0.00108232	0.000990807	0.00112087	0.00107659	21.7286	24.7583	22.0985	23.2232	21.2597	24.0505	23.1004	3.71693	3.7756	3.7229	3.26516	2.65945	2.95076	2.3726	48619.7	56273.3	49526.7
tr|A4HRZ6|A4HRZ6_LEIIN	tr|A4HRZ6|A4HRZ6_LEIIN	Calcium-transporting ATPase (EC 7.2.2.10)	LINF_040005000 LINJ_04_0010	Leishmania infantum	7.2.2.10			integral component of membrane [GO:0016021]	ATP binding [GO:0005524]; hydrolase activity [GO:0016787]; P-type calcium transporter activity [GO:0005388]	1	30	30	30	37	111.45	1023	241.38	1461000000	1391000000	1223200000	1640500000	2156600000	1138900000	1426400000	150	0.000292836	0.000243535	0.000285624	0.000398748	0.00047388	0.00023694	0.000444216	2.62751	2.18515	2.5628	3.57782	4.25195	2.12597	3.98579	3.71693	3.7756	3.7229	3.26516	2.65945	2.95076	2.3726	5879.3	4966.65	5743.7
tr|A4HRZ8|A4HRZ8_LEIIN	tr|A4HRZ8|A4HRZ8_LEIIN	Putative cAMP-specific phosphodiesterase (cAMP-specific_phosphodiesterase_-_putative)	LINF_040005200 LINJ_04_0030	Leishmania infantum			signal transduction [GO:0007165]		3',5'-cyclic-nucleotide phosphodiesterase activity [GO:0004114]	1	18	18	18	31.6	78.705	724	191.07	420480000	834880000	368850000	214320000	105810000	465420000	918120000	60	8.42792e-05	0.00014617	8.61285e-05	5.20936e-05	2.32501e-05	9.68272e-05	0.000285925	1.07082	1.85719	1.09432	0.661884	0.295409	1.23025	3.63287	3.71693	3.7756	3.7229	3.26516	2.65945	2.95076	2.3726	2396.06	4221.23	2452.57
tr|A4HS00|A4HS00_LEIIN	tr|A4HS00|A4HS00_LEIIN	Hypothetical_protein_-_conserved	LINF_040005500 LINJ_04_0050	Leishmania infantum						1	3	3	3	21	17.85	167	4.5891	60476000	81063000	46743000	26881000	20935000	32846000	22587000	11	1.21215e-05	1.41925e-05	1.09147e-05	6.53382e-06	4.60015e-06	6.83337e-06	7.03415e-06	0.679078	0.795096	0.61147	0.36604	0.257711	0.382822	0.39407	3.71693	3.7756	3.7229	3.26516	2.65945	2.95076	2.3726	1519.5	1807.18	1370.42
tr|A4HS01|A4HS01_LEIIN	tr|A4HS01|A4HS01_LEIIN	Hypothetical_protein_-_conserved	LINF_040005600 LINJ_04_0060	Leishmania infantum						1	26	26	26	53.7	58.937	529	323.31	4640200000	5317300000	3423400000	2904000000	1308200000	2574800000	2471300000	164	0.000930061	0.000930949	0.000799383	0.00070586	0.000287457	0.000535668	0.000769624	15.7806	15.7957	13.5633	11.9765	4.87736	9.08883	13.0584	3.71693	3.7756	3.7229	3.26516	2.65945	2.95076	2.3726	35310.5	35902.1	30397.9
tr|A4HS02|A4HS02_LEIIN	tr|A4HS02|A4HS02_LEIIN	DNA topoisomerase type IB small subunit (EC 5.99.1.2) (DNA_topoisomerase_type_IB_small_subunit_-_putative)	LINF_040005700 LINJ_04_0070	Leishmania infantum	5.99.1.2		DNA topological change [GO:0006265]	chromosome [GO:0005694]	DNA binding [GO:0003677]; DNA topoisomerase type I (single strand cut, ATP-independent) activity [GO:0003917]	1	5	5	5	29.8	28.074	262	44.201	277070000	161830000	283230000	85196000	14918000	127920000	51466000	18	5.55347e-05	2.83331e-05	6.61358e-05	2.07081e-05	3.278e-06	2.66128e-05	1.60278e-05	1.97815	1.00923	2.35577	0.737627	0.116763	0.947952	0.570912	3.71693	3.7756	3.7229	3.26516	2.65945	2.95076	2.3726	4426.3	2293.89	5279.7
tr|A4HS03|A4HS03_LEIIN	tr|A4HS03|A4HS03_LEIIN	Hypothetical_protein_-_conserved	LINF_040005800 LINJ_04_0080	Leishmania infantum						1	2	2	2	8.6	28.381	245	2.783	18675000	18971000	22520000	14226000	17483000	0	0	5	3.74313e-06	3.32143e-06	5.25854e-06	3.45784e-06	3.84162e-06	0	0	0.131889	0.11703	0.185284	0.121836	0.135359	0	0	3.71693	3.7756	3.7229	3.26516	2.65945	2.95076	2.3726	295.113	265.999	415.255
tr|A4HS07|A4HS07_LEIIN	tr|A4HS07|A4HS07_LEIIN	Hypothetical_protein_-_conserved	LINF_040006200 LINJ_04_0120	Leishmania infantum						1	2	2	2	7.2	37.537	347	5.2333	24962000	19317000	6734100	15034000	37970000	24446000	12793000	7	5.00327e-06	3.38201e-06	1.57245e-06	3.65423e-06	8.34333e-06	5.08581e-06	3.98406e-06	0.133289	0.090098	0.0418907	0.0973502	0.22227	0.135488	0.106137	3.71693	3.7756	3.7229	3.26516	2.65945	2.95076	2.3726	298.246	204.784	93.8846
tr|A4HS08|A4HS08_LEIIN	tr|A4HS08|A4HS08_LEIIN	Exosome_complex_exonuclease_RRP40_-_putative (Putative exosome complex exonuclease RRP40)	LINF_040006300 LINJ_04_0130	Leishmania infantum				exosome (RNase complex) [GO:0000178]	exonuclease activity [GO:0004527]; RNA binding [GO:0003723]	1	8	8	8	33	31.944	300	32.806	136170000	185540000	88163000	130870000	128980000	111480000	76106000	34	2.72933e-05	3.24842e-05	2.05865e-05	3.18099e-05	2.83414e-05	2.31926e-05	2.37013e-05	0.854411	1.01691	0.644457	0.995801	0.887222	0.726039	0.741964	3.71693	3.7756	3.7229	3.26516	2.65945	2.95076	2.3726	1911.82	2311.35	1444.35
tr|A4HS09|A4HS09_LEIIN	tr|A4HS09|A4HS09_LEIIN	Hypothetical_protein_-_conserved	LINF_040006400 LINJ_04_0140	Leishmania infantum						1	6	6	6	61.4	16.527	158	175.71	645520000	625210000	518310000	368240000	67154000	353380000	159300000	32	0.000129385	0.000109461	0.000121028	8.95061e-05	1.47561e-05	7.35181e-05	4.96099e-05	7.82872	6.62318	7.32306	5.41575	0.892847	4.44836	3.00175	3.71693	3.7756	3.7229	3.26516	2.65945	2.95076	2.3726	17517.5	15053.9	16412.3
tr|A4HS10|A4HS10_LEIIN	tr|A4HS10|A4HS10_LEIIN	Hypothetical_protein_-_conserved	LINF_040006500 LINJ_04_0150	Leishmania infantum						1	5	5	5	11.5	47.428	434	2.9899	57369000	117910000	13706000	2934200	0	9453000	0	7	1.14988e-05	2.06436e-05	3.20043e-06	7.132e-07	0	1.96663e-06	0	0.242447	0.435262	0.0674797	0.0150375	0	0.0414655	0	3.71693	3.7756	3.7229	3.26516	2.65945	2.95076	2.3726	542.498	989.311	151.234
tr|A4HS14|A4HS14_LEIIN;tr|A4HS13|A4HS13_LEIIN	tr|A4HS14|A4HS14_LEIIN	Surface antigen-like protein (Surface_antigen-like_protein)	LINF_040007000 LINJ_04_0180	Leishmania infantum						2	5	5	5	7.6	73.916	709	14.565	138440000	137560000	118560000	94995000	111280000	55192000	17021000	10	2.77483e-05	2.40839e-05	2.76844e-05	2.30899e-05	2.44521e-05	1.14823e-05	5.30076e-06	0.375403	0.325828	0.374539	0.312381	0.330809	0.155342	0.0717133	3.71693	3.7756	3.7229	3.26516	2.65945	2.95076	2.3726	839.999	740.578	839.41
tr|A4HS17|A4HS17_LEIIN	tr|A4HS17|A4HS17_LEIIN	Hypothetical_protein_-_conserved	LINF_040007300 LINJ_04_0210	Leishmania infantum				integral component of membrane [GO:0016021]		1	5	5	5	18.1	39.607	354	25.037	28522000	16510000	26829000	18205000	89922000	15479000	29105000	9	5.71682e-06	2.89056e-06	6.26472e-06	4.42499e-06	1.9759e-05	3.22029e-06	9.06401e-06	0.144339	0.072981	0.158172	0.111722	0.498876	0.0813061	0.228849	3.71693	3.7756	3.7229	3.26516	2.65945	2.95076	2.3726	322.971	165.879	354.493
tr|A4HS19|A4HS19_LEIIN	tr|A4HS19|A4HS19_LEIIN	GRAM_domain_containing_protein_-_putative	LINF_040007500 LINJ_04_0230	Leishmania infantum						1	11	11	11	43.4	31.964	290	58.725	626250000	802220000	519900000	189460000	218970000	217850000	199330000	34	0.000125523	0.000140452	0.0001214	4.6051e-05	4.81153e-05	4.53221e-05	6.20763e-05	3.927	4.39407	3.79801	1.44072	1.5053	1.41791	1.94207	3.71693	3.7756	3.7229	3.26516	2.65945	2.95076	2.3726	8787.03	9987.33	8512.03
tr|A4HS21|A4HS21_LEIIN	tr|A4HS21|A4HS21_LEIIN	Tetratricopeptide_repeat_-_putative	LINF_040007700 LINJ_04_0250	Leishmania infantum						1	2	2	2	11.2	28.038	268	12.923	15244000	15798000	15413000	7805100	0	5380500	0	3	3.05544e-06	2.7659e-06	3.59902e-06	1.89714e-06	0	1.11937e-06	0	0.108975	0.0986484	0.128362	0.0676633	0	0.0399234	0	3.71693	3.7756	3.7229	3.26516	2.65945	2.95076	2.3726	243.841	224.219	287.683
tr|A4HS22|A4HS22_LEIIN	tr|A4HS22|A4HS22_LEIIN	Mitochondrial_39-S_ribosomal_protein_L47_(MRP-L47 )_-_putative	LINF_040007800 LINJ_04_0260	Leishmania infantum			translation [GO:0006412]	mitochondrial ribosome [GO:0005761]	structural constituent of ribosome [GO:0003735]	1	13	13	13	39.2	54.09	480	133.77	641200000	606250000	670650000	380650000	401110000	115120000	93046000	55	0.000128519	0.000106142	0.0001566	9.25226e-05	8.81379e-05	2.39499e-05	2.89768e-05	2.37603	1.96232	2.89518	1.71053	1.62947	0.442778	0.535715	3.71693	3.7756	3.7229	3.26516	2.65945	2.95076	2.3726	5316.58	4460.17	6488.64
tr|A4HS24|A4HS24_LEIIN	tr|A4HS24|A4HS24_LEIIN	Alcohol_dehydrogenase_GroES-like_domain_containing_protein_-_putative	LINF_040008000 LINJ_04_0280	Leishmania infantum						1	10	10	10	26.6	50.369	448	47.552	226500000	255800000	257350000	268140000	372760000	188180000	154800000	56	4.53987e-05	4.47853e-05	6.00926e-05	6.51754e-05	8.19084e-05	3.91495e-05	4.82085e-05	0.901321	0.889144	1.19305	1.29396	1.62617	0.777253	0.957107	3.71693	3.7756	3.7229	3.26516	2.65945	2.95076	2.3726	2016.79	2020.94	2673.84
tr|A4HS28|A4HS28_LEIIN	tr|A4HS28|A4HS28_LEIIN	Mitochondrial_exoribonuclease_DSS-1_-_putative (Putative mitochondrial exoribonuclease DSS-1) (EC 3.1.13.1)	LINF_040008400 LINJ_04_0320	Leishmania infantum	3.1.13.1				exoribonuclease II activity [GO:0008859]; RNA binding [GO:0003723]	1	7	7	7	9.1	93.741	854	9.3967	18696000	70643000	26551000	71763000	102120000	70714000	98072000	15	3.74734e-06	1.23681e-05	6.1998e-06	1.7443e-05	2.24393e-05	1.47115e-05	3.0542e-05	0.0399755	0.131939	0.0661376	0.186077	0.239376	0.156938	0.325813	3.71693	3.7756	3.7229	3.26516	2.65945	2.95076	2.3726	89.4488	299.886	148.226
tr|A4HS31|A4HS31_LEIIN	tr|A4HS31|A4HS31_LEIIN	Hypothetical_protein_-_conserved	LINF_040008700 LINJ_04_0350	Leishmania infantum						1	3	3	3	17.4	21.389	190	4.6216	28799000	47134000	22572000	16345000	0	16110000	0	8	5.77234e-06	8.25219e-06	5.27069e-06	3.97289e-06	0	3.35157e-06	0	0.269874	0.385815	0.24642	0.185745	0	0.156696	0	3.71693	3.7756	3.7229	3.26516	2.65945	2.95076	2.3726	603.869	876.922	552.273
tr|A4HS32|A4HS32_LEIIN	tr|A4HS32|A4HS32_LEIIN	Phytanoyl-CoA_dioxygenase_(PhyH)_-_putative	LINF_040008800 LINJ_04_0360	Leishmania infantum					dioxygenase activity [GO:0051213]	1	4	4	4	10.8	39.604	353	2.1442	32243000	40359000	35031000	58811000	91065000	29755000	1068900	14	6.46264e-06	7.06603e-06	8.17993e-06	1.42949e-05	2.00102e-05	6.19031e-06	3.32882e-07	0.163182	0.178417	0.206543	0.360945	0.505256	0.156305	0.00840526	3.71693	3.7756	3.7229	3.26516	2.65945	2.95076	2.3726	365.134	405.526	462.901
tr|A4HS34|A4HS34_LEIIN	tr|A4HS34|A4HS34_LEIIN	Anaphase promoting complex, subunit 10-like protein (Anaphase_promoting_complex_-_subunit_10-like_protein)	LINF_040009000 LINJ_04_0380	Leishmania infantum			anaphase-promoting complex-dependent catabolic process [GO:0031145]; cell cycle [GO:0007049]; cell division [GO:0051301]	anaphase-promoting complex [GO:0005680]		1	2	2	2	8.5	36.225	340	9.9354	20736000	11862000	16533000	18671000	7846200	0	0	3	4.15623e-06	2.07679e-06	3.86055e-06	4.53826e-06	1.72408e-06	0	0	0.114734	0.0573303	0.106571	0.12528	0.0475938	0	0	3.71693	3.7756	3.7229	3.26516	2.65945	2.95076	2.3726	256.727	130.307	238.846
tr|A4HS36|A4HS36_LEIIN	tr|A4HS36|A4HS36_LEIIN	Tetratricopeptide_repeat_-_putative	LINF_040009200 LINJ_04_0400	Leishmania infantum						1	14	14	14	51	39.159	361	170.3	1390400000	1548900000	1221600000	1065600000	1807200000	1424600000	900210000	95	0.000278686	0.00027118	0.00028525	0.00025901	0.000397105	0.000296378	0.000280348	7.11677	6.92511	7.28441	6.61431	10.1408	7.56857	7.15921	3.71693	3.7756	3.7229	3.26516	2.65945	2.95076	2.3726	15924.4	15740.1	16325.7
tr|A4HS37|A4HS37_LEIIN	tr|A4HS37|A4HS37_LEIIN	Hypothetical_protein_-_conserved	LINF_040009300 LINJ_04_0410	Leishmania infantum				integral component of membrane [GO:0016021]		1	21	21	21	6.9	432.52	4120	111.12	135620000	167280000	98283000	257040000	369360000	203050000	108200000	64	2.71831e-05	2.92873e-05	2.29496e-05	6.24773e-05	8.11613e-05	4.22431e-05	3.36961e-05	0.0628481	0.0677131	0.0530603	0.14445	0.187647	0.0976673	0.0779066	3.71693	3.7756	3.7229	3.26516	2.65945	2.95076	2.3726	140.628	153.906	118.918
tr|A4HS39|A4HS39_LEIIN	tr|A4HS39|A4HS39_LEIIN	Cysteine_peptidase_-_Clan_CA_-_family_C2_-_putative (Putative calpain-like cysteine peptidase) (EC 3.4.22.-)	LINF_040009500 LINJ_04_0430	Leishmania infantum	3.4.22.-				calcium-dependent cysteine-type endopeptidase activity [GO:0004198]	1	26	26	26	40.9	94.766	855	323.31	1221900000	1516000000	1163400000	997830000	881370000	1105600000	492110000	139	0.000244912	0.00026542	0.00027166	0.000242537	0.000193668	0.000230012	0.000153255	2.58439	2.8008	2.86664	2.55933	2.04364	2.42716	1.6172	3.71693	3.7756	3.7229	3.26516	2.65945	2.95076	2.3726	5782.81	6365.96	6424.67
tr|A4HS40|A4HS40_LEIIN	tr|A4HS40|A4HS40_LEIIN	Adenylosuccinate lyase (ASL) (EC 4.3.2.2) (Adenylosuccinase)	LINF_040009600 LINJ_04_0440	Leishmania infantum	4.3.2.2	PATHWAY: Purine metabolism; AMP biosynthesis via de novo pathway; AMP from IMP: step 2/2. {ECO:0000256|ARBA:ARBA00004734, ECO:0000256|RuleBase:RU361172}.; PATHWAY: Purine metabolism; IMP biosynthesis via de novo pathway; 5-amino-1-(5-phospho-D-ribosyl)imidazole-4-carboxamide from 5-amino-1-(5-phospho-D-ribosyl)imidazole-4-carboxylate: step 2/2. {ECO:0000256|ARBA:ARBA00004706, ECO:0000256|RuleBase…	'de novo' AMP biosynthetic process [GO:0044208]; 'de novo' IMP biosynthetic process [GO:0006189]		(S)-2-(5-amino-1-(5-phospho-D-ribosyl)imidazole-4-carboxamido)succinate AMP-lyase (fumarate-forming) activity [GO:0070626]; N6-(1,2-dicarboxyethyl)AMP AMP-lyase (fumarate-forming) activity [GO:0004018]	1	20	20	20	52.6	53.552	479	323.31	1522900000	2092900000	1174600000	1277800000	1110100000	1340200000	784400000	157	0.000305243	0.000366424	0.000274276	0.000310588	0.000243928	0.000278819	0.000244281	5.69994	6.84239	5.12167	5.79975	4.55497	5.20651	4.56158	3.71693	3.7756	3.7229	3.26516	2.65945	2.95076	2.3726	12754.1	15552.1	11478.6
tr|A4HS42|A4HS42_LEIIN	tr|A4HS42|A4HS42_LEIIN	60S ribosomal protein L11 (L5, L16) (60S_ribosomal_protein_L11_(L5_-_L16))	RPL11 LINF_040009700 LINF_220005300 LINJ_04_0460 LINJ_22_0004	Leishmania infantum			translation [GO:0006412]	ribosome [GO:0005840]	structural constituent of ribosome [GO:0003735]	1	8	8	8	50	21.661	188	142.01	4825700000	6399600000	4238900000	5191000000	8723600000	4780400000	4245900000	95	0.000967242	0.00112044	0.000989806	0.00126175	0.00191688	0.000994527	0.00132228	44.6536	51.726	45.6953	58.2498	88.4945	45.9133	61.0442	3.71693	3.7756	3.7229	3.26516	2.65945	2.95076	2.3726	99916.5	117569	102412
tr|A4HS43|A4HS43_LEIIN	tr|A4HS43|A4HS43_LEIIN	ADP-ribosylation_factor_-_putative (Putative ADP-ribosylation factor)	LINF_040009800 LINJ_04_0470	Leishmania infantum					GTPase activity [GO:0003924]; GTP binding [GO:0005525]	1	4	4	4	30.5	21.07	190	14.468	56449000	29491000	10458000	53305000	114420000	83193000	41685000	13	1.13144e-05	5.16326e-06	2.442e-06	1.29566e-05	2.51421e-05	1.73077e-05	1.29817e-05	0.53699	0.245053	0.115899	0.614929	1.19326	0.821438	0.616124	3.71693	3.7756	3.7229	3.26516	2.65945	2.95076	2.3726	1201.56	556.983	259.752
tr|A4HS47|A4HS47_LEIIN	tr|A4HS47|A4HS47_LEIIN	Palmitoyl_acyltransferase_1_-_putative (Putative huntingtin interacting protein (HIP))	LINF_040010200 LINJ_04_0510	Leishmania infantum				integral component of membrane [GO:0016021]	palmitoyltransferase activity [GO:0016409]	1	10	10	10	10.9	115.81	1067	59.381	105390000	116820000	120780000	103380000	96742000	44157000	35356000	33	2.11239e-05	2.04528e-05	2.82028e-05	2.5128e-05	2.12576e-05	9.18654e-06	1.10107e-05	0.182401	0.176606	0.243526	0.216976	0.183556	0.0793242	0.0950758	3.71693	3.7756	3.7229	3.26516	2.65945	2.95076	2.3726	408.14	401.41	545.787
tr|A4HS49|A4HS49_LEIIN	tr|A4HS49|A4HS49_LEIIN	Zinc_finger_-_C3HC4_type_(RING_finger )_containing_protein_-_putative	LINF_040010400 LINJ_04_0530	Leishmania infantum					calcium ion binding [GO:0005509]	1	2	2	2	4.2	63.815	592	4.3055	13235000	19059000	13728000	9567300	7267000	6668600	0	6	2.65276e-06	3.33684e-06	3.20556e-06	2.32547e-06	1.59681e-06	1.38735e-06	0	0.0415696	0.0522892	0.0502321	0.0364408	0.0250225	0.0217402	0	3.71693	3.7756	3.7229	3.26516	2.65945	2.95076	2.3726	93.0158	118.849	112.579
tr|A4HS50|A4HS50_LEIIN	tr|A4HS50|A4HS50_LEIIN	Tetratricopeptide_repeat/TPR_repeat_-_putative	LINF_040010500 LINJ_04_0540	Leishmania infantum						1	35	35	35	26.7	169.97	1550	222.4	1068700000	1769200000	1167700000	1213100000	1637000000	1131400000	1387500000	168	0.000214206	0.00030975	0.000272664	0.000294862	0.000359706	0.000235379	0.000432102	1.26025	1.82238	1.60419	1.73479	2.11629	1.38483	2.54222	3.71693	3.7756	3.7229	3.26516	2.65945	2.95076	2.3726	2819.93	4142.11	3595.29
tr|A4HS51|A4HS51_LEIIN	tr|A4HS51|A4HS51_LEIIN	Putative tyrosine phosphatase (EC 3.1.3.48) (Tyrosine_phosphatase_-_putative)	LINF_040010600 LINJ_04_0550	Leishmania infantum	3.1.3.48				protein tyrosine phosphatase activity [GO:0004725]	1	3	3	3	10.7	32.57	309	3.6844	0	0	0	22833000	33996000	27186000	25957000	5	0	0	0	5.5499e-06	7.47011e-06	5.65585e-06	8.08365e-06	0	0	0	0.170399	0.229355	0.173652	0.248193	3.71693	3.7756	3.7229	3.26516	2.65945	2.95076	2.3726	0	0	0
tr|A4HS53|A4HS53_LEIIN;tr|V9QIB7|V9QIB7_LEIIN;tr|Q1PC50|Q1PC50_LEIIN;tr|A0A0B4ULM6|A0A0B4ULM6_LEIIN;tr|Q1PC52|Q1PC52_9TRYP;tr|Q1PC51|Q1PC51_LEIMA	tr|A4HS53|A4HS53_LEIIN;tr|V9QIB7|V9QIB7_LEIIN	Putative spermidine synthase (EC 2.5.1.16) (Spermidine_synthase)	LINF_040010800 LINJ_04_0570	Leishmania infantum	2.5.1.16		polyamine biosynthetic process [GO:0006596]		spermidine synthase activity [GO:0004766]	6	10	10	10	46.7	32.926	300	284.13	1964700000	2325500000	1780700000	932660000	558590000	996980000	314620000	64	0.000393796	0.000407147	0.000415803	0.000226697	0.000122742	0.000207414	9.79804e-05	11.96	12.3655	12.6284	6.88504	3.72781	6.29941	2.97578	3.71693	3.7756	3.7229	3.26516	2.65945	2.95076	2.3726	26761.6	28105.7	28302.6
tr|A4HS54|A4HS54_LEIIN	tr|A4HS54|A4HS54_LEIIN	Hypothetical_protein_-_conserved	LINF_040010900 LINJ_04_0580	Leishmania infantum				integral component of membrane [GO:0016021]		1	3	3	3	15	29.604	267	8.9375	117870000	163230000	119710000	167450000	197220000	106980000	117010000	12	2.36253e-05	2.85782e-05	2.79529e-05	4.07012e-05	4.33361e-05	2.22564e-05	3.64398e-05	0.798046	0.965349	0.944229	1.37485	1.46386	0.751804	1.23091	3.71693	3.7756	3.7229	3.26516	2.65945	2.95076	2.3726	1785.7	2194.15	2116.19
tr|A4HS59|A4HS59_LEIIN	tr|A4HS59|A4HS59_LEIIN	Hypothetical_protein_-_conserved	LINF_040011400 LINJ_04_0630	Leishmania infantum				integral component of membrane [GO:0016021]		1	8	8	8	40.5	23.385	200	141.67	215560000	153250000	125990000	420290000	608650000	514900000	316350000	45	4.32059e-05	2.68309e-05	2.94194e-05	0.000102158	0.000133742	0.000107121	9.85192e-05	1.84759	1.14736	1.25804	4.36851	5.71912	4.58076	4.21292	3.71693	3.7756	3.7229	3.26516	2.65945	2.95076	2.3726	4134.15	2607.83	2819.51
tr|A4HS63|A4HS63_LEIIN;tr|A4HS62|A4HS62_LEIIN	tr|A4HS63|A4HS63_LEIIN;tr|A4HS62|A4HS62_LEIIN	Hypothetical_protein_-_conserved	LINF_040011800 LINJ_04_0670	Leishmania infantum						2	4	4	4	31.6	15.909	152	24.002	47299000	38962000	14995000	9293500	0	0	0	7	9.4804e-06	6.82144e-06	3.50142e-06	2.25892e-06	0	0	0	0.595914	0.428779	0.22009	0.14199	0	0	0	3.71693	3.7756	3.7229	3.26516	2.65945	2.95076	2.3726	1333.41	974.575	493.263
tr|A4HS64|A4HS64_LEIIN	tr|A4HS64|A4HS64_LEIIN	Putative ubiquitin-conjugating enzyme e2 (EC 6.3.2.19) (Ubiquitin-conjugating_enzyme_E2_-_putative)	LINF_040011900 LINJ_04_0680	Leishmania infantum	6.3.2.19				ATP binding [GO:0005524]; ligase activity [GO:0016874]; transferase activity [GO:0016740]	1	8	8	8	55.4	17.05	148	61.554	3277900000	3354900000	2792900000	2044000000	2746100000	2606400000	1568300000	48	0.000657008	0.000587374	0.000652158	0.000496824	0.000603414	0.000542242	0.000488407	38.5342	34.4501	38.2497	29.1392	35.3908	31.8031	28.6456	3.71693	3.7756	3.7229	3.26516	2.65945	2.95076	2.3726	86223.7	78301.9	85724.6
tr|A4HS65|A4HS65_LEIIN	tr|A4HS65|A4HS65_LEIIN	Axonemal_dynein_light_chain_-_putative	LINF_040012000 LINJ_04_0690	Leishmania infantum						1	16	16	16	27.6	77.896	722	77.714	319380000	320980000	216630000	234450000	156320000	276190000	300850000	59	6.40151e-05	5.6197e-05	5.05843e-05	5.69865e-05	3.4349e-05	5.74593e-05	9.36921e-05	0.821802	0.721436	0.649382	0.731572	0.440959	0.737641	1.20278	3.71693	3.7756	3.7229	3.26516	2.65945	2.95076	2.3726	1838.86	1639.76	1455.39
tr|A4HS67|A4HS67_LEIIN	tr|A4HS67|A4HS67_LEIIN	Tir_chaperone_protein_(CesT)_family /PDZ_domain_containing_protein_-_putative	LINF_040012200 LINJ_04_0710	Leishmania infantum			protein secretion by the type III secretion system [GO:0030254]			1	14	14	14	20.4	86.376	794	74.042	183540000	173600000	152650000	193680000	158620000	115840000	104770000	53	3.67879e-05	3.03938e-05	3.56446e-05	4.70768e-05	3.48543e-05	2.40997e-05	3.2628e-05	0.425905	0.351878	0.412668	0.545021	0.403519	0.279009	0.377743	3.71693	3.7756	3.7229	3.26516	2.65945	2.95076	2.3726	953	799.786	924.865
tr|A4HS69|A4HS69_LEIIN	tr|A4HS69|A4HS69_LEIIN	Protein_of_uncharacterized_function_(DUF974)_-_pu tative	LINF_040012400 LINJ_04_0730	Leishmania infantum						1	2	2	2	3.1	67.925	636	2.8817	9938000	19866000	0	0	21084000	0	0	3	1.99193e-06	3.47813e-06	0	0	4.63289e-06	0	0	0.0293254	0.0512054	0	0	0.068206	0	0	3.71693	3.7756	3.7229	3.26516	2.65945	2.95076	2.3726	65.6183	116.385	0
tr|Q9N9V3|Q9N9V3_LEIIN;tr|A4HS71|A4HS71_LEIIN	tr|Q9N9V3|Q9N9V3_LEIIN;tr|A4HS71|A4HS71_LEIIN	Putative ribosomal protein L10	LiL10	Leishmania infantum			translation [GO:0006412]	ribosome [GO:0005840]	structural constituent of ribosome [GO:0003735]	2	12	12	12	46.9	24.585	213	150.29	6039300000	7132500000	5386300000	6855100000	9618500000	8372900000	5426900000	169	0.00121049	0.00124875	0.00125773	0.00166623	0.00211352	0.00174192	0.00169007	49.237	50.7933	51.1585	67.7744	85.9679	70.853	68.744	3.71693	3.7756	3.7229	3.26516	2.65945	2.95076	2.3726	110172	115449	114655
[truncated: 4,678 more rows]
[truncated: 4 more columns]

## Sheet: Proteins idenfied 1 pept
Protein IDs	Majority protein IDs	Protein names	Gene names	Organism	EC number	Pathway	Gene ontology (biological process)	Gene ontology (cellular component)	Gene ontology (molecular function)	Number of proteins	Peptides	Razor + unique peptides	Unique peptides	Sequence coverage [%]	Mol. weight [kDa]	Sequence length	Score	Intensity WT1	Intensity WT2	Intensity WT3	Intensity LiR1	Intensity LiR2	Intensity LiR3	Intensity LiR4	MS/MS Count	Total protein WT1	Total protein WT2	Total protein WT3	Total protein LiR1	Total protein LiR2	Total protein LiR3	Total protein LiR4	Concentration (pmol/mg) WT1	Concentration (pmol/mg) WT2	Concentration (pmol/mg) WT3	Concentration (pmol/mg) LiR1	Concentration (pmol/mg) LiR2	Concentration (pmol/mg) LiR3	Concentration (pmol/mg) LiR4
[truncated: 324 more rows]

[truncated: 1 more sheets: Histone ruler]
