# Supplementary material for: In-Depth Quantitative Proteomics Characterization of In Vitro Selected Miltefosine Resistance in Leishmania infantum
Source: Proteomes. 2022 Mar 31;10(2):10. doi: 10.3390/proteomes10020010 (PMC9036279; doi:10.3390/proteomes10020010)
Supplement: Supplementary file 1 [file proteomes-10-00010-s001.zip › Table S3_Revised.xlsx]

## Sheet: Statistical differences
Protein IDs	Majority protein IDs	Protein names	Gene names	Organism	Number of proteins	EC number	Pathway	Student's T-test Significant TP WT_TP LiR	q-value (FDR=0.03) TP WT_TP LiR	Average Total protein WT	Average Total protein LiR	Average Concentration (pmol/mg) WT	Average Concentration (pmol/mg) LiR	Average Copy number WT	Average Copy number LiR	Gene ontology (biological process)	Gene ontology (cellular component)	Gene ontology (molecular function)	Peptides	Razor + unique peptides	Unique peptides	Sequence coverage [%]	Mol. weight [kDa]	Sequence length
tr|A0A381M920|A0A381M920_LEIIN;sp|A4HRK0|IF4A_LEIIN	tr|A0A381M920|A0A381M920_LEIIN;sp|A4HRK0|IF4A_LEIIN	ATP-dependent RNA helicase eIF4A (Probable eukaryotic initiation factor 4A)	LINF_010012800 LINF_010012900	Leishmania infantum	2				0.124408	0.00607993	0.00482791	134.138	106.515	301903	183146			ATP binding [GO:0005524];hydrolase activity [GO:0016787];nucleic acid binding [GO:0003676];RNA helicase activity [GO:0003724]	28	28	28	83.1	45.326	403
tr|A0A6L0WHK1|A0A6L0WHK1_LEIIN;sp|A4HS78|PESC_LEIIN	tr|A0A6L0WHK1|A0A6L0WHK1_LEIIN;sp|A4HS78|PESC_LEIIN	Pescadillo homolog	LINF_040013100	Leishmania infantum	2				0.626661	4.88232e-05	4.14909e-05	0.632671	0.537656	1426.2	910.642	maturation of 5.8S rRNA from tricistronic rRNA transcript (SSU-rRNA, 5.8S rRNA, LSU-rRNA) [GO:0000466];maturation of LSU-rRNA from tricistronic rRNA transcript (SSU-rRNA, 5.8S rRNA, LSU-rRNA) [GO:0000463]	nucleolus [GO:0005730];nucleoplasm [GO:0005654];preribosome, large subunit precursor [GO:0030687]	ribonucleoprotein complex binding [GO:0043021]	15	15	15	21.6	77.17	671
tr|A0A6L0WJX9|A0A6L0WJX9_LEIIN;sp|A4HSC9|MVP_LEIIN	tr|A0A6L0WJX9|A0A6L0WJX9_LEIIN;sp|A4HSC9|MVP_LEIIN	Major_vault_protein_-_putative	LINF_050005500	Leishmania infantum	2				0.0539747	4.04713e-05	8.0806e-05	0.434385	0.867306	977.481	1441.33		cytoplasm [GO:0005737];nucleus [GO:0005634]		20	20	20	27.3	93.169	833
tr|A0A6L0WJK5|A0A6L0WJK5_LEIIN;sp|A4HU65|COQ4_LEIIN	tr|A0A6L0WJK5|A0A6L0WJK5_LEIIN;sp|A4HU65|COQ4_LEIIN	Ubiquinone biosynthesis protein COQ4 homolog, mitochondrial (Coenzyme Q biosynthesis protein 4 homolog)	LINF_090021800	Leishmania infantum	2		PATHWAY: Cofactor biosynthesis;ubiquinone biosynthesis. {ECO:0000256|HAMAP-Rule:MF_03111}.		0.887424	2.19622e-05	2.50751e-05	1.02838	1.17415	2315.06	1925.72	ubiquinone biosynthetic process [GO:0006744]	extrinsic component of mitochondrial inner membrane [GO:0031314]		5	5	5	29.4	21.356	187
tr|A0A6L0WNM6|A0A6L0WNM6_LEIIN;sp|A4HU70|JBP1_LEIIN	tr|A0A6L0WNM6|A0A6L0WNM6_LEIIN;sp|A4HU70|JBP1_LEIIN	J-binding protein 1 (EC 1.14.11.6) (Thymidine hydroxylase JBP1) (Thymine dioxygenase JBP1)	LINF_090022400	Leishmania infantum	2	1.14.11.6			0.398256	1.55497e-05	1.24962e-05	0.169153	0.135937	380.472	228.092		nucleus [GO:0005634]	DNA binding [GO:0003677];metal ion binding [GO:0046872];thymine dioxygenase activity [GO:0050341]	8	8	8	11.2	91.927	814
tr|A0A6L0WK07|A0A6L0WK07_LEIIN;sp|A4HUV2|BOP1_LEIIN	tr|A0A6L0WK07|A0A6L0WK07_LEIIN;sp|A4HUV2|BOP1_LEIIN	Ribosome biogenesis protein BOP1 homolog	LINF_110009000	Leishmania infantum	2				0.437063	9.65144e-05	7.4078e-05	1.05648	0.810881	2377.94	1363.36	maturation of 5.8S rRNA from tricistronic rRNA transcript (SSU-rRNA, 5.8S rRNA, LSU-rRNA) [GO:0000466];maturation of LSU-rRNA from tricistronic rRNA transcript (SSU-rRNA, 5.8S rRNA, LSU-rRNA) [GO:0000463]	nucleolus [GO:0005730];nucleoplasm [GO:0005654];preribosome, large subunit precursor [GO:0030687]	ribonucleoprotein complex binding [GO:0043021]	16	16	16	24	91.355	808
tr|A0A6L0WP62|A0A6L0WP62_LEIIN;sp|A4HUY0|ASNA_LEIIN	tr|A0A6L0WP62|A0A6L0WP62_LEIIN;sp|A4HUY0|ASNA_LEIIN	ATPase ASNA1 homolog (EC 3.6.-.-) (Arsenical pump-driving ATPase homolog) (Arsenite-stimulated ATPase)	LINF_110012700	Leishmania infantum	2	3.6.-.-			0.677035	0.000159962	0.00014159	3.63699	3.21927	8184.23	5592.2	protein insertion into ER membrane [GO:0045048]	endoplasmic reticulum [GO:0005783]	ATP binding [GO:0005524];hydrolase activity [GO:0016787];metal ion binding [GO:0046872]	16	16	16	54	43.982	409
tr|A0A6L0WQB3|A0A6L0WQB3_LEIIN;sp|A4HVP7|PURA_LEIIN	tr|A0A6L0WQB3|A0A6L0WQB3_LEIIN;sp|A4HVP7|PURA_LEIIN	Adenylosuccinate synthetase (AMPSase) (AdSS) (EC 6.3.4.4) (IMP--aspartate ligase)	LINF_130016900	Leishmania infantum	2	6.3.4.4	AMP biosynthesis via de novo pathway;AMP from IMP: step 1/2. {ECO:0000256|HAMAP-Rule:MF_03125, ECO:0000256|RuleBase:RU000520}.;PATHWAY: Purine metabolism		0.24532	0.000740414	0.000608202	9.44286	7.75669	21264.4	12950.3	'de novo' AMP biosynthetic process [GO:0044208]	cytoplasm [GO:0005737]	adenylosuccinate synthase activity [GO:0004019];GTP binding [GO:0005525];magnesium ion binding [GO:0000287]	29	29	29	53.5	78.41	710
tr|A0A6L0WNX4|A0A6L0WNX4_LEIIN;sp|A4HVU6|JBP2_LEIIN	tr|A0A6L0WNX4|A0A6L0WNX4_LEIIN;sp|A4HVU6|JBP2_LEIIN	Bifunctional helicase and thymine dioxygenase JBP2 (EC 1.14.11.6) (J-binding protein 2) (Probable DNA helicase JBP2) (Thymine dioxygenase JBP2)	LINF_140005300	Leishmania infantum	2	1.14.11.6			0.123972	1.34947e-05	1.68192e-05	0.116454	0.145143	262.222	247.349		nucleus [GO:0005634]	ATP binding [GO:0005524];DNA binding [GO:0003677];metal ion binding [GO:0046872];nucleosome-dependent ATPase activity [GO:0070615];thymine dioxygenase activity [GO:0050341]	9	9	9	8.6	115.88	1022
tr|A0A6L0WR46|A0A6L0WR46_LEIIN;sp|A4HW65|NNR_LEIIN	tr|A0A6L0WR46|A0A6L0WR46_LEIIN;sp|A4HW65|NNR_LEIIN	Bifunctional NAD(P)H-hydrate repair enzyme (Nicotinamide nucleotide repair protein) [Includes: ADP-dependent (S)-NAD(P)H-hydrate dehydratase (EC 4.2.1.136) (ADP-dependent NAD(P)HX dehydratase);NAD(P)H-hydrate epimerase (EC 5.1.99.6)]	LINF_140018300	Leishmania infantum	2	4.2.1.136;5.1.99.6			0.315183	0.000121645	7.58661e-05	2.08557	1.3007	4693.64	2214.92	nicotinamide nucleotide metabolic process [GO:0046496]		ADP-dependent NAD(P)H-hydrate dehydratase activity [GO:0052855];ATP binding [GO:0005524];ATP-dependent NAD(P)H-hydrate dehydratase activity [GO:0047453];kinase activity [GO:0016301];metal ion binding [GO:0046872];NADHX epimerase activity [GO:0052856];NADPHX epimerase activity [GO:0052857]	15	15	15	41.2	58.327	560
tr|A0A6L0WV15|A0A6L0WV15_LEIIN;sp|A4HWD2|ECOT1_LEIIN	tr|A0A6L0WV15|A0A6L0WV15_LEIIN;sp|A4HWD2|ECOT1_LEIIN	Inhibitor_of_serine_peptidase_(ISP)_-_putative	LINF_150008400	Leishmania infantum	2				0.156772	2.11928e-06	6.5704e-06	0	0.365216	0	574.253			serine-type endopeptidase inhibitor activity [GO:0004867]	2	2	2	17.8	16.489	146
tr|A0A6L0X2W1|A0A6L0X2W1_LEIIN;sp|A4HWE9|ECOT2_LEIIN	tr|A0A6L0X2W1|A0A6L0X2W1_LEIIN;sp|A4HWE9|ECOT2_LEIIN	Ecotin_-_putative	LINF_150012400	Leishmania infantum	2				0.999304	2.52675e-06	3.54094e-06	0.142464	0.18487	321.068	300.561			serine-type endopeptidase inhibitor activity [GO:0004867]	2	2	2	9.5	17.736	158
tr|A0A6L0WTG0|A0A6L0WTG0_LEIIN;sp|A4HWF0|ECOT3_LEIIN	tr|A0A6L0WTG0|A0A6L0WTG0_LEIIN;sp|A4HWF0|ECOT3_LEIIN	Ecotin_-_putative	LINF_150012500	Leishmania infantum	2				0.761477	1.17439e-06	1.89768e-06	0.0281432	0.0413797	63.356	74.6259			serine-type endopeptidase inhibitor activity [GO:0004867]	3	3	3	8.5	41.729	378
tr|A0A6L0X0D0|A0A6L0X0D0_LEIIN;sp|A4HWT0|TRM5_LEIIN	tr|A0A6L0X0D0|A0A6L0X0D0_LEIIN;sp|A4HWT0|TRM5_LEIIN	tRNA (guanine(37)-N1)-methyltransferase (EC 2.1.1.228) (M1G-methyltransferase) (tRNA [GM37] methyltransferase) (tRNA methyltransferase 5 homolog)	LINF_160008200	Leishmania infantum	2	2.1.1.228			0.0367634	3.43202e-05	2.00138e-05	0.463036	0.27002	1042.35	465.543		mitochondrial matrix [GO:0005759];nucleus [GO:0005634]	tRNA (guanine(37)-N(1))-methyltransferase activity [GO:0052906]	9	9	9	16.8	74.12	689
sp|A4HXU4|CISY_LEIIN;tr|A0A6L0X646|A0A6L0X646_LEIIN	sp|A4HXU4|CISY_LEIIN;tr|A0A6L0X646|A0A6L0X646_LEIIN	Probable citrate synthase, mitochondrial (EC 2.3.3.16)	LinJ18.0690 LinJ_18_0690	Leishmania infantum	2	2.3.3.16	isocitrate from oxaloacetate: step 1/2.;PATHWAY: Carbohydrate metabolism;tricarboxylic acid cycle		0.0448929	0.00221033	0.00343082	42.3499	65.7346	95340.9	110138	tricarboxylic acid cycle [GO:0006099]	mitochondrial matrix [GO:0005759]	citrate synthase activity [GO:0036440]	24	24	3	60.4	52.192	470
tr|A0A6L0XIP5|A0A6L0XIP5_LEIIN;sp|A4HY57|LIPA_LEIIN	tr|A0A6L0XIP5|A0A6L0XIP5_LEIIN;sp|A4HY57|LIPA_LEIIN	Lipoyl synthase, mitochondrial (EC 2.8.1.8) (Lipoate synthase) (LS) (Lip-syn) (Lipoic acid synthase)	LINF_190008400	Leishmania infantum	2	2.8.1.8	PATHWAY: Protein modification;protein lipoylation via endogenous pathway;protein N(6)-(lipoyl)lysine from octanoyl-[acyl-carrier-protein]: step 2/2. {ECO:0000256|HAMAP-Rule:MF_03123}.		0.572488	5.27856e-06	8.97533e-06	0.116961	0.198873	263.46	331.8	protein lipoylation [GO:0009249]	mitochondrion [GO:0005739]	4 iron, 4 sulfur cluster binding [GO:0051539];lipoate synthase activity [GO:0016992];lipoyl synthase activity (acting on glycine-cleavage complex H protein [GO:0102552];lipoyl synthase activity (acting on pyruvate dehydrogenase E2 protein) [GO:0102553];metal ion binding [GO:0046872]	5	5	5	18.2	45.131	412
tr|A0A6L0XC88|A0A6L0XC88_LEIIN;sp|A4HYT9|MTND_LEIIN	tr|A0A6L0XC88|A0A6L0XC88_LEIIN;sp|A4HYT9|MTND_LEIIN	1,2-dihydroxy-3-keto-5-methylthiopentene dioxygenase (EC 1.13.11.54) (Acireductone dioxygenase (Fe(2+)-requiring)) (ARD) (Fe-ARD)	LINF_200014700	Leishmania infantum	2	1.13.11.54	L-methionine biosynthesis via salvage pathway;L-methionine from S-methyl-5-thio-alpha-D-ribose 1-phosphate: step 5/6. {ECO:0000256|HAMAP-Rule:MF_03154}.;PATHWAY: Amino-acid biosynthesis		0.161962	0.000139874	7.93762e-05	3.58027	2.03174	8055.9	3493.64	L-methionine salvage from methylthioadenosine [GO:0019509]	cytoplasm [GO:0005737];nucleus [GO:0005634]	acireductone dioxygenase [iron(II)-requiring] activity [GO:0010309];iron ion binding [GO:0005506]	12	12	12	50.6	39.068	344
tr|A0A6L0XQX6|A0A6L0XQX6_LEIIN;sp|A4I1F7|ATAT_LEIIN	tr|A0A6L0XQX6|A0A6L0XQX6_LEIIN;sp|A4I1F7|ATAT_LEIIN	Alpha-tubulin N-acetyltransferase (Alpha-TAT) (TAT) (EC 2.3.1.108) (Acetyltransferase mec-17 homolog)	LINF_250017700	Leishmania infantum	2	2.3.1.108			0.121238	2.27124e-05	1.05369e-05	0.837014	0.388316	1882.35	666.08	alpha-tubulin acetylation [GO:0071929];regulation of microtubule cytoskeleton organization [GO:0070507]	microtubule [GO:0005874]	tubulin N-acetyltransferase activity [GO:0019799]	6	6	6	26.4	27.135	246
tr|A0A6L0XMX1|A0A6L0XMX1_LEIIN;sp|A4I3R0|MTNB_LEIIN	tr|A0A6L0XMX1|A0A6L0XMX1_LEIIN;sp|A4I3R0|MTNB_LEIIN	Probable methylthioribulose-1-phosphate dehydratase (MTRu-1-P dehydratase) (EC 4.2.1.109)	LINF_280024700	Leishmania infantum	2	4.2.1.109	L-methionine biosynthesis via salvage pathway;L-methionine from S-methyl-5-thio-alpha-D-ribose 1-phosphate: step 2/6. {ECO:0000256|HAMAP-Rule:MF_03116}.;PATHWAY: Amino-acid biosynthesis		0.0581747	0.000147448	9.173e-05	5.79159	3.60305	13038.1	6154.36	L-methionine salvage from methylthioadenosine [GO:0019509];L-methionine salvage from S-adenosylmethionine [GO:0019284]	cytoplasm [GO:0005737]	methylthioribulose 1-phosphate dehydratase activity [GO:0046570];zinc ion binding [GO:0008270]	11	11	11	68.4	25.459	225
tr|A0A6L0XNK0|A0A6L0XNK0_LEIIN;sp|A4I4C5|EFTS_LEIIN	tr|A0A6L0XNK0|A0A6L0XNK0_LEIIN;sp|A4I4C5|EFTS_LEIIN	Elongation factor Ts, mitochondrial (EF-Ts) (EF-TsMt)	LINF_290012200	Leishmania infantum	2				0.936251	0.000121743	0.000127569	4.06879	4.26354	9153.57	7267.84		mitochondrion [GO:0005739]	translation elongation factor activity [GO:0003746]	13	13	13	57.6	29.921	276
sp|A4I7K1|SEY1_LEIIN;tr|A0A6L0XN31|A0A6L0XN31_LEIIN	sp|A4I7K1|SEY1_LEIIN;tr|A0A6L0XN31|A0A6L0XN31_LEIIN	Protein SEY1 homolog (EC 3.6.5.-)	LinJ32.0740 LinJ_32_0380	Leishmania infantum	2	3.6.5.-			0.0927282	0.000125131	0.000239318	1.2723	2.43333	2863.82	3976.91		endoplasmic reticulum membrane [GO:0005789];integral component of membrane [GO:0016021]	GTP binding [GO:0005525];GTPase activity [GO:0003924]	24	24	24	37.2	98.35	895
tr|A0A6L0Y0F1|A0A6L0Y0F1_LEIIN;tr|A0A6L0XZX8|A0A6L0XZX8_LEIIN;sp|A4IAU1|RS3A2_LEIIN;sp|A4IAU0|RS3A1_LEIIN	tr|A0A6L0Y0F1|A0A6L0Y0F1_LEIIN;tr|A0A6L0XZX8|A0A6L0XZX8_LEIIN;sp|A4IAU1|RS3A2_LEIIN;sp|A4IAU0|RS3A1_LEIIN	40S ribosomal protein S3a	LINF_350009200	Leishmania infantum	4			+	0.0292617	0.0020705	0.00283778	68.9294	94.473	155160	159013	translation [GO:0006412]	cytosolic small ribosomal subunit [GO:0022627]	structural constituent of ribosome [GO:0003735]	15	15	15	56.1	30.038	264
sp|A4ICE5|MTNA_LEIIN	sp|A4ICE5|MTNA_LEIIN	Methylthioribose-1-phosphate isomerase (M1Pi) (MTR-1-P isomerase) (EC 5.3.1.23) (S-methyl-5-thioribose-1-phosphate isomerase) (Translation initiation factor eIF-2B subunit alpha/beta/delta-like protein)	LinJ36.0740 LinJ_36_5160	Leishmania infantum	1	5.3.1.23	L-methionine biosynthesis via salvage pathway;L-methionine from S-methyl-5-thio-alpha-D-ribose 1-phosphate: step 1/6. {ECO:0000255|HAMAP-Rule:MF_03119}.;PATHWAY: Amino-acid biosynthesis		0.830098	0.000136516	0.000128927	3.38145	3.19346	7617.6	5447.27	L-methionine salvage from methylthioadenosine [GO:0019509];L-methionine salvage from S-adenosylmethionine [GO:0019284]	cytoplasm [GO:0005737];nucleus [GO:0005634]	S-methyl-5-thioribose-1-phosphate isomerase activity [GO:0046523]	12	12	12	44	40.372	375
tr|A0A381MX53|A0A381MX53_LEIIN;sp|A4IDS4|RSSA_LEIIN	tr|A0A381MX53|A0A381MX53_LEIIN;sp|A4IDS4|RSSA_LEIIN	40S ribosomal protein SA	LINF_360059600 LINF_360060700	Leishmania infantum	2				0.760504	0.00206707	0.00228913	75.0925	83.1593	168942	140982	ribosomal small subunit assembly [GO:0000028];translation [GO:0006412]	cytosolic small ribosomal subunit [GO:0022627]	structural constituent of ribosome [GO:0003735]	12	12	12	61.8	27.527	246
tr|A0A6L0WVD9|A0A6L0WVD9_LEIIN;sp|E9AGH7|NTR2_LEIIN	tr|A0A6L0WVD9|A0A6L0WVD9_LEIIN;sp|E9AGH7|NTR2_LEIIN	NADH:flavin_oxidoreductase/NADH_oxidase_-_putative	LINF_120015500	Leishmania infantum	2			+	0.0258421	0.000138075	6.14626e-05	3.49991	1.55795	7879.94	2677.09			FMN binding [GO:0010181];oxidoreductase activity [GO:0016491]	14	14	14	46.3	39.451	365
sp|P40285|H3_LEIIN;tr|A4HWV9|A4HWV9_LEIIN;tr|Q6LAQ2|Q6LAQ2_LEIIN	sp|P40285|H3_LEIIN;tr|A4HWV9|A4HWV9_LEIIN;tr|Q6LAQ2|Q6LAQ2_LEIIN	Histone H3		Leishmania infantum	3				0.43682	7.392e-06	2.78923e-05	0.505298	1.84986	1140.9	3201.63		nucleosome [GO:0000786];nucleus [GO:0005634]	DNA binding [GO:0003677];protein heterodimerization activity [GO:0046982]	5	1	1	51.9	14.629	129
tr|A0A381MM90|A0A381MM90_LEIIN;sp|P62884|GBLP_LEIIN;tr|J9XRQ3|J9XRQ3_LEIIN;tr|I3VJV1|I3VJV1_LEIIN;tr|I3VJV2|I3VJV2_LEIIN	tr|A0A381MM90|A0A381MM90_LEIIN;sp|P62884|GBLP_LEIIN;tr|J9XRQ3|J9XRQ3_LEIIN;tr|I3VJV1|I3VJV1_LEIIN;tr|I3VJV2|I3VJV2_LEIIN	Guanine nucleotide-binding protein subunit beta-like protein	LACK LINF_280034700 LINF_280034800	Leishmania infantum	5				0.8151	0.00199078	0.00189881	57.9187	55.2428	130327	94819.4		ribosome [GO:0005840]	kinase activity [GO:0016301]	17	17	17	81.1	34.372	312
tr|A4IBB3|A4IBB3_LEIIN;sp|Q25298|KM11C_LEIIN;tr|G1AQL5|G1AQL5_LEIIN;tr|A4IBB2|A4IBB2_LEIIN;tr|A0A1B0Z6M4|A0A1B0Z6M4_LEIIN;tr|T2FGA3|T2FGA3_LEIIN;sp|Q25297|KM11B_LEIIN	tr|A4IBB3|A4IBB3_LEIIN;sp|Q25298|KM11C_LEIIN;tr|G1AQL5|G1AQL5_LEIIN;tr|A4IBB2|A4IBB2_LEIIN;tr|A0A1B0Z6M4|A0A1B0Z6M4_LEIIN;tr|T2FGA3|T2FGA3_LEIIN;sp|Q25297|KM11B_LEIIN	Kinetoplastid membrane protein-11 (Kinetoplastid_membrane_protein-11)	KMP11-1 KMP-11 KMP11-2 LINF_350027400 LINF_350027500 LINJ_35_2260 LINJ_35_2270	Leishmania infantum	7				0.412516	0.00408308	0.00261291	363.458	232.59	817779	399209	defense response [GO:0006952];positive regulation of cell population proliferation [GO:0008284]	cytoplasm [GO:0005737];microtubule [GO:0005874]		10	10	10	68.5	11.234	92
tr|A0A381MUI9|A0A381MUI9_LEIIN;sp|Q9N9V4|RS25_LEIIN	tr|A0A381MUI9|A0A381MUI9_LEIIN;sp|Q9N9V4|RS25_LEIIN	40S ribosomal protein S25	LINF_250018100 LINF_340009500	Leishmania infantum	2				0.224527	0.000648076	0.000343926	49.6762	26.3625	111854	45138.7		ribosome [GO:0005840]		4	4	4	40.8	13.046	120
tr|A4HT19|A4HT19_LEIIN;tr|A0A0R6YBC7|A0A0R6YBC7_LEIIN	tr|A4HT19|A4HT19_LEIIN;tr|A0A0R6YBC7|A0A0R6YBC7_LEIIN	Protoporphyrinogen oxidase-like protein (EC 1.3.3.4) (Protoporphyrinogen_oxidase-like_protein)	LINF_060019000 LINJ_06_1340	Leishmania infantum	2	1.3.3.4			0.695683	8.2468e-05	7.45978e-05	3.26593	2.95425	7344.37	4962.03	protoporphyrinogen IX biosynthetic process [GO:0006782]	integral component of membrane [GO:0016021]	FMN binding [GO:0010181];menaquinone-dependent protoporphyrinogen oxidase activity [GO:0070819];oxygen-dependent protoporphyrinogen oxidase activity [GO:0004729]	10	10	10	51.1	25.251	231
tr|A0A142BXV0|A0A142BXV0_LEIIN;tr|A0A142BXU6|A0A142BXU6_LEIIN;tr|Q3C165|Q3C165_LEIIN;tr|E9AGE1|E9AGE1_LEIIN;tr|Q2PDE4|Q2PDE4_LEIIN;tr|Q2PDE2|Q2PDE2_LEIIN;tr|A0A5B8Z020|A0A5B8Z020_LEIIN;tr|A0A3G1QP27|A0A3G1QP27_LEIIN;tr|A0A3G1QP28|A0A3G1QP28_LEIIN;CON__Q3ZBD7	tr|A0A142BXV0|A0A142BXV0_LEIIN;tr|A0A142BXU6|A0A142BXU6_LEIIN;tr|Q3C165|Q3C165_LEIIN;tr|E9AGE1|E9AGE1_LEIIN;tr|Q2PDE4|Q2PDE4_LEIIN;tr|Q2PDE2|Q2PDE2_LEIIN;tr|A0A5B8Z020|A0A5B8Z020_LEIIN	Glucose-6-phosphate isomerase (EC 5.3.1.9) (Fragment)	gpi	Leishmania infantum	10	5.3.1.9	D-glyceraldehyde 3-phosphate and glycerone phosphate from D-glucose: step 2/4. {ECO:0000256|ARBA:ARBA00004926, ECO:0000256|RuleBase:RU000612}.;glycolysis;PATHWAY: Carbohydrate degradation		0.0447331	0.000810054	0.000528646	12.4042	8.09503	27916.3	13947.2	gluconeogenesis [GO:0006094];glycolytic process [GO:0006096]		glucose-6-phosphate isomerase activity [GO:0004347]	25	25	25	50.7	65.305	590
tr|A0A288QLW8|A0A288QLW8_LEIIN	tr|A0A288QLW8|A0A288QLW8_LEIIN	Heat-shock protein hsp70 (Fragment)	hsp70	Leishmania infantum	1				0.0420241	5.88592e-05	3.15084e-05	1.1749	0.628948	2642.28	1091.84			ATP binding [GO:0005524]	25	2	1	65	50.097	457
tr|A0A381MAQ7|A0A381MAQ7_LEIIN;tr|A4HT77|A4HT77_LEIIN;tr|A4HT78|A4HT78_LEIIN	tr|A0A381MAQ7|A0A381MAQ7_LEIIN;tr|A4HT77|A4HT77_LEIIN;tr|A4HT78|A4HT78_LEIIN	60S ribosomal protein L7a	LINF_070010500 LINF_070010600	Leishmania infantum	3				0.646546	0.00135836	0.00161887	45.6668	54.4249	102854	89333		cytosolic large ribosomal subunit [GO:0022625]	RNA binding [GO:0003723]	12	12	12	42	29.745	264
tr|A4HUI4|A4HUI4_LEIIN;tr|A0A381MBS1|A0A381MBS1_LEIIN	tr|A4HUI4|A4HUI4_LEIIN;tr|A0A381MBS1|A0A381MBS1_LEIIN	Putative amino acid transporter	AAT20.2 LINJ_10_0770	Leishmania infantum	2				0.62868	2.98628e-05	2.46251e-05	0.55321	0.456182	1246.13	748.87		integral component of membrane [GO:0016021]		3	3	3	6.6	53.981	488
tr|A0A381MCG8|A0A381MCG8_LEIIN;tr|A4HV06|A4HV06_LEIIN	tr|A0A381MCG8|A0A381MCG8_LEIIN;tr|A4HV06|A4HV06_LEIIN	40S ribosomal protein S5 (40S_ribosomal_protein_S5)	LINF_110015600 LINF_110015700 LINJ_11_0960	Leishmania infantum	2				0.768371	0.00068218	0.000621895	32.0709	29.2368	72249.2	49592.6	translation [GO:0006412]	small ribosomal subunit [GO:0015935]	structural constituent of ribosome [GO:0003735]	9	9	9	51.6	21.271	190
tr|A0A381MCS3|A0A381MCS3_LEIIN;tr|E9AGK7|E9AGK7_LEIIN;tr|A0A6L0WW89|A0A6L0WW89_LEIIN;tr|A4HVG1|A4HVG1_LEIIN	tr|A0A381MCS3|A0A381MCS3_LEIIN;tr|E9AGK7|E9AGK7_LEIIN;tr|A0A6L0WW89|A0A6L0WW89_LEIIN	Tubulin alpha chain	LINF_130007800 LINF_130007900 LINF_130008000 LINF_130008100 LINF_130008200 LINF_130008300 LINF_130008400 LINF_130008500 LINF_130008600 LINF_130008700 LINF_130008800 LINJ_13_0330	Leishmania infantum	4			+	0.0280433	0.0223676	0.0305108	449.518	613.172	1.01154e+06	1.04372e+06	microtubule-based process [GO:0007017]	microtubule [GO:0005874]	GTP binding [GO:0005525];GTPase activity [GO:0003924];structural constituent of cytoskeleton [GO:0005200]	31	31	31	74.5	49.759	451
tr|A0A381MCU2|A0A381MCU2_LEIIN;tr|A4HVQ1|A4HVQ1_LEIIN	tr|A0A381MCU2|A0A381MCU2_LEIIN;tr|A4HVQ1|A4HVQ1_LEIIN	40S ribosomal protein S4	LINF_130017200 LINF_130017300 LINJ_13_1120	Leishmania infantum	2				0.105126	0.00333557	0.00460355	108.828	150.197	244933	249849	translation [GO:0006412]	ribosome [GO:0005840]	rRNA binding [GO:0019843];structural constituent of ribosome [GO:0003735]	18	18	18	62.6	30.65	273
tr|E9AGG8|E9AGG8_LEIIN;tr|E9AGG3|E9AGG3_LEIIN;tr|A0A6L0WN46|A0A6L0WN46_LEIIN;tr|A0A6L0WKM4|A0A6L0WKM4_LEIIN;tr|A0A381ME06|A0A381ME06_LEIIN	tr|E9AGG8|E9AGG8_LEIIN;tr|E9AGG3|E9AGG3_LEIIN;tr|A0A6L0WN46|A0A6L0WN46_LEIIN;tr|A0A6L0WKM4|A0A6L0WKM4_LEIIN;tr|A0A381ME06|A0A381ME06_LEIIN	Uncharacterized protein	LINJ.12.0669	Leishmania infantum	5				0.867063	5.75191e-06	5.73496e-06	0.113542	0.113207	255.658	197.662				3	3	3	7.7	50.659	439
tr|A0A381MFJ0|A0A381MFJ0_LEIIN;tr|A4HY23|A4HY23_LEIIN;tr|A4HY21|A4HY21_LEIIN	tr|A0A381MFJ0|A0A381MFJ0_LEIIN;tr|A4HY23|A4HY23_LEIIN;tr|A4HY21|A4HY21_LEIIN	Plasma membrane ATPase (EC 7.1.2.1)	H1A-1 LINF_180020600 LINF_180020700 LINJ_18_1500	Leishmania infantum	3	7.1.2.1			0.57659	0.00146817	0.00173498	13.6701	16.1543	30769.4	27624	proton export across plasma membrane [GO:0120029]	integral component of membrane [GO:0016021];plasma membrane [GO:0005886]	ATP binding [GO:0005524];hydrolase activity [GO:0016787];P-type proton-exporting transporter activity [GO:0008553]	35	35	35	48.9	107.4	974
tr|A4HWU2|A4HWU2_LEIIN;tr|A0A381MFR4|A0A381MFR4_LEIIN	tr|A4HWU2|A4HWU2_LEIIN;tr|A0A381MFR4|A0A381MFR4_LEIIN	Putative fucose kinase (EC 2.7.1.52)	LINJ_16_0450	Leishmania infantum	2	2.7.1.52			0.102261	4.87729e-06	1.48815e-05	0.0386382	0.117892	86.9552	201.998			ATP binding [GO:0005524];fucokinase activity [GO:0050201]	8	8	8	8.2	126.23	1186
tr|A0A381MFS5|A0A381MFS5_LEIIN;tr|A0A381MG28|A0A381MG28_LEIIN;tr|A0A381MFR9|A0A381MFR9_LEIIN;tr|A0A6L0XBC6|A0A6L0XBC6_LEIIN;tr|A4HYA4|A4HYA4_LEIIN;tr|A4HYA5|A4HYA5_LEIIN	tr|A0A381MFS5|A0A381MFS5_LEIIN;tr|A0A381MG28|A0A381MG28_LEIIN;tr|A0A381MFR9|A0A381MFR9_LEIIN;tr|A0A6L0XBC6|A0A6L0XBC6_LEIIN;tr|A4HYA4|A4HYA4_LEIIN;tr|A4HYA5|A4HYA5_LEIIN	Autophagy-related protein	LINF_190013900 LINF_190014100 LINF_190014300	Leishmania infantum	6				0.0594379	6.35899e-05	0.000200126	5.06935	15.9539	11408.7	27731.3	autophagy [GO:0006914]	membrane [GO:0016020]		6	6	2	66.9	12.544	121
tr|A0A381MG06|A0A381MG06_LEIIN;tr|A4HU57|A4HU57_LEIIN;tr|A4HY42|A4HY42_LEIIN;tr|O02612|O02612_LEIIN	tr|A0A381MG06|A0A381MG06_LEIIN;tr|A4HU57|A4HU57_LEIIN;tr|A4HY42|A4HY42_LEIIN	Histone H2B	LINF_190005200 LINF_190005300 LINJ_19_0040	Leishmania infantum	4				0.650467	0.00398389	0.00365906	335.881	308.495	755931	524001		nucleosome [GO:0000786];nucleus [GO:0005634]	DNA binding [GO:0003677];protein heterodimerization activity [GO:0046982]	7	7	5	54.2	11.861	107
tr|A0A381MH18|A0A381MH18_LEIIN;tr|A4HX40|A4HX40_LEIIN	tr|A0A381MH18|A0A381MH18_LEIIN;tr|A4HX40|A4HX40_LEIIN	Paraflagellar rod protein 2C (Paraflagellar_rod_protein_1D_-_putative)	LINF_160020200 LINF_160020300 LINF_160020400 LINJ_16_1510	Leishmania infantum	2				0.0429941	0.00222902	0.00131451	32.3506	19.0779	72805.7	32925.6		motile cilium [GO:0031514]	calmodulin binding [GO:0005516]	33	32	32	60.4	68.902	599
tr|A0A381MHF5|A0A381MHF5_LEIIN	tr|A0A381MHF5|A0A381MHF5_LEIIN	Hypothetical_protein_-_conserved	LINF_220013000 LINF_220014200 LINJ_22_0650	Leishmania infantum	1				0.811817	2.48814e-05	2.93369e-05	0.70724	0.833884	1589.75	1438.53				8	8	8	33.1	35.181	302
tr|A0A381MHL8|A0A381MHL8_LEIIN;tr|A4I011|A4I011_LEIIN	tr|A0A381MHL8|A0A381MHL8_LEIIN;tr|A4I011|A4I011_LEIIN	60S_ribosomal_protein_L14_-_putative	LINF_220021400 LINF_220021800	Leishmania infantum	2				0.840567	0.00108284	0.00104909	54.4495	52.7526	122564	88308.3	translation [GO:0006412]	ribosome [GO:0005840]	RNA binding [GO:0003723];structural constituent of ribosome [GO:0003735]	6	6	6	30.9	19.887	175
tr|E9AGS9|E9AGS9_LEIIN;tr|A0A6L0XK20|A0A6L0XK20_LEIIN;tr|A0A6L0XAG3|A0A6L0XAG3_LEIIN;tr|E9AGT2|E9AGT2_LEIIN;tr|E9AGT1|E9AGT1_LEIIN;tr|A0A381MIJ4|A0A381MIJ4_LEIIN;tr|A0A6L0XK29|A0A6L0XK29_LEIIN;tr|E9AGT4|E9AGT4_LEIIN;tr|E9AGT3|E9AGT3_LEIIN;tr|A0A6L0XAK6|A0A6L0XAK6_LEIIN;tr|A0A6L0XFV3|A0A6L0XFV3_LEIIN;tr|E9AGT0|E9AGT0_LEIIN	tr|E9AGS9|E9AGS9_LEIIN;tr|A0A6L0XK20|A0A6L0XK20_LEIIN;tr|A0A6L0XAG3|A0A6L0XAG3_LEIIN;tr|E9AGT2|E9AGT2_LEIIN;tr|E9AGT1|E9AGT1_LEIIN;tr|A0A381MIJ4|A0A381MIJ4_LEIIN;tr|A0A6L0XK29|A0A6L0XK29_LEIIN;tr|E9AGT4|E9AGT4_LEIIN;tr|E9AGT3|E9AGT3_LEIIN;tr|A0A6L0XAK6|A0A6L0XAK6_LEIIN;tr|A0A6L0XFV3|A0A6L0XFV3_LEIIN;tr|E9AGT0|E9AGT0_LEIIN	Putative glycerol uptake protein	LINJ_19_1310 LINJ_35_2120	Leishmania infantum	12				0.534067	5.07991e-06	3.71577e-06	0.10675	0.074278	240.278	131.59		integral component of membrane [GO:0016021]		2	2	2	4.6	47.587	412
tr|E9AGW1|E9AGW1_LEIIN;tr|A0A381MJI1|A0A381MJI1_LEIIN	tr|E9AGW1|E9AGW1_LEIIN;tr|A0A381MJI1|A0A381MJI1_LEIIN	Histone H2A	LINF_210016900 LINJ_21_1170	Leishmania infantum	2				0.0882295	0.00309357	0.00476613	222.479	342.764	500881	568167		nucleosome [GO:0000786];nucleus [GO:0005634]	DNA binding [GO:0003677];protein heterodimerization activity [GO:0046982]	4	4	1	31.1	13.905	132
tr|A0A381MKM4|A0A381MKM4_LEIIN	tr|A0A381MKM4|A0A381MKM4_LEIIN	Hypothetical_protein_-_conserved	LINF_270007100 LINF_270007300 LINJ_27_0220	Leishmania infantum	1				0.995971	3.21773e-06	3.33485e-06	0.0931838	0.0782468	209.853	125.132				2	2	2	8.9	34.531	314
tr|A0A381MKM9|A0A381MKM9_LEIIN	tr|A0A381MKM9|A0A381MKM9_LEIIN	Hypothetical_protein_-_conserved	LINF_270007200 LINF_270007400 LINJ_27_0230	Leishmania infantum	1				0.968919	3.03875e-05	3.2304e-05	1.40911	1.49799	3168.06	2629				5	5	5	32.1	21.565	187
tr|A0A381ML15|A0A381ML15_LEIIN	tr|A0A381ML15|A0A381ML15_LEIIN	Hypothetical_protein_-_conserved	LINF_270020800 LINF_270021000 LINF_270021200 LINJ_27_1340	Leishmania infantum	1				0.328363	9.50755e-05	6.38215e-05	0.982206	0.659327	2209.22	1141.09				19	19	19	30	96.798	914
tr|A0A381ML17|A0A381ML17_LEIIN	tr|A0A381ML17|A0A381ML17_LEIIN	Snf7_-_putative	LINF_270020900 LINF_270021100 LINF_270021300 LINJ_27_1350	Leishmania infantum	1				0.0581507	0.000306178	0.000188602	12.0923	7.44875	27218.6	12599.9	vacuolar transport [GO:0007034]			8	8	8	35.3	25.32	215
tr|A0A381ML35|A0A381ML35_LEIIN	tr|A0A381ML35|A0A381ML35_LEIIN	Hypothetical_protein_-_conserved	LINF_270022500 LINF_270022700 LINJ_27_1490	Leishmania infantum	1				0.494593	4.78157e-06	8.28264e-06	0.102479	0.177514	230.509	304.685				4	4	4	7.9	46.659	433
tr|A0A381MLP4|A0A381MLP4_LEIIN	tr|A0A381MLP4|A0A381MLP4_LEIIN	Hypothetical_protein_-_conserved (Metallo-peptidase_-_Clan_MA(E)_-_Family_M3)	LINF_020012300 LINF_270033800 LINJ_02_0670	Leishmania infantum	1				0.793849	5.01921e-05	6.51972e-05	0.47213	0.613274	1062.86	1035.25				22	22	22	29.8	106.31	936
tr|A0A381MM20|A0A381MM20_LEIIN;tr|A4I1G0|A4I1G0_LEIIN;tr|E8NHD0|E8NHD0_LEIIN	tr|A0A381MM20|A0A381MM20_LEIIN;tr|A4I1G0|A4I1G0_LEIIN	ATP synthase subunit beta (EC 7.1.2.2)	LINF_250017900 LINF_250018000 LINJ_25_1210	Leishmania infantum	3	7.1.2.2		+	0.0205289	0.00425644	0.00693463	75.6135	123.19	170167	207493		proton-transporting ATP synthase complex, catalytic core F(1) [GO:0045261]	ATP binding [GO:0005524];proton-transporting ATP synthase activity, rotational mechanism [GO:0046933];proton-transporting ATPase activity, rotational mechanism [GO:0046961]	22	22	22	63	56.292	525
tr|Q9BJC8|Q9BJC8_LEIIN;tr|A0A6L0XTT0|A0A6L0XTT0_LEIIN;tr|A0A381MN47|A0A381MN47_LEIIN;tr|Q8WT32|Q8WT32_LEIIN;sp|P27891|H2A1_LEIIN;tr|Q8WT35|Q8WT35_LEIIN;tr|Q8WT33|Q8WT33_LEIIN;tr|Q8WT38|Q8WT38_LEIIN;tr|Q8WT37|Q8WT37_LEIIN;tr|Q8WT36|Q8WT36_LEIIN;sp|P27892|H2A2_LEIIN	tr|Q9BJC8|Q9BJC8_LEIIN;tr|A0A6L0XTT0|A0A6L0XTT0_LEIIN;tr|A0A381MN47|A0A381MN47_LEIIN;tr|Q8WT32|Q8WT32_LEIIN;sp|P27891|H2A1_LEIIN;tr|Q8WT35|Q8WT35_LEIIN;tr|Q8WT33|Q8WT33_LEIIN;tr|Q8WT38|Q8WT38_LEIIN;tr|Q8WT37|Q8WT37_LEIIN;tr|Q8WT36|Q8WT36_LEIIN;sp|P27892|H2A2_LEIIN	Histone H2A	H2A	Leishmania infantum	11				0.184441	0.000526847	0.00116964	37.7668	83.8448	85042.6	134729		nucleosome [GO:0000786];nucleus [GO:0005634]	DNA binding [GO:0003677];protein heterodimerization activity [GO:0046982]	4	1	1	31.1	13.95	132
tr|E9AHJ2|E9AHJ2_LEIIN;tr|A0A381MN58|A0A381MN58_LEIIN;tr|A0A6L0XL41|A0A6L0XL41_LEIIN;tr|A0A6L0XJ54|A0A6L0XJ54_LEIIN;tr|A0A6L0XUR1|A0A6L0XUR1_LEIIN;tr|A0A6L0XJT1|A0A6L0XJT1_LEIIN;tr|A0A6L0XIV9|A0A6L0XIV9_LEIIN	tr|E9AHJ2|E9AHJ2_LEIIN;tr|A0A381MN58|A0A381MN58_LEIIN;tr|A0A6L0XL41|A0A6L0XL41_LEIIN	Paraflagellar_rod_protein_1D_-_putative (Putative paraflagellar rod protein 1D)	LINF_290024200 LINJ_29_1880	Leishmania infantum	7				0.803838	0.00175886	0.00191897	25.6487	27.9836	57722.4	46868.5		motile cilium [GO:0031514]	calmodulin binding [GO:0005516]	35	35	3	64.5	68.575	591
tr|A0A381MP32|A0A381MP32_LEIIN	tr|A0A381MP32|A0A381MP32_LEIIN	ATP-dependent Clp protease subunit, heat shock protein 78 (HSP78) (Heat_shock_protein_100_kDa) (Hypothetical_protein)	LINF_020012400 LINF_270033830 LINJ_02_0680	Leishmania infantum	1				0.0581367	0.00111839	0.00164095	12.3138	18.0673	27724.8	30325.4			ATP binding [GO:0005524];peptidase activity [GO:0008233]	47	47	46	66.1	90.824	817
tr|A0A381MQ29|A0A381MQ29_LEIIN	tr|A0A381MQ29|A0A381MQ29_LEIIN	Peptidase_m20/m25/m40_family-like_protein (Succinyl-diaminopimelate desuccinylase-like protein)	LINF_310026700 LINF_310028200 LINJ_31_2060	Leishmania infantum	1				0.114069	0.00015415	8.0895e-05	3.027	1.58851	6807.91	2773.75			hydrolase activity [GO:0016787]	14	13	13	41.6	50.925	471
tr|A0A381MRJ9|A0A381MRJ9_LEIIN;tr|A4I8I5|A4I8I5_LEIIN	tr|A0A381MRJ9|A0A381MRJ9_LEIIN;tr|A4I8I5|A4I8I5_LEIIN	3-hydroxyisobutyryl-coenzyme a hydrolase-like protein (3-hydroxyisobutyryl-coenzyme_a_hydrolase-like_protein)	LINF_320043700 LINF_320043800 LINJ_32_3810	Leishmania infantum	2				0.361914	0.000200653	0.000148549	5.13061	3.79835	11549.1	6583.14	branched-chain amino acid catabolic process [GO:0009083];valine catabolic process [GO:0006574]	mitochondrion [GO:0005739]	3-hydroxyisobutyryl-CoA hydrolase activity [GO:0003860]	15	15	15	54.4	39.109	362
tr|A4HTR1|A4HTR1_LEIIN;tr|A0A381MS01|A0A381MS01_LEIIN	tr|A4HTR1|A4HTR1_LEIIN;tr|A0A381MS01|A0A381MS01_LEIIN	Tubulin beta chain	LINJ_08_1290	Leishmania infantum	2				0.047255	0.00119447	0.0017875	24.0153	35.9384	54089.3	59916.9	microtubule-based process [GO:0007017]	microtubule [GO:0005874]	GTP binding [GO:0005525];GTPase activity [GO:0003924];structural constituent of cytoskeleton [GO:0005200]	29	1	1	76.7	49.738	443
tr|A0A381MSW6|A0A381MSW6_LEIIN	tr|A0A381MSW6|A0A381MSW6_LEIIN	Amastin_surface_glycoprotein_-_putative	LINF_340010400 LINF_340010500	Leishmania infantum	1			+	0.0132903	1.08641e-05	1.60556e-06	0.451656	0.0499634	1018.23	88.4712		integral component of membrane [GO:0016021]		3	3	3	13.4	24.054	216
tr|A0A381MTB8|A0A381MTB8_LEIIN;tr|A0A6L0XNR5|A0A6L0XNR5_LEIIN	tr|A0A381MTB8|A0A381MTB8_LEIIN;tr|A0A6L0XNR5|A0A6L0XNR5_LEIIN	Amastin-like_surface_protein_-_putative (Putative amastin-like surface protein)	LINF_340023300 LINF_340023400 LINF_340023500 LINF_340023600 LINF_340023700 LINF_340023900 LINJ_34_1730	Leishmania infantum	2				0.788345	5.84013e-05	5.49445e-05	2.70314	2.54314	6081.46	4365.76		integral component of membrane [GO:0016021]		4	4	4	24.4	21.605	193
tr|A0A381MTC7|A0A381MTC7_LEIIN	tr|A0A381MTC7|A0A381MTC7_LEIIN	Amastin_surface_glycoprotein_-_putative (Putative amastin-like surface protein)	LINF_340023000 LINF_340023100 LINF_340023200 LINJ_34_1680	Leishmania infantum	1				0.120323	2.93137e-06	1.57393e-05	0.129169	0.693546	290.626	1099.35		integral component of membrane [GO:0016021]		2	2	2	7.8	22.694	205
tr|A0A381MTJ3|A0A381MTJ3_LEIIN	tr|A0A381MTJ3|A0A381MTJ3_LEIIN	Tubulin beta chain	LINF_330015300 LINF_330015400 LINF_330015500	Leishmania infantum	1				0.438629	0.000226463	0.000724798	4.55027	14.5632	10208.3	24754.2	microtubule-based process [GO:0007017]	microtubule [GO:0005874]	GTP binding [GO:0005525];GTPase activity [GO:0003924];structural constituent of cytoskeleton [GO:0005200]	29	1	0	76.7	49.769	443
tr|A0A381MTM9|A0A381MTM9_LEIIN	tr|A0A381MTM9|A0A381MTM9_LEIIN	Exosome subunit rrp6p homologue, putative (Exosome_subunit_rrp6p_homologue_-_putative)	LINF_340037400 LINF_340037900 LinJ_34_4330	Leishmania infantum	1				0.141717	0.00010879	6.03373e-05	1.34814	0.747712	3036.3	1310.32	RNA processing [GO:0006396]	nuclear exosome (RNase complex) [GO:0000176]	3'-5' exonuclease activity [GO:0008408];nucleic acid binding [GO:0003676];nucleotide binding [GO:0000166]	14	14	14	24.1	80.696	743
tr|A0A381MU64|A0A381MU64_LEIIN;tr|A4IAL6|A4IAL6_LEIIN	tr|A0A381MU64|A0A381MU64_LEIIN;tr|A4IAL6|A4IAL6_LEIIN	Proteasome subunit beta	LINF_340051100 LINF_340051400 LinJ_34_4390	Leishmania infantum	2				0.900023	0.00031178	0.000324489	12.5967	13.1101	28354.1	22160.2	proteolysis involved in cellular protein catabolic process [GO:0051603]	cytoplasm [GO:0005737];nucleus [GO:0005634];proteasome core complex [GO:0005839]	threonine-type endopeptidase activity [GO:0004298]	9	9	9	62.7	24.751	220
tr|A4IBL9|A4IBL9_LEIIN;tr|A0A381MV18|A0A381MV18_LEIIN;tr|E9AHW6|E9AHW6_LEIIN	tr|A4IBL9|A4IBL9_LEIIN;tr|A0A381MV18|A0A381MV18_LEIIN;tr|E9AHW6|E9AHW6_LEIIN	Putative 60S ribosomal subunit protein L31	LINJ_35_3340	Leishmania infantum	3				0.645832	0.00033435	0.000273338	16.0514	13.1223	36179	22140.5	translation [GO:0006412]	ribosome [GO:0005840]	structural constituent of ribosome [GO:0003735]	8	8	8	37.7	20.83	183
tr|A0A381MV60|A0A381MV60_LEIIN;tr|O96636|O96636_LEIIN	tr|A0A381MV60|A0A381MV60_LEIIN;tr|O96636|O96636_LEIIN	60S_ribosomal_protein_L23_-_putative (Putative 60S ribosomal protein L23)	LINF_350043300 LINF_350043400 LINJ_35_3840	Leishmania infantum	2				0.681223	0.000590439	0.000514042	39.4784	34.3703	88900.4	58812.9	translation [GO:0006412]	ribosome [GO:0005840]	structural constituent of ribosome [GO:0003735]	7	7	7	61.9	14.956	139
tr|A0A381MVV1|A0A381MVV1_LEIIN;tr|A0A6L0XNX1|A0A6L0XNX1_LEIIN;tr|A4I9V3|A4I9V3_LEIIN	tr|A0A381MVV1|A0A381MVV1_LEIIN;tr|A0A6L0XNX1|A0A6L0XNX1_LEIIN;tr|A4I9V3|A4I9V3_LEIIN	D-isomer specific 2-hydroxyacid dehydrogenase-like protein (D-isomer_specific_2-hydroxyacid_dehydrogenase-_protein)	LINF_340021200 LINF_340021300 LinJ_34_4360	Leishmania infantum	3				0.920198	0.000170583	0.000175194	4.63465	4.75993	10435.2	8006.48			NAD binding [GO:0051287]	16	16	16	63.6	36.806	335
tr|A0A381MVV3|A0A381MVV3_LEIIN;tr|A4ICP1|A4ICP1_LEIIN	tr|A0A381MVV3|A0A381MVV3_LEIIN;tr|A4ICP1|A4ICP1_LEIIN	40S_ribosomal_protein_S18_-_putative (Putative 40S ribosomal protein S18)	LINF_360015100 LINF_360015200 LINJ_36_1000	Leishmania infantum	2				0.60619	0.00265151	0.00222219	152.35	127.683	342913	216620	translation [GO:0006412]	ribosome [GO:0005840]	RNA binding [GO:0003723];structural constituent of ribosome [GO:0003735]	11	11	11	56.2	17.404	153
tr|A0A381MWU3|A0A381MWU3_LEIIN	tr|A0A381MWU3|A0A381MWU3_LEIIN	40S_ribosomal_protein_S27-1_-_putative (Putative 40S ribosomal protein S27-1)	LINF_180011200 LINF_360046400 LINJ_36_3940	Leishmania infantum	1				0.49832	0.00042856	0.000303793	43.7337	31.0015	98471.2	54817.3	translation [GO:0006412]	ribosome [GO:0005840]	structural constituent of ribosome [GO:0003735]	4	4	4	64	9.7993	86
tr|A0A381MX11|A0A381MX11_LEIIN;tr|A4IDM1|A4IDM1_LEIIN	tr|A0A381MX11|A0A381MX11_LEIIN;tr|A4IDM1|A4IDM1_LEIIN	60S_ribosomal_protein_L22_-_putative (Putative 60S ribosomal protein L22)	LINF_360041100 LINF_360053500 LINJ_36_3430	Leishmania infantum	2				0.912776	0.000111546	0.000110173	7.43539	7.3439	16740.9	12693.7	translation [GO:0006412]	ribosome [GO:0005840]	structural constituent of ribosome [GO:0003735]	4	4	4	48.1	15.002	129
tr|A0A381N054|A0A381N054_LEIIN;tr|A0A6L0XT93|A0A6L0XT93_LEIIN;tr|A4IC83|A4IC83_LEIIN;tr|E9AHY8|E9AHY8_LEIIN	tr|A0A381N054|A0A381N054_LEIIN;tr|A0A6L0XT93|A0A6L0XT93_LEIIN;tr|A4IC83|A4IC83_LEIIN	Glucose transporter, lmgt2 (Glucose_transporter_2)	LINF_360072900 LINF_360073000 LINF_360073100 LINF_360073200 LINF_360073300 LINF_360073400 LINF_360073500 LINJ_36_6550	Leishmania infantum	4				0.277679	5.52919e-05	9.51814e-05	0.903507	1.55533	2032.48	2663.72	carbohydrate transport [GO:0008643]	integral component of membrane [GO:0016021]	transmembrane transporter activity [GO:0022857]	8	8	8	16.9	61.197	567
tr|A0A499SND2|A0A499SND2_LEIIN;tr|A4I5B8|A4I5B8_LEIIN;tr|A0A6L0XJK6|A0A6L0XJK6_LEIIN	tr|A0A499SND2|A0A499SND2_LEIIN;tr|A4I5B8|A4I5B8_LEIIN;tr|A0A6L0XJK6|A0A6L0XJK6_LEIIN	Amastin (Fragment)		Leishmania infantum	3				0.530292	0.00019018	0.000301033	9.68331	15.3276	21755.2	25623.8		integral component of membrane [GO:0016021]		4	4	4	28.4	19.64	183
tr|A0A6B7PLH3|A0A6B7PLH3_LEIIN	tr|A0A6B7PLH3|A0A6B7PLH3_LEIIN	Heat-shock protein hsp70 (Fragment)		Leishmania infantum	1				0.280156	2.90543e-05	1.48311e-05	1.99522	1.01848	4492.71	1671.74			ATP binding [GO:0005524]	7	1	1	72.1	14.562	136
tr|A0A6L0WGJ6|A0A6L0WGJ6_LEIIN;tr|A4HRE1|A4HRE1_LEIIN	tr|A0A6L0WGJ6|A0A6L0WGJ6_LEIIN;tr|A4HRE1|A4HRE1_LEIIN	Low_molecular_weight_phosphotyrosine_protein_phos phatase_-_putative	LINF_010006900	Leishmania infantum	2				0.840625	1.39459e-05	1.69149e-05	0.46814	0.567804	1053.81	974.878				6	6	6	22.8	29.79	268
tr|A4HRI7|A4HRI7_LEIIN;tr|A0A6L0WGS5|A0A6L0WGS5_LEIIN	tr|A4HRI7|A4HRI7_LEIIN;tr|A0A6L0WGS5|A0A6L0WGS5_LEIIN	HSP70-like protein	LINJ_01_0660	Leishmania infantum	2				0.840548	7.52764e-05	8.34403e-05	0.64251	0.712192	1445.94	1210.04			ATP binding [GO:0005524]	25	25	25	29.5	117.16	1110
tr|A0A6L0WH90|A0A6L0WH90_LEIIN;tr|E9AG42|E9AG42_LEIIN	tr|A0A6L0WH90|A0A6L0WH90_LEIIN;tr|E9AG42|E9AG42_LEIIN	Hypothetical_protein_-_conserved	LINF_030010100	Leishmania infantum	2				0.523686	4.92963e-05	2.03678e-05	0.223941	0.0925265	502.271	160.544	pseudouridine synthesis [GO:0001522]		pseudouridine synthase activity [GO:0009982];RNA binding [GO:0003723]	16	16	16	9.6	220.13	2044
tr|A4HRJ5|A4HRJ5_LEIIN;tr|A0A6L0WHJ1|A0A6L0WHJ1_LEIIN	tr|A4HRJ5|A4HRJ5_LEIIN;tr|A0A6L0WHJ1|A0A6L0WHJ1_LEIIN	Uncharacterized protein	LINJ_01_0740	Leishmania infantum	2				0.999231	2.22584e-06	3.6306e-06	0.0162767	0.0225585	36.6294	39.2513				3	3	3	2.6	136.75	1303
tr|A0A6L0WHN3|A0A6L0WHN3_LEIIN;tr|A4HRN8|A4HRN8_LEIIN	tr|A0A6L0WHN3|A0A6L0WHN3_LEIIN;tr|A4HRN8|A4HRN8_LEIIN	Mitochondrial_protein_81	LINF_020009100	Leishmania infantum	2				0.777191	1.58609e-05	1.68372e-05	0.149054	0.158229	335.382	270.041				8	8	8	7.9	106.41	1026
tr|A0A6L0WHS8|A0A6L0WHS8_LEIIN;tr|A4HSH1|A4HSH1_LEIIN	tr|A0A6L0WHS8|A0A6L0WHS8_LEIIN;tr|A4HSH1|A4HSH1_LEIIN	Hypothetical_protein_-_conserved	LINF_050009900	Leishmania infantum	2				0.0858739	9.08226e-05	0.000145849	4.84956	7.78772	10914.6	13181.3		integral component of membrane [GO:0016021]		7	7	7	47.9	18.728	167
tr|A0A6L0WHU2|A0A6L0WHU2_LEIIN;tr|A4HRQ4|A4HRQ4_LEIIN	tr|A0A6L0WHU2|A0A6L0WHU2_LEIIN;tr|A4HRQ4|A4HRQ4_LEIIN	TPR_repeat/Tetratricopeptide_repeat_-_putative	LINF_020011200	Leishmania infantum	2				0.106882	4.3447e-06	1.25698e-06	0.0800734	0	180.065	0				4	4	4	10.2	54.259	511
tr|A0A6L0WHW7|A0A6L0WHW7_LEIIN	tr|A0A6L0WHW7|A0A6L0WHW7_LEIIN	Hypothetical_protein	LINF_050016900	Leishmania infantum	1				0.922548	1.54243e-05	1.53163e-05	0.86658	0.860513	1949.74	1478.3		integral component of membrane [GO:0016021]		3	3	3	14	17.799	164
tr|A4HRT8|A4HRT8_LEIIN;tr|A0A6L0WHY1|A0A6L0WHY1_LEIIN	tr|A4HRT8|A4HRT8_LEIIN;tr|A0A6L0WHY1|A0A6L0WHY1_LEIIN	FYVE-type domain-containing protein	LINJ_03_0260	Leishmania infantum	2				0.977594	0.000123625	0.000138804	0.521868	0.585944	1173.45	999.176	lipid transport [GO:0006869];lipoprotein metabolic process [GO:0042157]	extracellular region [GO:0005576]	lipid binding [GO:0008289];metal ion binding [GO:0046872]	5	5	5	43.9	236.89	2143
tr|A4HST9|A4HST9_LEIIN;tr|A0A6L0WI26|A0A6L0WI26_LEIIN	tr|A4HST9|A4HST9_LEIIN;tr|A0A6L0WI26|A0A6L0WI26_LEIIN	Condensin complex subunit 2	LINJ_06_0490	Leishmania infantum	2				0.127125	6.67829e-06	3.07308e-06	0.0550696	0.0223865	123.838	41.5646	cell division [GO:0051301];mitotic chromosome condensation [GO:0007076]	condensin complex [GO:0000796];cytoplasm [GO:0005737]		3	3	3	3.5	121.27	1157
tr|A0A6L0WI46|A0A6L0WI46_LEIIN;tr|E9AG67|E9AG67_LEIIN	tr|A0A6L0WI46|A0A6L0WI46_LEIIN;tr|E9AG67|E9AG67_LEIIN	Basic immunoglobulin-like variable motif-containing protein	LINF_060011000	Leishmania infantum	2				0.292806	1.75747e-05	1.20147e-05	0.193803	0.132492	436.255	226.259				6	6	6	9	90.683	869
tr|A4HRX3|A4HRX3_LEIIN;tr|A0A6L0WI49|A0A6L0WI49_LEIIN	tr|A4HRX3|A4HRX3_LEIIN;tr|A0A6L0WI49|A0A6L0WI49_LEIIN	Uncharacterized protein	LINJ_03_0850	Leishmania infantum	2				0.0432428	2.4883e-06	9.38483e-07	0.0215848	0.00404725	48.5824	6.36691				3	3	3	3.2	115.28	1075
tr|A0A6L0WIA9|A0A6L0WIA9_LEIIN;tr|A4HT23|A4HT23_LEIIN	tr|A0A6L0WIA9|A0A6L0WIA9_LEIIN;tr|A4HT23|A4HT23_LEIIN	Isy1-like_splicing_family_-_putative	LINF_070005100	Leishmania infantum	2				0.244246	1.44772e-05	6.07917e-06	0.464176	0.189774	1044.01	347.608	generation of catalytic spliceosome for second transesterification step [GO:0000350]			3	3	3	13.8	31.189	269
tr|A0A6L0WID7|A0A6L0WID7_LEIIN;tr|A4HS83|A4HS83_LEIIN	tr|A0A6L0WID7|A0A6L0WID7_LEIIN;tr|A4HS83|A4HS83_LEIIN	Hypothetical_protein_-_conserved	LINF_040013600	Leishmania infantum	2				0.613656	5.16172e-05	4.34459e-05	2.11425	1.77955	4760.3	3054.9				7	7	7	43.9	24.414	221
tr|A0A6L0WID9|A0A6L0WID9_LEIIN;tr|A4HT30|A4HT30_LEIIN	tr|A0A6L0WID9|A0A6L0WID9_LEIIN;tr|A4HT30|A4HT30_LEIIN	RAVE_protein_1_C_terminal_-_putative	LINF_070009200	Leishmania infantum	2				0.224638	2.56785e-06	4.73351e-06	0.0068595	0.0126446	15.5041	21.6357				6	6	6	1.8	374.35	3607
tr|A0A6L0WIE4|A0A6L0WIE4_LEIIN;tr|A4HSE6|A4HSE6_LEIIN	tr|A0A6L0WIE4|A0A6L0WIE4_LEIIN;tr|A4HSE6|A4HSE6_LEIIN	Hypothetical_protein_-_conserved	LINF_050007600	Leishmania infantum	2				0.152381	2.88442e-05	8.58757e-06	0.81888	0.243799	1840.4	438.731				5	5	5	26	35.224	319
tr|A0A6L0WIH4|A0A6L0WIH4_LEIIN;tr|A4HTF0|A4HTF0_LEIIN;tr|E9AG74|E9AG74_LEIIN	tr|A0A6L0WIH4|A0A6L0WIH4_LEIIN;tr|A4HTF0|A4HTF0_LEIIN	Calcium-transporting ATPase (EC 7.2.2.10)	LINF_070011900	Leishmania infantum	3	7.2.2.10			0.0331243	0.000158718	0.000365558	1.29863	2.99098	2922.83	4923.99		integral component of membrane [GO:0016021]	ATP binding [GO:0005524];P-type calcium transporter activity [GO:0005388]	29	29	9	30.1	122.22	1104
tr|A0A6L0WII0|A0A6L0WII0_LEIIN;tr|E9AG76|E9AG76_LEIIN;tr|A0A6L0WMT6|A0A6L0WMT6_LEIIN;tr|A4HTE7|A4HTE7_LEIIN;tr|E9AG75|E9AG75_LEIIN	tr|A0A6L0WII0|A0A6L0WII0_LEIIN;tr|E9AG76|E9AG76_LEIIN;tr|A0A6L0WMT6|A0A6L0WMT6_LEIIN	Hypothetical_protein_-_conserved	LINF_070014400	Leishmania infantum	5				0.0331257	5.0027e-05	1.38579e-05	0.201624	0.0558516	453.492	95.7127		integral component of membrane [GO:0016021]		15	15	7	7.9	248.12	2409
tr|A0A6L0WII7|A0A6L0WII7_LEIIN	tr|A0A6L0WII7|A0A6L0WII7_LEIIN	Hypothetical_protein	LINF_070015400	Leishmania infantum	1				0.510343	3.34454e-05	7.35283e-05	0.942416	2.07186	2123.43	3232.07				2	2	2	5.3	35.489	337
tr|A0A6L0WII9|A0A6L0WII9_LEIIN;tr|A4HTA6|A4HTA6_LEIIN	tr|A0A6L0WII9|A0A6L0WII9_LEIIN;tr|A4HTA6|A4HTA6_LEIIN	Flavoprotein_subunit-like_protein	LINF_070013900	Leishmania infantum	2			+	0.0132	1.90759e-05	0.000117087	0.267465	1.64169	602.54	2789.98			heme binding [GO:0020037];metal ion binding [GO:0046872];oxidoreductase activity [GO:0016491]	20	20	20	37	71.321	671
tr|A0A6L0WIJ1|A0A6L0WIJ1_LEIIN;tr|A4HSJ8|A4HSJ8_LEIIN	tr|A0A6L0WIJ1|A0A6L0WIJ1_LEIIN;tr|A4HSJ8|A4HSJ8_LEIIN	Kinesin-like_protein	LINF_050012800	Leishmania infantum	2				0.481533	6.32833e-06	1.18964e-05	0.0469322	0.0882263	105.6	140.69	microtubule-based movement [GO:0007018]		ATP binding [GO:0005524];ATP-dependent microtubule motor activity [GO:1990939];microtubule binding [GO:0008017]	6	6	6	5.4	134.84	1285
tr|A0A6L0WIN7|A0A6L0WIN7_LEIIN;tr|A4HSJ5|A4HSJ5_LEIIN	tr|A0A6L0WIN7|A0A6L0WIN7_LEIIN;tr|A4HSJ5|A4HSJ5_LEIIN	Hypothetical_protein_-_conserved	LINF_050012500	Leishmania infantum	2				0.318983	8.09015e-05	3.57152e-05	1.00975	0.445771	2269.89	776.687				14	14	14	30.6	80.12	741
tr|A0A6L0WJ04|A0A6L0WJ04_LEIIN;tr|A4HSX3|A4HSX3_LEIIN	tr|A0A6L0WJ04|A0A6L0WJ04_LEIIN;tr|A4HSX3|A4HSX3_LEIIN	Hypothetical_protein_-_conserved	LINF_060013800	Leishmania infantum	2				0.70158	1.68457e-05	1.62498e-05	0.0480811	0.0463802	108.081	79.9783				15	15	15	5.8	350.36	3304
tr|A0A6L0WJ14|A0A6L0WJ14_LEIIN;tr|A4HSY3|A4HSY3_LEIIN	tr|A0A6L0WJ14|A0A6L0WJ14_LEIIN;tr|A4HSY3|A4HSY3_LEIIN	Aminoacyl-tRNA hydrolase (EC 3.1.1.29)	LINF_060014800	Leishmania infantum	2	3.1.1.29			0.726785	2.46492e-05	2.12834e-05	1.05123	0.907687	2364.46	1562.86		integral component of membrane [GO:0016021]	aminoacyl-tRNA hydrolase activity [GO:0004045]	5	5	5	27.1	23.448	221
tr|A0A6L0WJ80|A0A6L0WJ80_LEIIN	tr|A0A6L0WJ80|A0A6L0WJ80_LEIIN	Hypothetical_protein_-__conserved	LINF_090009700	Leishmania infantum	1				0.0474077	1.00304e-05	2.3313e-06	0.204131	0.0474449	459.695	83.4324				9	3	3	20.1	49.137	462
tr|A0A6L0WJA7|A0A6L0WJA7_LEIIN	tr|A0A6L0WJA7|A0A6L0WJA7_LEIIN	Hypothetical_protein_-_conserved	LINF_070010400	Leishmania infantum	1				0.862617	2.9894e-06	4.43462e-06	0.0698002	0.0954803	156.939	167.054				2	2	2	5	42.828	398
tr|A0A6L0WJB5|A0A6L0WJB5_LEIIN;tr|A4HT83|A4HT83_LEIIN;tr|A4HT69|A4HT69_LEIIN	tr|A0A6L0WJB5|A0A6L0WJB5_LEIIN;tr|A4HT83|A4HT83_LEIIN	Sel1_repeat_-_putative	LINF_070011400	Leishmania infantum	3				0.86524	3.45085e-05	3.53442e-05	0.199287	0.204113	448.773	347.427		integral component of membrane [GO:0016021]		14	14	14	11.2	173.16	1641
tr|A4HU62|A4HU62_LEIIN;tr|A0A6L0WJC3|A0A6L0WJC3_LEIIN	tr|A4HU62|A4HU62_LEIIN;tr|A0A6L0WJC3|A0A6L0WJC3_LEIIN	Uncharacterized protein	LINJ_09_1470	Leishmania infantum	2				0.880533	8.12581e-06	1.05489e-05	0.13905	0.180514	312.75	316.587	carbohydrate metabolic process [GO:0005975]	integral component of membrane [GO:0016021]	calcium ion binding [GO:0005509];mannosyl-oligosaccharide 1,2-alpha-mannosidase activity [GO:0004571]	4	4	4	11	58.438	536
tr|A0A6L0WJE4|A0A6L0WJE4_LEIIN;tr|A4HTB6|A4HTB6_LEIIN	tr|A0A6L0WJE4|A0A6L0WJE4_LEIIN;tr|A4HTB6|A4HTB6_LEIIN	Protein_of_uncharacterized_function_(DUF3608)_-_p utative	LINF_070015500	Leishmania infantum	2				0.823736	1.49198e-06	2.02723e-06	0.00610415	0.00719996	13.7301	12.6596			GTPase activator activity [GO:0005096]	2	2	2	0.8	244.42	2317
tr|A0A6L0WJH8|A0A6L0WJH8_LEIIN;tr|A4HRW0|A4HRW0_LEIIN	tr|A0A6L0WJH8|A0A6L0WJH8_LEIIN;tr|A4HRW0|A4HRW0_LEIIN	Hypothetical_protein_-_conserved	LINF_030012200	Leishmania infantum	2				0.880485	3.0484e-06	2.77652e-06	0.032425	0.0168144	72.9773	30.2322				5	5	5	7.4	94.014	879
tr|A0A6L0WJI9|A0A6L0WJI9_LEIIN;tr|A4HUJ2|A4HUJ2_LEIIN	tr|A0A6L0WJI9|A0A6L0WJI9_LEIIN;tr|A4HUJ2|A4HUJ2_LEIIN	Hypothetical_protein_-_conserved	LINF_100014700	Leishmania infantum	2				0.151487	8.73817e-05	3.51042e-05	0.752384	0.302258	1689.25	479.057				15	15	15	15.5	116.14	1080
tr|A4HUK9|A4HUK9_LEIIN;tr|A0A6L0WJK8|A0A6L0WJK8_LEIIN	tr|A4HUK9|A4HUK9_LEIIN;tr|A0A6L0WJK8|A0A6L0WJK8_LEIIN	Uncharacterized protein	LINJ_10_1040	Leishmania infantum	2				0.834512	3.23341e-05	2.90761e-05	0.370719	0.333365	832.673	577.108	cilium movement [GO:0003341];outer dynein arm assembly [GO:0036158]	cilium [GO:0005929]		16	16	16	22.3	87.22	806
tr|A0A6L0WJL2|A0A6L0WJL2_LEIIN;tr|A4HTI2|A4HTI2_LEIIN	tr|A0A6L0WJL2|A0A6L0WJL2_LEIIN;tr|A4HTI2|A4HTI2_LEIIN	Isochorismatase_family_-_putative	LINF_080008100	Leishmania infantum	2				0.433465	9.01122e-06	6.52556e-06	0.321749	0.232997	722.819	391.801				4	4	4	23.6	28.007	259
tr|Q6LA77|Q6LA77_LEIIN;tr|A4HUF8|A4HUF8_LEIIN;tr|A0A6L0WNS6|A0A6L0WNS6_LEIIN;tr|A0A6L0WJL3|A0A6L0WJL3_LEIIN;tr|A0A6L0WLW8|A0A6L0WLW8_LEIIN	tr|Q6LA77|Q6LA77_LEIIN;tr|A4HUF8|A4HUF8_LEIIN;tr|A0A6L0WNS6|A0A6L0WNS6_LEIIN;tr|A0A6L0WJL3|A0A6L0WJL3_LEIIN;tr|A0A6L0WLW8|A0A6L0WLW8_LEIIN	Leishmanolysin (EC 3.4.24.36)	GP63-2 gp63 LINF_100010300 LINF_100010600 LINF_100010700 LINF_100010800 LINF_100010900 LINF_100011000 LINJ_10_0500	Leishmania infantum	5	3.4.24.36		+	0.0222353	0.00139094	0.00226725	21.7852	35.5101	49027.1	59576.2	cell adhesion [GO:0007155]	plasma membrane [GO:0005886]	metal ion binding [GO:0046872];metalloendopeptidase activity [GO:0004222]	21	21	0	48.9	63.848	599
tr|A0A6L0WJR8|A0A6L0WJR8_LEIIN	tr|A0A6L0WJR8|A0A6L0WJR8_LEIIN	Leishmanolysin (EC 3.4.24.36)	LINF_100010500	Leishmania infantum	1	3.4.24.36			0.21698	4.67202e-06	1.32732e-05	0.302592	0.859666	679.788	1360.05	cell adhesion [GO:0007155]	plasma membrane [GO:0005886]	metal ion binding [GO:0046872];metalloendopeptidase activity [GO:0004222]	7	1	1	72.2	15.44	151
tr|A4HSG0|A4HSG0_LEIIN;tr|A0A6L0WK02|A0A6L0WK02_LEIIN	tr|A4HSG0|A4HSG0_LEIIN;tr|A0A6L0WK02|A0A6L0WK02_LEIIN	Putative microtubule-associated protein	LINJ_05_0380	Leishmania infantum	2				0.332891	0.00504128	0.00292142	30.5236	17.6884	68704.6	30609.9			microtubule binding [GO:0008017]	37	37	37	84.4	165.16	1466
tr|A0A6L0WK08|A0A6L0WK08_LEIIN;tr|A4HTY4|A4HTY4_LEIIN	tr|A0A6L0WK08|A0A6L0WK08_LEIIN;tr|A4HTY4|A4HTY4_LEIIN	PH_domain_containing_protein_-__putative	LINF_090012200	Leishmania infantum	2				0.939793	4.1555e-06	5.83845e-06	0.0338231	0.0449628	75.9517	79.9355				4	4	4	6.9	122.86	1159
tr|A0A6L0WK36|A0A6L0WK36_LEIIN;tr|A4HUY1|A4HUY1_LEIIN	tr|A0A6L0WK36|A0A6L0WK36_LEIIN;tr|A4HUY1|A4HUY1_LEIIN	Hypothetical_protein_-_conserved	LINF_110012800	Leishmania infantum	2				0.95372	1.33945e-05	1.40481e-05	0.24986	0.262053	562.88	453.134				8	8	8	21.7	53.608	470
tr|A0A6L0WK85|A0A6L0WK85_LEIIN;tr|A4HSP8|A4HSP8_LEIIN	tr|A0A6L0WK85|A0A6L0WK85_LEIIN;tr|A4HSP8|A4HSP8_LEIIN	Pumilio/PUF_RNA_binding_protein_5_-_putative	LINF_060005400	Leishmania infantum	2			+	0.0223678	1.99121e-06	4.85096e-06	0	0.0941933	0	161.585			RNA binding [GO:0003723]	3	3	3	7.2	51.5	470
tr|A0A6L0WK97|A0A6L0WK97_LEIIN;tr|A4HV46|A4HV46_LEIIN	tr|A0A6L0WK97|A0A6L0WK97_LEIIN;tr|A4HV46|A4HV46_LEIIN	PITH_domain-containing_protein	LINF_120005100	Leishmania infantum	2				0.26531	2.92649e-05	1.09286e-05	1.26044	0.462294	2839.92	781.402				3	3	3	19.5	23.218	215
tr|A0A6L0WKD3|A0A6L0WKD3_LEIIN;tr|A4HSV4|A4HSV4_LEIIN	tr|A0A6L0WKD3|A0A6L0WKD3_LEIIN;tr|A4HSV4|A4HSV4_LEIIN	Hypothetical_protein_-_conserved	LINF_060011900	Leishmania infantum	2			+	0.0273846	7.30924e-07	1.80526e-06	0.00395736	0.0070026	8.90394	11.2862				2	2	2	1.2	184.7	1701
tr|A0A6L0WKF9|A0A6L0WKF9_LEIIN;tr|A4HUG0|A4HUG0_LEIIN	tr|A0A6L0WKF9|A0A6L0WKF9_LEIIN;tr|A4HUG0|A4HUG0_LEIIN	Leishmanolysin (EC 3.4.24.36)	LINF_100011300	Leishmania infantum	2	3.4.24.36		+	0.0279275	1.7142e-05	6.26114e-05	0.268083	0.979176	604.064	1651.48	cell adhesion [GO:0007155]	plasma membrane [GO:0005886]	metal ion binding [GO:0046872];metalloendopeptidase activity [GO:0004222]	19	3	3	44.6	63.943	599
tr|A0A6L0WKK2|A0A6L0WKK2_LEIIN;tr|A4HUR0|A4HUR0_LEIIN	tr|A0A6L0WKK2|A0A6L0WKK2_LEIIN;tr|A4HUR0|A4HUR0_LEIIN	Hypothetical_protein_-_conserved	LINF_100014800	Leishmania infantum	2				0.223247	8.48378e-06	1.16443e-05	0.0437444	0.0600409	98.452	100.533				7	7	7	4.6	193.94	1832
tr|A0A6L0WKL6|A0A6L0WKL6_LEIIN;tr|A4HUL0|A4HUL0_LEIIN	tr|A0A6L0WKL6|A0A6L0WKL6_LEIIN;tr|A4HUL0|A4HUL0_LEIIN	Histone_H3_-_putative	LINF_100016800	Leishmania infantum	2				0.255593	0.00113534	0.00144476	77.4925	98.6114	174386	165257		nucleosome [GO:0000786]	DNA binding [GO:0003677];protein heterodimerization activity [GO:0046982]	7	7	1	54.6	14.651	130
tr|A0A6L0WKW5|A0A6L0WKW5_LEIIN;tr|A4HUZ8|A4HUZ8_LEIIN	tr|A0A6L0WKW5|A0A6L0WKW5_LEIIN;tr|A4HUZ8|A4HUZ8_LEIIN	Leucine_Rich_repeat_-_putative	LINF_110014600	Leishmania infantum	2				0.0884881	8.19445e-05	5.385e-05	0.774157	0.508739	1742.61	879.262				14	14	14	18.1	105.85	1004
tr|A0A6L0WKW7|A0A6L0WKW7_LEIIN;tr|A4HTC0|A4HTC0_LEIIN	tr|A0A6L0WKW7|A0A6L0WKW7_LEIIN;tr|A4HTC0|A4HTC0_LEIIN	Hypothetical_protein_-_conserved	LINF_070015900	Leishmania infantum	2				0.279947	2.0731e-05	3.9925e-05	0.164479	0.316764	370.417	559.149				12	12	12	10.6	126.04	1134
tr|A0A6L0WKX5|A0A6L0WKX5_LEIIN;tr|A4HV01|A4HV01_LEIIN	tr|A0A6L0WKX5|A0A6L0WKX5_LEIIN;tr|A4HV01|A4HV01_LEIIN	PUB_domain_containing_protein_-_putative	LINF_110014900	Leishmania infantum	2				0.605089	9.1803e-06	6.17282e-06	0.145163	0.0888334	325.749	163.883				4	4	4	9.3	63.241	591
tr|A4HTG6|A4HTG6_LEIIN;tr|A0A6L0WL17|A0A6L0WL17_LEIIN	tr|A4HTG6|A4HTG6_LEIIN;tr|A0A6L0WL17|A0A6L0WL17_LEIIN	PIG-H domain-containing protein	LINJ_08_0160	Leishmania infantum	2		glycosylphosphatidylinositol-anchor biosynthesis. {ECO:0000256|ARBA:ARBA00004687}.;PATHWAY: Glycolipid biosynthesis		0.122467	5.34726e-06	1.27893e-05	0.101607	0.243018	228.133	417.197	GPI anchor biosynthetic process [GO:0006506]	glycosylphosphatidylinositol-N-acetylglucosaminyltransferase (GPI-GnT) complex [GO:0000506];integral component of membrane [GO:0016021]	phosphatidylinositol N-acetylglucosaminyltransferase activity [GO:0017176]	6	6	6	20.4	52.627	499
tr|A0A6L0WL31|A0A6L0WL31_LEIIN;tr|A4HV55|A4HV55_LEIIN	tr|A0A6L0WL31|A0A6L0WL31_LEIIN;tr|A4HV55|A4HV55_LEIIN	Hypothetical_protein_-_conserved	LINF_120006200	Leishmania infantum	2				0.507442	7.4294e-06	5.57647e-06	0.0811247	0.0589966	182.528	92.8084				5	5	5	7.4	91.58	814
tr|A0A6L0WLA0|A0A6L0WLA0_LEIIN;tr|A4HTN0|A4HTN0_LEIIN	tr|A0A6L0WLA0|A0A6L0WLA0_LEIIN;tr|A4HTN0|A4HTN0_LEIIN	DNA polymerase (EC 2.7.7.7)	LINF_080013400	Leishmania infantum	2	2.7.7.7			0.689498	3.13153e-05	2.7187e-05	0.435643	0.378212	981.687	646.408	DNA repair [GO:0006281]	nucleus [GO:0005634]	DNA binding [GO:0003677];DNA-directed DNA polymerase activity [GO:0003887];metal ion binding [GO:0046872]	16	15	15	28.2	71.883	663
tr|E9AGH4|E9AGH4_LEIIN;tr|A0A6L0WLF5|A0A6L0WLF5_LEIIN;tr|E9AGH6|E9AGH6_LEIIN	tr|E9AGH4|E9AGH4_LEIIN;tr|A0A6L0WLF5|A0A6L0WLF5_LEIIN;tr|E9AGH6|E9AGH6_LEIIN	Uncharacterized protein	LINJ.12.0070	Leishmania infantum	3				0.892525	1.57423e-06	1.70948e-06	0.0169796	0.0155857	38.1826	27.6991				2	2	2	3	92.713	903
tr|E9AGI5|E9AGI5_LEIIN;tr|A0A6L0WLG9|A0A6L0WLG9_LEIIN	tr|E9AGI5|E9AGI5_LEIIN;tr|A0A6L0WLG9|A0A6L0WLG9_LEIIN	Uncharacterized protein	LINJ.12.0810	Leishmania infantum	2				0.74895	2.51093e-05	3.35412e-05	0.793343	1.05975	1781.9	1850.58		integral component of membrane [GO:0016021]		4	4	4	16.7	31.65	293
tr|A4HS23|A4HS23_LEIIN;tr|A0A6L0WLI5|A0A6L0WLI5_LEIIN	tr|A4HS23|A4HS23_LEIIN;tr|A0A6L0WLI5|A0A6L0WLI5_LEIIN	Putative adenosine monophosphate deaminase (EC 3.5.4.6)	LINJ_04_0270	Leishmania infantum	2	3.5.4.6			0.402569	2.13792e-05	1.26891e-05	0.106248	0.0612411	239.428	105.455	IMP salvage [GO:0032264]		AMP deaminase activity [GO:0003876]	12	12	12	7.8	201.22	1853
tr|A0A6L0WLP1|A0A6L0WLP1_LEIIN;tr|A4HU46|A4HU46_LEIIN;tr|A0A6L0WJJ0|A0A6L0WJJ0_LEIIN	tr|A0A6L0WLP1|A0A6L0WLP1_LEIIN;tr|A4HU46|A4HU46_LEIIN;tr|A0A6L0WJJ0|A0A6L0WJJ0_LEIIN	ATP-dependent_helicase_-__putative	LINF_090019700	Leishmania infantum	3				0.258831	1.43049e-05	2.037e-05	0.0583803	0.0831327	131.505	141.647			helicase activity [GO:0004386]	14	14	14	7.5	245.03	2283
tr|A0A6L0WLW0|A0A6L0WLW0_LEIIN;tr|A4HUF5|A4HUF5_LEIIN	tr|A0A6L0WLW0|A0A6L0WLW0_LEIIN;tr|A4HUF5|A4HUF5_LEIIN	Pteridine_transporter_(Truncated)_-_putative	LINF_100009500	Leishmania infantum	2				0.0966161	4.52632e-05	1.23011e-05	0.57343	0.14718	1290.34	272.762		integral component of membrane [GO:0016021]		7	7	7	12.3	78.934	722
tr|A0A6L0WLW9|A0A6L0WLW9_LEIIN;tr|E9AGI4|E9AGI4_LEIIN	tr|A0A6L0WLW9|A0A6L0WLW9_LEIIN;tr|E9AGI4|E9AGI4_LEIIN	Hypothetical_protein_-_conserved	LINF_120016200	Leishmania infantum	2				0.708034	0.000116507	0.000129119	1.88218	2.08593	4237.94	3525.57				19	19	19	40.4	61.9	562
tr|A0A6L0WMB4|A0A6L0WMB4_LEIIN;tr|A4HSW1|A4HSW1_LEIIN	tr|A0A6L0WMB4|A0A6L0WMB4_LEIIN;tr|A4HSW1|A4HSW1_LEIIN	Hypothetical_protein_-_conserved	LINF_060012600	Leishmania infantum	2				0.667849	2.80767e-05	3.82581e-05	0.110721	0.150872	248.92	260.178				24	24	24	14.1	253.58	2354
tr|A0A6L0WMD4|A0A6L0WMD4_LEIIN;tr|A4HVK6|A4HVK6_LEIIN	tr|A0A6L0WMD4|A0A6L0WMD4_LEIIN;tr|A4HVK6|A4HVK6_LEIIN	Protein_kinase_-_putative	LINF_130012700	Leishmania infantum	2			+	0.0247926	8.26734e-05	3.89757e-05	1.21229	0.571525	2726.97	983.383			ATP binding [GO:0005524];protein kinase activity [GO:0004672]	13	13	13	31	68.196	613
tr|A0A6L0WMH6|A0A6L0WMH6_LEIIN;tr|A4HV56|A4HV56_LEIIN	tr|A0A6L0WMH6|A0A6L0WMH6_LEIIN;tr|A4HV56|A4HV56_LEIIN	Hypothetical_protein_-_conserved	LINF_120006300	Leishmania infantum	2				0.977734	1.64884e-05	1.96112e-05	0.116608	0.138693	262.464	241.349				8	8	8	7.6	141.4	1292
tr|A0A6L0WMR5|A0A6L0WMR5_LEIIN;tr|A4HT93|A4HT93_LEIIN	tr|A0A6L0WMR5|A0A6L0WMR5_LEIIN;tr|A4HT93|A4HT93_LEIIN	Protein_kinase_-_putative	LINF_070012500	Leishmania infantum	2				0.301124	1.18174e-05	6.28529e-06	0.0683798	0.0349689	153.802	65.7577			ATP binding [GO:0005524];protein kinase activity [GO:0004672]	7	7	7	5.6	172.82	1660
tr|A0A6L0WMS7|A0A6L0WMS7_LEIIN;tr|A4HTA2|A4HTA2_LEIIN	tr|A0A6L0WMS7|A0A6L0WMS7_LEIIN;tr|A4HTA2|A4HTA2_LEIIN	6-phosphofructo-2-kinase/fructose-2_-6 -biphosphatase_-_putative	LINF_070013500	Leishmania infantum	2				0.501587	1.28869e-05	7.35386e-06	0.0976504	0.0557238	220.747	96.2909	fructose 2,6-bisphosphate metabolic process [GO:0006003];fructose metabolic process [GO:0006000]		6-phosphofructo-2-kinase activity [GO:0003873];ATP binding [GO:0005524]	8	8	8	7.2	131.97	1237
tr|Q7K8Z6|Q7K8Z6_LEIIN;tr|A0A6L0WN85|A0A6L0WN85_LEIIN;tr|Q700T4|Q700T4_LEIIN;tr|Q700T3|Q700T3_LEIIN;tr|A4HTP0|A4HTP0_LEIIN;tr|A0A6L0WJS9|A0A6L0WJS9_LEIIN;tr|A0A6L0WIV3|A0A6L0WIV3_LEIIN;tr|Q599P2|Q599P2_LEIIN;tr|Q5EF87|Q5EF87_LEIIN;tr|D0EM26|D0EM26_LEIIN;tr|B3G409|B3G409_LEIIN;tr|K7PK49|K7PK49_LEIIN;tr|D9YIV6|D9YIV6_LEIIN;tr|D9YIV2|D9YIV2_LEIIN;tr|K7PKK5|K7PKK5_LEIIN;tr|Q5EFA2|Q5EFA2_LEIIN;tr|Q5EF…	tr|Q7K8Z6|Q7K8Z6_LEIIN;tr|A0A6L0WN85|A0A6L0WN85_LEIIN;tr|Q700T4|Q700T4_LEIIN;tr|Q700T3|Q700T3_LEIIN;tr|A4HTP0|A4HTP0_LEIIN	Cathepsin L-like protease (Cysteine proteinase) (Cysteine_peptidase_B_(CPB))	cpb LINF_080014800 LINF_080015200 LINF_080015300 LINF_080015400 LINF_080015500 LINJ_08_0960	Leishmania infantum	45			+	0.01	0.000270231	0.000119521	5.63992	2.4945	12696.3	4215.94			cysteine-type endopeptidase activity [GO:0004197]	12	12	12	34.8	47.914	443
tr|A0A6L0WNE0|A0A6L0WNE0_LEIIN;tr|A4HVL4|A4HVL4_LEIIN	tr|A0A6L0WNE0|A0A6L0WNE0_LEIIN;tr|A4HVL4|A4HVL4_LEIIN	Hypothetical_protein_-_conserved	LINF_130013500	Leishmania infantum	2				0.0595698	8.12971e-06	1.81987e-06	0.217762	0.0376508	489.104	70.0868				3	3	3	15.9	37.333	347
tr|A4HVN2|A4HVN2_LEIIN;tr|A0A6L0WNI8|A0A6L0WNI8_LEIIN	tr|A4HVN2|A4HVN2_LEIIN;tr|A0A6L0WNI8|A0A6L0WNI8_LEIIN	Subtilisin-like serine peptidase (Fragment)	LINJ_13_0940	Leishmania infantum	2				0.10103	0.000102807	0.000163128	0.814059	1.29169	1832.19	2147.57			serine-type endopeptidase activity [GO:0004252]	2	2	2	1.5	126.29	1192
tr|A0A6L0WNL6|A0A6L0WNL6_LEIIN;tr|A4HVS5|A4HVS5_LEIIN	tr|A0A6L0WNL6|A0A6L0WNL6_LEIIN;tr|A4HVS5|A4HVS5_LEIIN	SPRY_domain/HECT-domain_(Ubiquitin-transferase)_-_putative	LINF_130020100	Leishmania infantum	2				0.0909914	0.000102404	5.39779e-05	0.172502	0.0909269	388.208	159.713			ubiquitin-protein transferase activity [GO:0004842]	43	43	43	9.9	593.64	5638
tr|A0A6L0WNQ5|A0A6L0WNQ5_LEIIN;tr|A4HUD8|A4HUD8_LEIIN	tr|A0A6L0WNQ5|A0A6L0WNQ5_LEIIN;tr|A4HUD8|A4HUD8_LEIIN	Hypothetical_protein_-_conserved	LINF_100008200	Leishmania infantum	2				0.577137	9.35003e-06	9.50832e-06	0.0377673	0.0384066	84.8454	67.8799				7	7	7	3.8	247.57	2348
tr|A0A6L0WNX9|A0A6L0WNX9_LEIIN;tr|A4HUL9|A4HUL9_LEIIN	tr|A0A6L0WNX9|A0A6L0WNX9_LEIIN;tr|A4HUL9|A4HUL9_LEIIN	Eukaryotic_translation_initiation_factor_4_gamma_type_5_-_putative	LINF_100017900	Leishmania infantum	2				0.356146	0.00023761	0.000219164	2.67468	2.46704	6017.28	4199.29			RNA binding [GO:0003723]	23	23	23	36.8	88.837	782
tr|A4HRG9|A4HRG9_LEIIN;tr|A0A6L0WP09|A0A6L0WP09_LEIIN	tr|A4HRG9|A4HRG9_LEIIN;tr|A0A6L0WP09|A0A6L0WP09_LEIIN	Uncharacterized protein	LINJ_01_0480	Leishmania infantum	2				0.783402	0.000497135	0.000475423	3.28207	3.13872	7385.28	5343.27				39	39	39	37.8	151.47	1438
tr|A0A6L0WP21|A0A6L0WP21_LEIIN;tr|A4HVS2|A4HVS2_LEIIN	tr|A0A6L0WP21|A0A6L0WP21_LEIIN;tr|A4HVS2|A4HVS2_LEIIN	Hypothetical_protein_-_conserved	LINF_130019800	Leishmania infantum	2				0.399182	3.23837e-06	2.05318e-06	0.023545	0.011192	53.0017	20.2716		integral component of membrane [GO:0016021]		3	3	3	2.6	137.54	1288
tr|A0A6L0WP31|A0A6L0WP31_LEIIN;tr|A4HRJ9|A4HRJ9_LEIIN	tr|A0A6L0WP31|A0A6L0WP31_LEIIN;tr|A4HRJ9|A4HRJ9_LEIIN	Hypothetical_protein_-_conserved	LINF_010012700	Leishmania infantum	2				0.370603	1.57725e-05	9.42069e-06	0.439591	0.262562	989.104	482.3				6	6	6	20	35.88	340
tr|A0A6L0WPE5|A0A6L0WPE5_LEIIN;tr|E8NHC7|E8NHC7_LEIIN;tr|E9AG58|E9AG58_LEIIN	tr|A0A6L0WPE5|A0A6L0WPE5_LEIIN;tr|E8NHC7|E8NHC7_LEIIN	Hypothetical_protein_-_conserved	LINF_030013500	Leishmania infantum	3				0.045614	2.33644e-05	3.07289e-06	0.22629	0.0233725	509.376	45.9415				5	5	5	7.1	103.25	969
tr|A0A6L0WPJ6|A0A6L0WPJ6_LEIIN;tr|E9AGE5|E9AGE5_LEIIN	tr|A0A6L0WPJ6|A0A6L0WPJ6_LEIIN	Fusaric_acid_resistance_protein-like_-_putative	LINF_120011000	Leishmania infantum	2				0.840615	7.2759e-06	9.55714e-06	0.0361787	0.0475219	81.4168	75.7822		integral component of membrane [GO:0016021]		5	5	5	2.8	201.11	1876
tr|A0A6L0WPP8|A0A6L0WPP8_LEIIN;tr|A4HSC1|A4HSC1_LEIIN	tr|A0A6L0WPP8|A0A6L0WPP8_LEIIN;tr|A4HSC1|A4HSC1_LEIIN	Hypothetical_protein_-_conserved	LINF_040017400	Leishmania infantum	2				0.0539534	0.000126511	4.31557e-05	1.10771	0.377862	2492.66	679.21				10	10	10	12.3	114.21	997
tr|A0A6L0WPW9|A0A6L0WPW9_LEIIN;tr|A4HSK2|A4HSK2_LEIIN	tr|A0A6L0WPW9|A0A6L0WPW9_LEIIN;tr|A4HSK2|A4HSK2_LEIIN	MYND_zinc_finger_(ZnF)_domain-like_protein	LINF_050013200	Leishmania infantum	2				0.414452	3.08848e-05	2.4144e-05	0.645114	0.504314	1452.28	880.966				10	10	10	32.3	47.875	443
tr|A0A6L0WQ54|A0A6L0WQ54_LEIIN;tr|A4HSS8|A4HSS8_LEIIN	tr|A0A6L0WQ54|A0A6L0WQ54_LEIIN;tr|A4HSS8|A4HSS8_LEIIN	Glutamine_synthetase_-_putative	LINF_060009000	Leishmania infantum	2				0.258963	0.000936928	0.000756904	22.0989	17.8528	49739.8	30905.2	glutamine biosynthetic process [GO:0006542]		glutamate-ammonia ligase activity [GO:0004356]	13	13	13	50.7	42.397	379
tr|A0A6L0WQJ8|A0A6L0WQJ8_LEIIN	tr|A0A6L0WQJ8|A0A6L0WQJ8_LEIIN	Succinate dehydrogenase assembly factor 4, mitochondrial	LINF_070009000	Leishmania infantum	1				0.162684	3.38613e-05	8.69916e-06	2.82154	0.715121	6343.36	1336.51				3	3	3	24.3	12.001	107
tr|A0A6L0WQT5|A0A6L0WQT5_LEIIN;tr|A4HW49|A4HW49_LEIIN	tr|A0A6L0WQT5|A0A6L0WQT5_LEIIN;tr|A4HW49|A4HW49_LEIIN	Protein_kinase_-_putative	LINF_140016900	Leishmania infantum	2				0.509035	0.000177405	0.000189156	1.56745	1.67128	3529.81	2817.45			ATP binding [GO:0005524];protein kinase activity [GO:0004672]	26	26	26	29.3	113.18	1038
tr|A0A6L0WR03|A0A6L0WR03_LEIIN;tr|A4HW23|A4HW23_LEIIN	tr|A0A6L0WR03|A0A6L0WR03_LEIIN;tr|A4HW23|A4HW23_LEIIN	Hypothetical_protein_-_conserved	LINF_140013700	Leishmania infantum	2				0.836246	1.2181e-05	1.69255e-05	0.0271267	0.0376925	61.0737	64.8284				14	14	14	4.4	449.04	4231
tr|A0A6L0WR10|A0A6L0WR10_LEIIN	tr|A0A6L0WR10|A0A6L0WR10_LEIIN	Kinesin_K39_-_putative	LINF_140017400	Leishmania infantum	1				0.777866	6.04554e-05	5.6886e-05	0.164949	0.15521	371.33	260.578	microtubule-based movement [GO:0007018]		ATP binding [GO:0005524];ATP-dependent microtubule motor activity [GO:1990939];microtubule binding [GO:0008017]	21	5	5	33	366.51	3261
tr|A0A6L0WR12|A0A6L0WR12_LEIIN;tr|E9AGK6|E9AGK6_LEIIN	tr|A0A6L0WR12|A0A6L0WR12_LEIIN;tr|E9AGK6|E9AGK6_LEIIN	Hypothetical_protein_-_conserved	LINF_130022500	Leishmania infantum	2				0.192067	9.71611e-06	4.20507e-06	0.196806	0.0851764	442.873	149.322				5	5	5	13.6	49.369	457
tr|A4HRH8|A4HRH8_LEIIN;tr|A0A6L0WR28|A0A6L0WR28_LEIIN	tr|A4HRH8|A4HRH8_LEIIN;tr|A0A6L0WR28|A0A6L0WR28_LEIIN	Uncharacterized protein	LINJ_01_0570	Leishmania infantum	2				0.0476352	8.91388e-06	2.66119e-06	0.299767	0.0789171	674.68	134.178				2	2	2	13.9	29.736	287
tr|A0A6L0WR89|A0A6L0WR89_LEIIN;tr|A4HVH7|A4HVH7_LEIIN	tr|A0A6L0WR89|A0A6L0WR89_LEIIN;tr|A4HVH7|A4HVH7_LEIIN	Hypothetical_protein_-_conserved	LINF_130009700	Leishmania infantum	2				0.919662	5.04177e-06	8.81167e-06	0.0612215	0.10066	138.052	193.162				3	3	3	5.1	82.353	760
tr|E9AHL5|E9AHL5_LEIIN;tr|A0A6L0WRC9|A0A6L0WRC9_LEIIN;tr|E9AHX6|E9AHX6_LEIIN;tr|A4HU11|A4HU11_LEIIN;tr|A0A6L0Y277|A0A6L0Y277_LEIIN	tr|E9AHL5|E9AHL5_LEIIN;tr|A0A6L0WRC9|A0A6L0WRC9_LEIIN;tr|E9AHX6|E9AHX6_LEIIN;tr|A4HU11|A4HU11_LEIIN;tr|A0A6L0Y277|A0A6L0Y277_LEIIN	60S ribosomal protein L40 (Ubiquitin) (Ubiquitin-60S ribosomal protein L40)	LINF_310026800 LINF_310028300 LINJ_31_1930 LINJ_31_2070	Leishmania infantum	5				0.39934	0.00247629	0.0017723	168.661	120.713	379417	203959	translation [GO:0006412]	cytoplasm [GO:0005737];nucleus [GO:0005634];ribosome [GO:0005840]	structural constituent of ribosome [GO:0003735]	4	4	4	33.6	14.682	128
tr|A0A6L0WRD5|A0A6L0WRD5_LEIIN;tr|A4HW63|A4HW63_LEIIN	tr|A0A6L0WRD5|A0A6L0WRD5_LEIIN;tr|A4HW63|A4HW63_LEIIN	Ras-like_small_GTPases_-_putative	LINF_140018100	Leishmania infantum	2				0.376083	6.55767e-06	1.19937e-05	0.08163	0.149298	183.784	245.706			GTP binding [GO:0005525];GTPase activity [GO:0003924];metal ion binding [GO:0046872]	4	4	4	4.7	80.334	763
tr|A4HRL7|A4HRL7_LEIIN;tr|A0A6L0WRE3|A0A6L0WRE3_LEIIN	tr|A4HRL7|A4HRL7_LEIIN;tr|A0A6L0WRE3|A0A6L0WRE3_LEIIN	RING-type domain-containing protein	LINJ_02_0120	Leishmania infantum	2				0.0951574	2.57117e-05	1.39319e-05	0.399976	0.216727	899.867	378.91				8	8	8	17.3	64.283	611
tr|A4HRU5|A4HRU5_LEIIN;tr|A0A6L0WRH7|A0A6L0WRH7_LEIIN	tr|A4HRU5|A4HRU5_LEIIN;tr|A0A6L0WRH7|A0A6L0WRH7_LEIIN	Protein kinase domain-containing protein	LINJ_03_0330	Leishmania infantum	2				0.220386	1.74491e-06	5.54288e-06	0.0113556	0.0331849	25.569	58.8542			ATP binding [GO:0005524];protein kinase activity [GO:0004672]	4	4	4	3.6	153.66	1454
tr|A0A6L0WRI0|A0A6L0WRI0_LEIIN;tr|A4HW82|A4HW82_LEIIN	tr|A0A6L0WRI0|A0A6L0WRI0_LEIIN;tr|A4HW82|A4HW82_LEIIN	Inositol-3-phosphate synthase (EC 5.5.1.4)	LINF_140020000	Leishmania infantum	2	5.5.1.4	myo-inositol biosynthesis;myo-inositol from D-glucose 6-phosphate: step 1/2. {ECO:0000256|ARBA:ARBA00005117}.;PATHWAY: Polyol metabolism		0.57356	0.00109304	0.000936534	18.7495	16.0649	42205	27490	inositol biosynthetic process [GO:0006021];phospholipid biosynthetic process [GO:0008654]		inositol-3-phosphate synthase activity [GO:0004512]	22	22	22	47.5	58.297	526
tr|A4HRQ2|A4HRQ2_LEIIN;tr|A0A6L0WRI1|A0A6L0WRI1_LEIIN	tr|A4HRQ2|A4HRQ2_LEIIN;tr|A0A6L0WRI1|A0A6L0WRI1_LEIIN	Protein kinase domain-containing protein	LINJ_02_0540	Leishmania infantum	2				0.096648	2.78201e-05	1.61843e-05	0.25788	0.150021	580.808	260.599		integral component of membrane [GO:0016021]	ATP binding [GO:0005524];protein kinase activity [GO:0004672]	11	11	11	13.7	107.88	981
tr|A0A6L0WRW6|A0A6L0WRW6_LEIIN;tr|A4HS79|A4HS79_LEIIN	tr|A0A6L0WRW6|A0A6L0WRW6_LEIIN;tr|A4HS79|A4HS79_LEIIN	Peptide deformylase (EC 3.5.1.88)	LINF_040013200	Leishmania infantum	2	3.5.1.88			0.887174	1.22207e-05	1.4515e-05	0.271415	0.322371	610.717	547.01	translation [GO:0006412]		metal ion binding [GO:0046872];peptide deformylase activity [GO:0042586]	6	6	6	21.3	45.026	408
tr|A0A6L0WRX6|A0A6L0WRX6_LEIIN;tr|A4HS85|A4HS85_LEIIN	tr|A0A6L0WRX6|A0A6L0WRX6_LEIIN;tr|A4HS85|A4HS85_LEIIN	Hypothetical_protein_-_conserved	LINF_040014200	Leishmania infantum	2				0.154055	8.42711e-06	3.3621e-06	0.135113	0.044052	303.979	81.9239				3	3	3	10.8	62.371	595
tr|A0A6L0WS26|A0A6L0WS26_LEIIN;tr|A4HUZ6|A4HUZ6_LEIIN	tr|A0A6L0WS26|A0A6L0WS26_LEIIN;tr|A4HUZ6|A4HUZ6_LEIIN	Kinesin_-_putative	LINF_110014300	Leishmania infantum	2				0.0673947	2.83459e-05	8.59293e-06	0.190817	0.0536804	429.317	94.9937	microtubule-based movement [GO:0007018]		ATP binding [GO:0005524];ATP-dependent microtubule motor activity [GO:1990939];microtubule binding [GO:0008017]	9	9	9	6.9	148.55	1417
tr|A0A6L0WS50|A0A6L0WS50_LEIIN;tr|A4HV22|A4HV22_LEIIN;tr|A4HV23|A4HV23_LEIIN	tr|A0A6L0WS50|A0A6L0WS50_LEIIN;tr|A4HV22|A4HV22_LEIIN	Protein_transport_protein_SEC31_-_putative	LINF_110017600	Leishmania infantum	3				0.716678	0.000373266	0.000346493	3.02754	2.81039	6813.14	4698.13	endoplasmic reticulum to Golgi vesicle-mediated transport [GO:0006888]	endoplasmic reticulum [GO:0005783]		23	23	23	24.7	123.29	1168
tr|A4HSU7|A4HSU7_LEIIN;tr|A0A6L0WSE9|A0A6L0WSE9_LEIIN	tr|A4HSU7|A4HSU7_LEIIN;tr|A0A6L0WSE9|A0A6L0WSE9_LEIIN	Uncharacterized protein	LINJ_06_0570	Leishmania infantum	2				0.100104	8.52927e-06	2.82873e-06	0.0465596	0.0118224	105.024	22.8469				5	5	5	4	183.19	1748
tr|A0A6L0WSK3|A0A6L0WSK3_LEIIN;tr|A4HSS9|A4HSS9_LEIIN	tr|A0A6L0WSK3|A0A6L0WSK3_LEIIN;tr|A4HSS9|A4HSS9_LEIIN	Zinc_finger_C-x8-C-x5-C-x3-H_type_(And_similar)_-_putative	LINF_060009100	Leishmania infantum	2				0.287749	9.34905e-06	2.03304e-05	0.224214	0.487575	504.776	835.708			metal ion binding [GO:0046872]	4	4	4	11	41.697	374
tr|A4HT07|A4HT07_LEIIN;tr|A0A6L0WSU2|A0A6L0WSU2_LEIIN	tr|A4HT07|A4HT07_LEIIN;tr|A0A6L0WSU2|A0A6L0WSU2_LEIIN	Uncharacterized protein	LINJ_06_1190	Leishmania infantum	2				0.360458	4.63383e-06	2.44591e-06	0.0805882	0.0243022	181.002	47.7691				4	4	4	12.5	57.5	521
tr|A0A6L0WSX4|A0A6L0WSX4_LEIIN;tr|A4HTD2|A4HTD2_LEIIN	tr|A0A6L0WSX4|A0A6L0WSX4_LEIIN;tr|A4HTD2|A4HTD2_LEIIN	Lipoate-protein_ligase-like	LINF_070017200	Leishmania infantum	2		PATHWAY: Protein modification;protein lipoylation via exogenous pathway;protein N(6)-(lipoyl)lysine from lipoate: step 2/2. {ECO:0000256|ARBA:ARBA00005085}.		0.820568	4.31079e-06	5.66097e-06	0.0780444	0.102489	175.892	171.541	protein lipoylation [GO:0009249]		ligase activity [GO:0016874]	4	4	4	7.8	55.235	514
tr|A0A6L0WT27|A0A6L0WT27_LEIIN	tr|A0A6L0WT27|A0A6L0WT27_LEIIN	Hypothetical_protein	LINF_150009800	Leishmania infantum	1				0.451091	6.6961e-05	4.28693e-05	0.216331	0.138498	487	253.44				4	4	4	12	309.53	2881
tr|A4HTX5|A4HTX5_LEIIN;tr|A0A6L0WTE2|A0A6L0WTE2_LEIIN	tr|A4HTX5|A4HTX5_LEIIN;tr|A0A6L0WTE2|A0A6L0WTE2_LEIIN	Uncharacterized protein	LINJ_09_0430	Leishmania infantum	2			+	0.0277863	0.000179052	0.000315484	1.91577	3.37553	4308.63	5722.14		integral component of membrane [GO:0016021]		29	29	24	40.7	93.462	813
tr|A0A6L0WTF5|A0A6L0WTF5_LEIIN;tr|A4HTN3|A4HTN3_LEIIN	tr|A0A6L0WTF5|A0A6L0WTF5_LEIIN;tr|A4HTN3|A4HTN3_LEIIN	Protein_kinase_-_putative	LINF_080013800	Leishmania infantum	2				0.305142	2.61432e-06	5.16609e-06	0.021757	0.0377396	48.9331	61.5605			ATP binding [GO:0005524];protein kinase activity [GO:0004672]	2	2	2	2.2	120.16	1153
tr|A0A6L0WTF9|A0A6L0WTF9_LEIIN;tr|A4HTV3|A4HTV3_LEIIN	tr|A0A6L0WTF9|A0A6L0WTF9_LEIIN;tr|A4HTV3|A4HTV3_LEIIN	Hypothetical_protein_-__conserved	LINF_090009800	Leishmania infantum	2				0.408942	3.37715e-06	1.85847e-06	0.0165904	0.00725928	37.2421	13.6911				2	2	2	1.8	203.56	1964
tr|A0A6L0WTH6|A0A6L0WTH6_LEIIN;tr|A4HWF2|A4HWF2_LEIIN	tr|A0A6L0WTH6|A0A6L0WTH6_LEIIN;tr|A4HWF2|A4HWF2_LEIIN	Hypothetical_protein_-_conserved	LINF_150012700	Leishmania infantum	2				0.225723	0.000198898	0.00012443	2.64517	1.65482	5952.48	2895.92	cilium movement [GO:0003341];outer dynein arm assembly [GO:0036158]	cilium [GO:0005929]		25	25	25	41.1	75.193	674
tr|A0A6L0WTL9|A0A6L0WTL9_LEIIN;tr|A4HTU6|A4HTU6_LEIIN	tr|A0A6L0WTL9|A0A6L0WTL9_LEIIN;tr|A4HTU6|A4HTU6_LEIIN	Hypothetical_protein_-__conserved	LINF_090009000	Leishmania infantum	2				0.669844	1.61653e-05	1.38666e-05	0.141182	0.121106	317.909	193.088		integral component of membrane [GO:0016021]		8	8	8	8.4	114.5	1065
tr|A0A6L0WTP4|A0A6L0WTP4_LEIIN;tr|A4HTY2|A4HTY2_LEIIN	tr|A0A6L0WTP4|A0A6L0WTP4_LEIIN;tr|A4HTY2|A4HTY2_LEIIN	Glucosidase_II_beta_subunit-like_-__putative	LINF_090012000	Leishmania infantum	2				0.487619	1.4697e-05	1.0645e-05	0.159717	0.115683	359.335	188.138				8	8	8	11.1	92.019	837
tr|A0A6L0WTW8|A0A6L0WTW8_LEIIN;tr|A4HU40|A4HU40_LEIIN	tr|A0A6L0WTW8|A0A6L0WTW8_LEIIN;tr|A4HU40|A4HU40_LEIIN	Hypothetical_protein_-__conserved	LINF_090019100	Leishmania infantum	2				0.375147	1.75484e-05	9.89233e-06	0.17122	0.0965201	385.814	174.405				7	7	7	11.3	102.49	1007
tr|A0A6L0WTY1|A0A6L0WTY1_LEIIN	tr|A0A6L0WTY1|A0A6L0WTY1_LEIIN	Rix1_complex_component_involved_in_60S_ribosome_m aturation_-_putative	LINF_150014100	Leishmania infantum	1				0.213082	1.95292e-05	6.12658e-06	0.178855	0.0551298	402.406	94.5655				10	10	10	11.6	109.19	1033
tr|A4HVI7|A4HVI7_LEIIN;tr|A0A6L0WTZ3|A0A6L0WTZ3_LEIIN	tr|A4HVI7|A4HVI7_LEIIN;tr|A0A6L0WTZ3|A0A6L0WTZ3_LEIIN	Uncharacterized protein	LINJ_13_0470	Leishmania infantum	2			+	0.0173939	0.000111843	4.11564e-05	0.622697	0.229143	1401.56	392.419				24	24	24	17.2	179.61	1731
tr|A4HUG2|A4HUG2_LEIIN;tr|A0A6L0WU57|A0A6L0WU57_LEIIN	tr|A4HUG2|A4HUG2_LEIIN;tr|A0A6L0WU57|A0A6L0WU57_LEIIN	Uncharacterized protein	LINJ_10_0550	Leishmania infantum	2				0.133078	0.000142871	0.00027967	0.2002	0.391892	450.757	646.363		integral component of membrane [GO:0016021]		51	51	51	9.7	713.64	6802
tr|A0A6L0WU62|A0A6L0WU62_LEIIN	tr|A0A6L0WU62|A0A6L0WU62_LEIIN	Hypothetical_protein	LINF_150015600	Leishmania infantum	1				0.67433	2.40988e-06	2.06066e-06	0.0665326	0.0305607	149.58	57.7477				2	2	2	9.8	36.221	366
tr|A4HWH5|A4HWH5_LEIIN;tr|A0A6L0WU73|A0A6L0WU73_LEIIN	tr|A4HWH5|A4HWH5_LEIIN;tr|A0A6L0WU73|A0A6L0WU73_LEIIN	Uncharacterized protein	LINJ_15_0830	Leishmania infantum	2				0.191901	1.31232e-06	3.35005e-06	0.00376798	0.0150876	8.49869	23.8834				4	4	4	2.3	222.04	2115
tr|A4HWG7|A4HWG7_LEIIN;tr|A0A6L0WUC5|A0A6L0WUC5_LEIIN	tr|A4HWG7|A4HWG7_LEIIN;tr|A0A6L0WUC5|A0A6L0WUC5_LEIIN	Uncharacterized protein	LINJ_15_0740	Leishmania infantum	2				0.280935	1.25835e-05	7.02551e-06	0.121827	0.0680174	274.17	118.355				5	5	5	7.2	103.29	949
tr|A4HUR9|A4HUR9_LEIIN;tr|A0A6L0WUF2|A0A6L0WUF2_LEIIN	tr|A4HUR9|A4HUR9_LEIIN;tr|A0A6L0WUF2|A0A6L0WUF2_LEIIN	GRIP domain-containing protein	LINJ_11_0070	Leishmania infantum	2				0.213777	0.000350021	0.000182056	2.37464	1.23511	5349.43	2072.72				20	20	20	49.2	147.4	1334
tr|A4HUY6|A4HUY6_LEIIN;tr|A0A6L0WUK8|A0A6L0WUK8_LEIIN;tr|A4HUY7|A4HUY7_LEIIN	tr|A4HUY6|A4HUY6_LEIIN;tr|A0A6L0WUK8|A0A6L0WUK8_LEIIN;tr|A4HUY7|A4HUY7_LEIIN	40S_ribosomal_protein_S21_-_putative (Putative 40S ribosomal protein S21)	LINF_110013300 LINJ_11_0770	Leishmania infantum	3				0.893061	0.000297709	0.000321394	17.4415	18.8291	39215.7	31691.3	translation [GO:0006412]	ribosome [GO:0005840]	structural constituent of ribosome [GO:0003735]	3	3	3	27.4	17.069	164
tr|A0A6L0WUL8|A0A6L0WUL8_LEIIN;tr|A4HUZ7|A4HUZ7_LEIIN	tr|A0A6L0WUL8|A0A6L0WUL8_LEIIN;tr|A4HUZ7|A4HUZ7_LEIIN	START_domain_containing_protein_-_putative	LINF_110014400	Leishmania infantum	2				0.110713	0.000127419	4.0052e-05	3.45468	1.08592	7773.48	1926.26			lipid binding [GO:0008289]	15	15	15	46	36.883	324
tr|E9AGM9|E9AGM9_LEIIN;tr|A0A6L0WUQ9|A0A6L0WUQ9_LEIIN	tr|E9AGM9|E9AGM9_LEIIN;tr|A0A6L0WUQ9|A0A6L0WUQ9_LEIIN	Uncharacterized protein (Fragment)	LINJ_15_1300b	Leishmania infantum	2				0.123694	1.76176e-05	5.41786e-06	0.102339	0.0276801	230.455	48.6343				2	2	2	1.2	172.15	1637
tr|A0A6L0WUR4|A0A6L0WUR4_LEIIN;tr|A4HV51|A4HV51_LEIIN	tr|A0A6L0WUR4|A0A6L0WUR4_LEIIN;tr|A4HV51|A4HV51_LEIIN	Hypothetical_protein_-_conserved	LINF_120005700	Leishmania infantum	2				0.433491	1.75242e-05	1.19244e-05	0.265088	0.180381	596.431	295.253				6	6	6	12.3	66.107	576
tr|A0A6L0WUT4|A0A6L0WUT4_LEIIN;tr|A4HV70|A4HV70_LEIIN	tr|A0A6L0WUT4|A0A6L0WUT4_LEIIN;tr|A4HV70|A4HV70_LEIIN	Helicase_conserved_C-terminal_domain/Helicase_ass ociated_domain_(HA2)_-_putative	LINF_120007700	Leishmania infantum	2				0.0626667	9.73837e-07	3.68757e-06	0.000321049	0.01334	0.71953	21.9284			ATP binding [GO:0005524];helicase activity [GO:0004386]	4	4	4	2.1	276.43	2626
tr|A0A6L0WWA6|A0A6L0WWA6_LEIIN;tr|A4HWT3|A4HWT3_LEIIN	tr|A0A6L0WWA6|A0A6L0WWA6_LEIIN;tr|A4HWT3|A4HWT3_LEIIN	3-Beta-hydroxysteroid-delta(8)_-_delta(7 )-isomerase_-_putative	LINF_160008500	Leishmania infantum	2				0.33196	9.98549e-06	5.20648e-05	0.304928	1.58991	684.256	2803.41	sterol metabolic process [GO:0016125]	endoplasmic reticulum membrane [GO:0005789];integral component of membrane [GO:0016021]	cholestenol delta-isomerase activity [GO:0047750]	5	5	5	24.2	32.747	285
tr|A0A6L0WXE3|A0A6L0WXE3_LEIIN;tr|A4HW57|A4HW57_LEIIN;tr|A0A6B9PAM0|A0A6B9PAM0_LEIIN;tr|B5APS3|B5APS3_LEIIN;tr|A0A6B9PFH0|A0A6B9PFH0_LEIIN	tr|A0A6L0WXE3|A0A6L0WXE3_LEIIN;tr|A4HW57|A4HW57_LEIIN	Kinesin_K39_-_putative	LINF_140017300	Leishmania infantum	5			+	0.0134444	0.000722787	0.000312431	1.82076	0.78704	4099.27	1328.25	microtubule-based movement [GO:0007018]		ATP binding [GO:0005524];ATP-dependent microtubule motor activity [GO:1990939];microtubule binding [GO:0008017]	51	51	35	39.7	396.97	3609
tr|A0A6L0WXV7|A0A6L0WXV7_LEIIN;tr|A4HWH0|A4HWH0_LEIIN	tr|A0A6L0WXV7|A0A6L0WXV7_LEIIN;tr|A4HWH0|A4HWH0_LEIIN	Putative_methyltransferase_-_putative	LINF_150014700	Leishmania infantum	2				0.549007	4.59603e-06	4.95938e-05	0.114717	1.23787	258.565	2082.2	methylation [GO:0032259]		methyltransferase activity [GO:0008168]	2	2	2	7.4	40.064	377
tr|A4HWZ3|A4HWZ3_LEIIN;tr|A0A6L0WXX4|A0A6L0WXX4_LEIIN	tr|A4HWZ3|A4HWZ3_LEIIN;tr|A0A6L0WXX4|A0A6L0WXX4_LEIIN	Uncharacterized protein	LINJ_16_0990	Leishmania infantum	2				0.796823	3.46089e-05	4.24789e-05	0.314483	0.385996	708.394	639.804				18	18	18	22	110.05	971
tr|A0A6L0WY35|A0A6L0WY35_LEIIN;tr|E9AGP0|E9AGP0_LEIIN;tr|A4HWZ6|A4HWZ6_LEIIN;tr|E9AGN8|E9AGN8_LEIIN	tr|A0A6L0WY35|A0A6L0WY35_LEIIN;tr|E9AGP0|E9AGP0_LEIIN;tr|A4HWZ6|A4HWZ6_LEIIN;tr|E9AGN8|E9AGN8_LEIIN	Protein_of_uncharacterized_function_(DUF3184)_-_p utative	LINF_160015700	Leishmania infantum	4				0.548385	1.24853e-05	1.01264e-05	0.122094	0.0990255	274.401	172.845			transferase activity [GO:0016740]	20	7	2	25.5	102.26	944
tr|A0A6L0WYP6|A0A6L0WYP6_LEIIN;tr|A4HWB8|A4HWB8_LEIIN	tr|A0A6L0WYP6|A0A6L0WYP6_LEIIN;tr|A4HWB8|A4HWB8_LEIIN	Hypothetical_protein_-_conserved	LINF_150007000	Leishmania infantum	2				0.898943	4.68908e-05	0.00015021	1.48131	4.74521	3329.1	8580.54				5	5	5	20.5	31.655	292
tr|A4HWC6|A4HWC6_LEIIN;tr|A0A6L0WYT2|A0A6L0WYT2_LEIIN	tr|A4HWC6|A4HWC6_LEIIN;tr|A0A6L0WYT2|A0A6L0WYT2_LEIIN	Uncharacterized protein	LINJ_15_0290	Leishmania infantum	2			+	0.0291075	9.05002e-05	5.7291e-05	0.439791	0.278409	989.896	478.055				19	19	19	13.2	205.78	1945
tr|A0A6L0WZ35|A0A6L0WZ35_LEIIN;tr|A4HVY6|A4HVY6_LEIIN	tr|A0A6L0WZ35|A0A6L0WZ35_LEIIN;tr|A4HVY6|A4HVY6_LEIIN	mRNA_capping_enzyme_-_beta_chain_-_putative	LINF_140009600	Leishmania infantum	2				0.452282	2.47501e-05	1.79767e-05	0.568145	0.412659	1278.06	686.054				6	6	6	16	43.563	400
tr|A0A6L0WZP4|A0A6L0WZP4_LEIIN;tr|E9AGL7|E9AGL7_LEIIN	tr|A0A6L0WZP4|A0A6L0WZP4_LEIIN;tr|E9AGL7|E9AGL7_LEIIN	Tb-292_membrane_associated_protein-like_protein	LINF_150012100	Leishmania infantum	2				0.25016	6.77631e-05	0.000101584	0.124615	0.18681	280.52	322.655				30	20	7	27.8	543.78	4934
tr|A0A6L0WZS4|A0A6L0WZS4_LEIIN	tr|A0A6L0WZS4|A0A6L0WZS4_LEIIN	Hypothetical_protein	LINF_140015100	Leishmania infantum	1				0.186289	2.79744e-05	1.891e-05	3.32604	2.24833	7482.8	3745.85				3	3	3	44.6	8.4107	74
tr|A0A6L0X001|A0A6L0X001_LEIIN;tr|A4HW33|A4HW33_LEIIN	tr|A0A6L0X001|A0A6L0X001_LEIIN;tr|A4HW33|A4HW33_LEIIN	Protein_phosphatase_2C-like_protein	LINF_140015000	Leishmania infantum	2				0.301214	2.83851e-05	1.51597e-05	0.313173	0.167257	704.469	308.112			protein serine/threonine phosphatase activity [GO:0004722]	12	12	12	16.9	90.637	851
tr|A0A6L0X0B3|A0A6L0X0B3_LEIIN	tr|A0A6L0X0B3|A0A6L0X0B3_LEIIN	Kinesin_K39_-_putative	LINF_140017500	Leishmania infantum	1				0.141613	1.09871e-05	4.50757e-06	0.020675	0.00787526	46.577	14.3356	microtubule-based movement [GO:0007018]		ATP binding [GO:0005524];ATP-dependent microtubule motor activity [GO:1990939];microtubule binding [GO:0008017]	47	1	1	33.9	531.42	4521
tr|A0A6L0X4I0|A0A6L0X4I0_LEIIN;tr|A0A6L0X1D3|A0A6L0X1D3_LEIIN;tr|A0A6L0X0D3|A0A6L0X0D3_LEIIN;tr|A4HX85|A4HX85_LEIIN;tr|A4HX86|A4HX86_LEIIN	tr|A0A6L0X4I0|A0A6L0X4I0_LEIIN;tr|A0A6L0X1D3|A0A6L0X1D3_LEIIN;tr|A0A6L0X0D3|A0A6L0X0D3_LEIIN;tr|A4HX85|A4HX85_LEIIN	ATP pyrophosphate-lyase (Adenylyl cyclase)	LINF_170007700	Leishmania infantum	5			+	0.0124103	0.000293572	0.000776457	2.0394	5.39394	4589.7	9122.32	cAMP biosynthetic process [GO:0006171];intracellular signal transduction [GO:0035556]	integral component of membrane [GO:0016021]		36	36	8	36.8	143.95	1329
tr|A0A6L0X0Y0|A0A6L0X0Y0_LEIIN;tr|A4HX88|A4HX88_LEIIN	tr|A0A6L0X0Y0|A0A6L0X0Y0_LEIIN;tr|A4HX88|A4HX88_LEIIN	ATP pyrophosphate-lyase (Adenylyl cyclase)	LINF_170007500	Leishmania infantum	2				0.275322	1.82991e-06	4.8159e-06	0.0120238	0.0294509	27.0473	51.0213	cAMP biosynthetic process [GO:0006171];intracellular signal transduction [GO:0035556]	integral component of membrane [GO:0016021]		29	1	1	26.6	152.19	1399
tr|A4HX90|A4HX90_LEIIN;tr|A0A6L0X109|A0A6L0X109_LEIIN	tr|A4HX90|A4HX90_LEIIN;tr|A0A6L0X109|A0A6L0X109_LEIIN	Guanine nucleotide-binding protein subunit beta-like protein	LINJ_17_0280	Leishmania infantum	2				0.293836	7.1051e-06	4.46258e-06	0.106587	0.0669455	239.856	112.351		ribosome [GO:0005840]		3	3	3	6.4	66.66	614
tr|A4HW98|A4HW98_LEIIN;tr|A0A6L0X1D9|A0A6L0X1D9_LEIIN	tr|A4HW98|A4HW98_LEIIN;tr|A0A6L0X1D9|A0A6L0X1D9_LEIIN	Histone H4	LINF_020005100 LINF_210005100 LINF_250031800 LINF_310040900 LINF_350005100 LINF_360005100 LINJ_15_0010 LINJ_21_0020 LINJ_25_2560 LINJ_31_3320 LINJ_35_0020 LINJ_36_0020	Leishmania infantum	2				0.0606321	0.00287605	0.00447111	251.799	391.447	566617	655491		nucleosome [GO:0000786];nucleus [GO:0005634]	DNA binding [GO:0003677];protein heterodimerization activity [GO:0046982]	9	5	4	52	11.422	100
tr|A0A6L0X1J3|A0A6L0X1J3_LEIIN;tr|A4HXB1|A4HXB1_LEIIN	tr|A0A6L0X1J3|A0A6L0X1J3_LEIIN;tr|A4HXB1|A4HXB1_LEIIN	Cilia- and flagella-associated protein 206	LINF_170008400	Leishmania infantum	2				0.748744	0.000104013	0.000100085	1.35574	1.30455	3043.79	2453.9	cell projection organization [GO:0030030]	cilium [GO:0005929];cytoplasm [GO:0005737];cytoskeleton [GO:0005856]		14	14	14	34.8	76.72	707
tr|A0A6L0X1J6|A0A6L0X1J6_LEIIN;tr|A4HXC1|A4HXC1_LEIIN;tr|A4HXC0|A4HXC0_LEIIN	tr|A0A6L0X1J6|A0A6L0X1J6_LEIIN;tr|A4HXC1|A4HXC1_LEIIN	Hypothetical_protein_-_conserved	LINF_170011000	Leishmania infantum	3				0.331597	3.64874e-05	5.96325e-05	0.0956318	0.156294	215.199	266.448		integral component of membrane [GO:0016021]		34	34	34	13.2	381.54	3550
tr|A0A6L0X265|A0A6L0X265_LEIIN;tr|A0A6L0WT36|A0A6L0WT36_LEIIN;tr|A0A6L0WX49|A0A6L0WX49_LEIIN;tr|A0A6L0WSZ9|A0A6L0WSZ9_LEIIN;tr|A0A6L0WT06|A0A6L0WT06_LEIIN;tr|A0A6L0WTK8|A0A6L0WTK8_LEIIN	tr|A0A6L0X265|A0A6L0X265_LEIIN;tr|A0A6L0WT36|A0A6L0WT36_LEIIN;tr|A0A6L0WX49|A0A6L0WX49_LEIIN	Tb-292_membrane_associated_protein-like_protein	LINF_150010300	Leishmania infantum	6				0.98252	0.00051289	0.000557895	1.68625	1.83422	3795.82	3142.86				36	36	18	60.4	304.16	2739
tr|A4HX84|A4HX84_LEIIN;tr|A0A6L0X2H1|A0A6L0X2H1_LEIIN	tr|A4HX84|A4HX84_LEIIN;tr|A0A6L0X2H1|A0A6L0X2H1_LEIIN	ATP pyrophosphate-lyase (Adenylyl cyclase)	RAC-A LINJ_17_0120	Leishmania infantum	2				0.257012	4.55295e-06	1.43121e-05	0.0300426	0.094438	67.5026	165.107	cAMP biosynthetic process [GO:0006171];intracellular signal transduction [GO:0035556]	integral component of membrane [GO:0016021]	lyase activity [GO:0016829]	22	9	9	20.2	151.55	1378
tr|A0A6L0X2I8|A0A6L0X2I8_LEIIN;tr|A4HXH0|A4HXH0_LEIIN;tr|E9AGQ0|E9AGQ0_LEIIN	tr|A0A6L0X2I8|A0A6L0X2I8_LEIIN;tr|A4HXH0|A4HXH0_LEIIN	ATP-dependent_RNA_helicase_-_putative	LINF_170016300	Leishmania infantum	3				0.265627	0.000190341	0.000209034	0.732164	0.804072	1647.76	1357.95			ATP binding [GO:0005524];helicase activity [GO:0004386];nucleic acid binding [GO:0003676]	57	57	57	32.6	259.97	2368
tr|A0A6L0X2R8|A0A6L0X2R8_LEIIN	tr|A0A6L0X2R8|A0A6L0X2R8_LEIIN	CRAL/TRIO_domain_containing_protein_-_putative	LINF_150013500	Leishmania infantum	1				0.599192	9.86113e-05	8.36765e-05	1.67447	1.42087	3765.76	2419.72				15	15	15	34.8	58.891	517
tr|A0A6L0X3A2|A0A6L0X3A2_LEIIN;tr|A4HXF4|A4HXF4_LEIIN	tr|A0A6L0X3A2|A0A6L0X3A2_LEIIN;tr|A4HXF4|A4HXF4_LEIIN	Hypothetical_protein_-_conserved	LINF_170014600	Leishmania infantum	2				0.913118	2.44666e-05	3.08226e-05	0.284638	0.358582	640.523	609.147				10	10	10	13.1	85.957	799
tr|E9AGQ1|E9AGQ1_LEIIN;tr|A0A6L0X3K6|A0A6L0X3K6_LEIIN	tr|E9AGQ1|E9AGQ1_LEIIN;tr|A0A6L0X3K6|A0A6L0X3K6_LEIIN	Ubiquitin-like domain-containing protein	LINJ_17_1430	Leishmania infantum	2			+	0.0270635	5.33282e-06	1.75328e-06	0.109564	0.0124771	246.368	24.5253				3	3	3	7.1	48.673	464
tr|A4HWQ5|A4HWQ5_LEIIN;tr|A0A6L0X4W7|A0A6L0X4W7_LEIIN	tr|A4HWQ5|A4HWQ5_LEIIN;tr|A0A6L0X4W7|A0A6L0X4W7_LEIIN	Putative peroxisome assembly protein	LINJ_16_0070	Leishmania infantum	2				0.579826	4.25217e-05	4.9498e-05	0.448173	0.521702	1007.97	888.774			ATP binding [GO:0005524]	12	12	12	18.6	94.878	877
tr|A0A6L0X5A8|A0A6L0X5A8_LEIIN;tr|A4HXB4|A4HXB4_LEIIN	tr|A0A6L0X5A8|A0A6L0X5A8_LEIIN;tr|A4HXB4|A4HXB4_LEIIN	Hypothetical_protein_-_conserved	LINF_170010400	Leishmania infantum	2				0.235106	0.000435405	0.000479081	3.83752	4.22247	8635.71	7172.22				30	30	30	34.9	113.46	1057
tr|A4HX73|A4HX73_LEIIN;tr|A0A6L0X791|A0A6L0X791_LEIIN;tr|E9AGP5|E9AGP5_LEIIN;tr|E9AGP7|E9AGP7_LEIIN;tr|A0A0K0TMW0|A0A0K0TMW0_LEIIN	tr|A4HX73|A4HX73_LEIIN;tr|A0A6L0X791|A0A6L0X791_LEIIN;tr|E9AGP5|E9AGP5_LEIIN;tr|E9AGP7|E9AGP7_LEIIN;tr|A0A0K0TMW0|A0A0K0TMW0_LEIIN	Elongation factor 1-alpha	LINF_170005900 LINF_170006000 LINF_170006100 LINF_170006200 LINF_170006300 LINF_170006400 LINF_170006500 LINF_170006600 LINF_170006700 LINF_170006800 LINF_170006900 LINF_170007000 LINF_170007200 LINJ_17_0090 LINJ_17_0100 LINJ_17_0170 LINJ_17_0190 LINJ_17_0200	Leishmania infantum	5				0.728656	0.0164059	0.0151882	333.941	309.156	751605	524805			GTP binding [GO:0005525];GTPase activity [GO:0003924];translation elongation factor activity [GO:0003746]	26	26	26	64.1	49.128	449
tr|A0A6L0X797|A0A6L0X797_LEIIN;tr|A4HXZ5|A4HXZ5_LEIIN	tr|A0A6L0X797|A0A6L0X797_LEIIN;tr|A4HXZ5|A4HXZ5_LEIIN	Prolyl-tRNA synthetase (EC 6.1.1.15)	LINF_180017600	Leishmania infantum	2	6.1.1.15			0.604217	0.000870157	0.000795577	10.7633	9.84077	24219.9	16950.9	prolyl-tRNA aminoacylation [GO:0006433]	cytoplasm [GO:0005737]	aminoacyl-tRNA editing activity [GO:0002161];ATP binding [GO:0005524];proline-tRNA ligase activity [GO:0004827]	32	32	7	54.9	80.845	723
tr|A4HWZ8|A4HWZ8_LEIIN;tr|A0A6L0X7D9|A0A6L0X7D9_LEIIN;tr|A0A6L0WYL2|A0A6L0WYL2_LEIIN;tr|E9AGN7|E9AGN7_LEIIN	tr|A4HWZ8|A4HWZ8_LEIIN;tr|A0A6L0X7D9|A0A6L0X7D9_LEIIN;tr|A0A6L0WYL2|A0A6L0WYL2_LEIIN	Stealth_CR3 domain-containing protein	LINJ_16_1050	Leishmania infantum	4				0.880136	7.02466e-06	6.99628e-06	0.0700783	0.0675612	157.663	117.726			transferase activity [GO:0016740]	19	2	1	25.7	100.24	917
tr|A0A6L0X820|A0A6L0X820_LEIIN	tr|A0A6L0X820|A0A6L0X820_LEIIN	Mitochondrial_carrier_protein_-_putative	LINF_180018100	Leishmania infantum	1				0.439281	6.9602e-06	9.65767e-06	0.200866	0.278713	452.18	460.218		integral component of membrane [GO:0016021]		9	1	1	32.5	34.651	320
tr|A0A6L0X850|A0A6L0X850_LEIIN;tr|A4HX28|A4HX28_LEIIN;tr|A0A068CBI6|A0A068CBI6_LEIIN	tr|A0A6L0X850|A0A6L0X850_LEIIN;tr|A4HX28|A4HX28_LEIIN	Cytochrome_c_-_putative	LINF_160018900	Leishmania infantum	3				0.03363	0.000304674	0.000177465	25.074	14.605	56413	25008.1		mitochondrial intermembrane space [GO:0005758];respirasome [GO:0070469]	electron transfer activity [GO:0009055];heme binding [GO:0020037];metal ion binding [GO:0046872]	4	4	1	31.9	12.151	113
tr|A4HY18|A4HY18_LEIIN;tr|A0A6L0X975|A0A6L0X975_LEIIN	tr|A4HY18|A4HY18_LEIIN;tr|A0A6L0X975|A0A6L0X975_LEIIN	NADH:ubiquinone oxidoreductase 78 Kd subunit-like protein (EC 1.6.5.3)	LINJ_18_1460	Leishmania infantum	2	1.6.5.3			0.885851	1.74425e-05	2.14535e-05	0.609622	0.749808	1372.05	1265.12	ATP synthesis coupled electron transport [GO:0042773]	membrane [GO:0016020]	4 iron, 4 sulfur cluster binding [GO:0051539];NADH dehydrogenase (ubiquinone) activity [GO:0008137]	5	5	5	31.8	28.612	258
tr|A4HY56|A4HY56_LEIIN;tr|A0A6L0X9D5|A0A6L0X9D5_LEIIN	tr|A4HY56|A4HY56_LEIIN;tr|A0A6L0X9D5|A0A6L0X9D5_LEIIN	Uncharacterized protein	LINJ_19_0340	Leishmania infantum	2				0.0414692	4.30915e-05	2.25502e-05	0.86328	0.451763	1942.5	765.811		nucleus [GO:0005634]		9	9	9	25.8	49.916	458
tr|A0A6L0X9L5|A0A6L0X9L5_LEIIN;tr|A4HY74|A4HY74_LEIIN	tr|A0A6L0X9L5|A0A6L0X9L5_LEIIN;tr|A4HY74|A4HY74_LEIIN	Hypothetical_protein_-_conserved	LINF_190010100	Leishmania infantum	2				0.887605	1.68985e-05	2.38877e-05	0.257659	0.364224	580.282	628.753				10	10	10	21.1	65.585	569
tr|A0A6L0XA00|A0A6L0XA00_LEIIN;tr|A4HXT1|A4HXT1_LEIIN	tr|A0A6L0XA00|A0A6L0XA00_LEIIN;tr|A4HXT1|A4HXT1_LEIIN	V-type proton ATPase subunit C	LINF_180010600	Leishmania infantum	2				0.937045	0.000313919	0.000328757	7.19009	7.52994	16182.3	12760		proton-transporting V-type ATPase, V1 domain [GO:0033180]	proton transmembrane transporter activity [GO:0015078]	20	20	20	64.2	43.66	380
tr|A0A6L0XA77|A0A6L0XA77_LEIIN	tr|A0A6L0XA77|A0A6L0XA77_LEIIN	Dpy-30_motif_containing_protein_-_putative	LINF_180011300	Leishmania infantum	1				0.182171	1.738e-05	6.65341e-06	0.844877	0.309797	1899.43	569.41				2	2	2	15.5	20.571	200
tr|E9AGR3|E9AGR3_LEIIN;tr|A0A6L0XA86|A0A6L0XA86_LEIIN	tr|E9AGR3|E9AGR3_LEIIN;tr|A0A6L0XA86|A0A6L0XA86_LEIIN	Clathrin light chain	LINJ_19_0100	Leishmania infantum	2				0.895595	0.000116204	0.000114357	3.84158	3.78053	8645.26	6375.54	intracellular protein transport [GO:0006886];vesicle-mediated transport [GO:0016192]	clathrin coat of coated pit [GO:0030132];clathrin coat of trans-Golgi network vesicle [GO:0030130]	structural molecule activity [GO:0005198]	4	4	4	16.2	30.249	291
tr|A4HXB7|A4HXB7_LEIIN;tr|A0A6L0XAQ7|A0A6L0XAQ7_LEIIN	tr|A4HXB7|A4HXB7_LEIIN;tr|A0A6L0XAQ7|A0A6L0XAQ7_LEIIN	Uncharacterized protein	LINJ_17_0490	Leishmania infantum	2				0.13328	2.90624e-05	9.00963e-06	0.149452	0.0463315	336.443	72.9416				6	6	6	3.1	194.46	1863
tr|A0A6L0XB77|A0A6L0XB77_LEIIN;tr|A4HYL9|A4HYL9_LEIIN	tr|A0A6L0XB77|A0A6L0XB77_LEIIN;tr|A4HYL9|A4HYL9_LEIIN	Enkuring_domain-containig_protein	LINF_200007800	Leishmania infantum	2				0.640831	5.11882e-05	4.3883e-05	1.31107	1.12396	2951.1	1869.24				9	9	9	26.6	39.043	353
tr|A0A6L0XBT1|A0A6L0XBT1_LEIIN;tr|A4HYY6|A4HYY6_LEIIN	tr|A0A6L0XBT1|A0A6L0XBT1_LEIIN;tr|A4HYY6|A4HYY6_LEIIN	Hypothetical_protein_-_conserved	LINF_200019600	Leishmania infantum	2				0.133742	8.21533e-06	1.60717e-05	0.219585	0.429576	493.756	700.709				5	5	5	22.9	37.413	340
tr|A4HZ08|A4HZ08_LEIIN;tr|A0A6L0XBU3|A0A6L0XBU3_LEIIN	tr|A4HZ08|A4HZ08_LEIIN;tr|A0A6L0XBU3|A0A6L0XBU3_LEIIN	Cell division cycle protein-like protein	LINJ_20_1580	Leishmania infantum	2				0.476877	4.01965e-06	2.94549e-06	0.0461254	0.0251879	103.689	46.7357	cell division [GO:0051301]		ATP binding [GO:0005524]	3	3	3	3.4	87.146	812
tr|A4HZ07|A4HZ07_LEIIN;tr|A0A6L0XBW0|A0A6L0XBW0_LEIIN	tr|A4HZ07|A4HZ07_LEIIN;tr|A0A6L0XBW0|A0A6L0XBW0_LEIIN	DUF4456 domain-containing protein	LINJ_20_1570	Leishmania infantum	2				0.814431	1.27791e-05	1.06696e-05	0.0707786	0.059095	160.113	90.6493				7	7	7	5.6	180.55	1657
tr|A0A6L0XBX8|A0A6L0XBX8_LEIIN;tr|A4HZ11|A4HZ11_LEIIN	tr|A0A6L0XBX8|A0A6L0XBX8_LEIIN;tr|A4HZ11|A4HZ11_LEIIN	Amidohydrolase_-_putative	LINF_200022200	Leishmania infantum	2				0.961694	0.000223088	0.000226655	5.21478	5.29815	11745.2	8954.65			hydrolase activity [GO:0016787]	13	13	3	52.5	42.78	394
tr|A0A6L0XC66|A0A6L0XC66_LEIIN;tr|A4HXI3|A4HXI3_LEIIN	tr|A0A6L0XC66|A0A6L0XC66_LEIIN;tr|A4HXI3|A4HXI3_LEIIN	Esterase-like_protein	LINF_170017800	Leishmania infantum	2				0.457855	1.1292e-06	1.54496e-06	0.0148386	0.00880196	33.4244	14.8569				2	2	2	5	76.099	725
tr|A0A6L0XC77|A0A6L0XC77_LEIIN;tr|A4HYT4|A4HYT4_LEIIN	tr|A0A6L0XC77|A0A6L0XC77_LEIIN;tr|A4HYT4|A4HYT4_LEIIN	AATF_protein_-_putative	LINF_200014100	Leishmania infantum	2				0.12608	7.54604e-05	1.80407e-05	1.15049	0.270406	2587.53	504.25		nucleus [GO:0005634]		6	6	6	12.6	65.59	602
tr|A0A6L0XCA8|A0A6L0XCA8_LEIIN;tr|A4HYV4|A4HYV4_LEIIN	tr|A0A6L0XCA8|A0A6L0XCA8_LEIIN;tr|A4HYV4|A4HYV4_LEIIN	Non-specific serine/threonine protein kinase (EC 2.7.11.1)	LINF_200016300	Leishmania infantum	2	2.7.11.1			0.954904	0.000142863	0.000164457	0.396798	0.456775	892.454	814.896			ATP binding [GO:0005524];protein serine kinase activity [GO:0106310];protein threonine kinase activity [GO:0106311]	47	47	47	14.4	360.04	3294
tr|A4HZ45|A4HZ45_LEIIN;tr|A0A6L0XCB3|A0A6L0XCB3_LEIIN	tr|A4HZ45|A4HZ45_LEIIN;tr|A0A6L0XCB3|A0A6L0XCB3_LEIIN	Uncharacterized protein	LINJ_21_0520	Leishmania infantum	2				0.195063	2.76429e-06	7.12488e-06	0.0362958	0.0935515	81.4112	151.592				6	6	6	7.9	76.16	706
tr|A0A6L0XCD0|A0A6L0XCD0_LEIIN;tr|A4HZ50|A4HZ50_LEIIN	tr|A0A6L0XCD0|A0A6L0XCD0_LEIIN;tr|A4HZ50|A4HZ50_LEIIN	Hypothetical_protein_-_conserved	LINF_210010500	Leishmania infantum	2				0.689555	2.23798e-05	1.91531e-05	0.391626	0.324723	881.604	581.029				5	5	5	12.3	57.146	551
tr|A0A6L0XCV2|A0A6L0XCV2_LEIIN;tr|A4HZK7|A4HZK7_LEIIN;tr|A4HZ98|A4HZ98_LEIIN	tr|A0A6L0XCV2|A0A6L0XCV2_LEIIN	Cysteine_peptidase_-_Clan_CA_-_family_C2_-_putative	LINF_210006500	Leishmania infantum	3				0.732185	4.0277e-05	5.151e-05	0.223426	0.285738	502.895	473.511			calcium-dependent cysteine-type endopeptidase activity [GO:0004198]	20	20	20	14.3	180.27	1626
tr|A0A6L0XD76|A0A6L0XD76_LEIIN;tr|A4HZ84|A4HZ84_LEIIN	tr|A0A6L0XD76|A0A6L0XD76_LEIIN;tr|A4HZ84|A4HZ84_LEIIN	Protein_kinase_domain/Protein_tyrosine_kinase_-_putative	LINF_210014200	Leishmania infantum	2				0.640835	3.06839e-05	2.86586e-05	0.295066	0.27559	663.953	473.011			ATP binding [GO:0005524];protein kinase activity [GO:0004672]	13	13	13	14.7	103.99	984
tr|A0A6L0XDB2|A0A6L0XDB2_LEIIN;tr|E9AGY5|E9AGY5_LEIIN	tr|A0A6L0XDB2|A0A6L0XDB2_LEIIN;tr|E9AGY5|E9AGY5_LEIIN	Hypothetical_protein_-_conserved	LINF_220005500	Leishmania infantum	2				0.994988	3.98172e-05	4.80984e-05	0.727495	0.878799	1637.83	1450.99				18	18	18	36.4	54.732	470
tr|A0A6L0XDE7|A0A6L0XDE7_LEIIN;tr|A4HZV2|A4HZV2_LEIIN	tr|A0A6L0XDE7|A0A6L0XDE7_LEIIN;tr|A4HZV2|A4HZV2_LEIIN	Hypothetical_protein_-_conserved	LINF_220013900	Leishmania infantum	2				0.103825	5.68667e-05	1.8567e-05	2.43093	0.793699	5469.49	1441.88				4	4	4	29	23.393	214
tr|A0A6L0XP07|A0A6L0XP07_LEIIN;tr|A0A6L0XEZ2|A0A6L0XEZ2_LEIIN;tr|A4HZS0|A4HZS0_LEIIN;tr|A0A6L0XDF1|A0A6L0XDF1_LEIIN;tr|A0A6L0XNX6|A0A6L0XNX6_LEIIN;tr|A0A6L0XN62|A0A6L0XN62_LEIIN;tr|A0A6L0XIP8|A0A6L0XIP8_LEIIN	tr|A0A6L0XP07|A0A6L0XP07_LEIIN;tr|A0A6L0XEZ2|A0A6L0XEZ2_LEIIN;tr|A4HZS0|A4HZS0_LEIIN;tr|A0A6L0XDF1|A0A6L0XDF1_LEIIN;tr|A0A6L0XNX6|A0A6L0XNX6_LEIIN;tr|A0A6L0XN62|A0A6L0XN62_LEIIN;tr|A0A6L0XIP8|A0A6L0XIP8_LEIIN	Hypothetical_protein_-_conserved	LINF_220009400	Leishmania infantum	7				0.251215	1.54707e-06	9.28543e-06	0.0579927	0.330554	130.567	539.937				3	3	3	22.5	26.677	258
tr|A0A6L0XDN9|A0A6L0XDN9_LEIIN;tr|A4HZY7|A4HZY7_LEIIN	tr|A0A6L0XDN9|A0A6L0XDN9_LEIIN;tr|A4HZY7|A4HZY7_LEIIN	Hypothetical_protein_-_conserved	LINF_220017600	Leishmania infantum	2				0.659901	2.19893e-05	3.16802e-05	0.446929	0.643894	1004.6	1100.16				10	10	10	29.1	49.201	446
tr|A0A6L0XDP6|A0A6L0XDP6_LEIIN;tr|A4HZF8|A4HZF8_LEIIN	tr|A0A6L0XDP6|A0A6L0XDP6_LEIIN;tr|A4HZF8|A4HZF8_LEIIN	ATP-dependent_RNA_helicase_SUB2_-_putative	LINF_210024300	Leishmania infantum	2				0.41145	0.000891163	0.000749105	18.008	15.1374	40538.8	25531.7			ATP binding [GO:0005524];hydrolase activity [GO:0016787];nucleic acid binding [GO:0003676];RNA helicase activity [GO:0003724]	22	22	22	66	49.487	435
tr|A0A6L0XDR9|A0A6L0XDR9_LEIIN;tr|A4I018|A4I018_LEIIN	tr|A0A6L0XDR9|A0A6L0XDR9_LEIIN;tr|A4I018|A4I018_LEIIN	Hypothetical_protein_-_conserved	LINF_220022200	Leishmania infantum	2				0.731825	1.65056e-05	1.49381e-05	0.0995575	0.0901026	224.378	152.293				12	12	12	9.1	165.79	1542
tr|A0A6L0XDV2|A0A6L0XDV2_LEIIN;tr|A4I056|A4I056_LEIIN	tr|A0A6L0XDV2|A0A6L0XDV2_LEIIN;tr|A4I056|A4I056_LEIIN	Hypothetical_protein_-_conserved	LINF_230006900	Leishmania infantum	2				0.0536644	1.1853e-05	2.86797e-06	0.395443	0.0764147	889.873	142.084				3	3	3	15.9	29.974	271
tr|A4HY40|A4HY40_LEIIN;tr|A0A6L0XDV6|A0A6L0XDV6_LEIIN	tr|A4HY40|A4HY40_LEIIN;tr|A0A6L0XDV6|A0A6L0XDV6_LEIIN	t-SNARE coiled-coil homology domain-containing protein	LINJ_19_0010	Leishmania infantum	2				0.162267	1.62582e-05	4.79389e-06	0.48161	0.13847	1085.1	253.024		integral component of membrane [GO:0016021]		4	4	4	8.8	33.758	295
tr|A0A6L0XDW8|A0A6L0XDW8_LEIIN;tr|A4HTR2|A4HTR2_LEIIN	tr|A0A6L0XDW8|A0A6L0XDW8_LEIIN;tr|A4HTR2|A4HTR2_LEIIN	Histone_deacetylase_-_putative	LINF_210028600	Leishmania infantum	2				0.784601	1.16016e-05	1.05762e-05	0.174033	0.158651	392.331	280.047				4	4	4	11.1	66.663	628
tr|A4HZQ6|A4HZQ6_LEIIN;tr|A0A6L0XDZ4|A0A6L0XDZ4_LEIIN	tr|A4HZQ6|A4HZQ6_LEIIN;tr|A0A6L0XDZ4|A0A6L0XDZ4_LEIIN	Uncharacterized protein	LINJ_22_0160	Leishmania infantum	2				0.0362551	2.27141e-05	3.63289e-05	0.24533	0.39238	552.199	668.185				19	19	19	29.4	92.586	841
tr|A0A6L0XE16|A0A6L0XE16_LEIIN;tr|E9AH12|E9AH12_LEIIN	tr|A0A6L0XE16|A0A6L0XE16_LEIIN;tr|E9AH12|E9AH12_LEIIN	Oxidoreductase-like_protein	LINF_230011200	Leishmania infantum	2				0.561504	3.1553e-05	2.42779e-05	0.779875	0.600063	1757.03	986.318			nucleotide binding [GO:0000166]	7	7	7	22.3	40.459	367
tr|A0A6L0XE30|A0A6L0XE30_LEIIN;tr|A4HZ74|A4HZ74_LEIIN	tr|A0A6L0XE30|A0A6L0XE30_LEIIN;tr|A4HZ74|A4HZ74_LEIIN	Domain_of_uncharacterized_function_(DUF543)_-_put ative	LINF_210013100	Leishmania infantum	2				0.567599	9.12161e-05	7.38002e-05	9.20055	7.4439	20700.7	12893.3		MICOS complex [GO:0061617]		5	5	5	64.9	9.9142	94
tr|A0A6L0XE39|A0A6L0XE39_LEIIN;tr|A4I0D9|A4I0D9_LEIIN	tr|A0A6L0XE39|A0A6L0XE39_LEIIN;tr|A4I0D9|A4I0D9_LEIIN	Sucrose_hydrolase-like_protein	LINF_230017000	Leishmania infantum	2				0.274581	4.85645e-06	2.83637e-06	0.0587532	0.0420665	132.616	75.8382	carbohydrate metabolic process [GO:0005975]		hydrolase activity, hydrolyzing O-glycosyl compounds [GO:0004553]	6	1	1	13.9	61.672	546
tr|A4I0K4|A4I0K4_LEIIN;tr|A0A6L0XE44|A0A6L0XE44_LEIIN	tr|A4I0K4|A4I0K4_LEIIN;tr|A0A6L0XE44|A0A6L0XE44_LEIIN	Uncharacterized protein	LINJ_23_1720	Leishmania infantum	2				0.814883	4.29435e-05	4.31315e-05	0.22946	0.230464	516.801	420.113				10	10	10	6.5	187.15	1680
tr|A4HZ83|A4HZ83_LEIIN;tr|A0A6L0XE48|A0A6L0XE48_LEIIN	tr|A4HZ83|A4HZ83_LEIIN;tr|A0A6L0XE48|A0A6L0XE48_LEIIN	Uncharacterized protein	LINJ_21_0900	Leishmania infantum	2				0.927719	0.000168186	0.000166634	1.45163	1.43824	3267.79	2448.11	regulation of translation [GO:0006417]			16	16	16	22.2	115.86	1048
tr|A0A6L0XEC9|A0A6L0XEC9_LEIIN;tr|A4I0M4|A4I0M4_LEIIN	tr|A0A6L0XEC9|A0A6L0XEC9_LEIIN;tr|A4I0M4|A4I0M4_LEIIN	Protein-serine/threonine kinase (EC 2.7.11.-)	LINF_240004000	Leishmania infantum	2	2.7.11.-			0.5182	2.95431e-05	2.04822e-05	0.571058	0.395913	1286.65	705.07		mitochondrial matrix [GO:0005759]	ATP binding [GO:0005524];protein kinase activity [GO:0004672]	8	8	8	23.5	51.734	451
tr|A0A6L0XEF0|A0A6L0XEF0_LEIIN	tr|A0A6L0XEF0|A0A6L0XEF0_LEIIN	Hypothetical_protein	LINF_230025200	Leishmania infantum	1				0.125743	2.78175e-06	1.88823e-05	0.0617441	1.20331	140.339	1999.94				4	4	4	24.8	15.692	141
tr|A0A6L0XEG4|A0A6L0XEG4_LEIIN;tr|A4I0U9|A4I0U9_LEIIN	tr|A0A6L0XEG4|A0A6L0XEG4_LEIIN;tr|A4I0U9|A4I0U9_LEIIN	Hypothetical_protein_-_conserved	LINF_240016400	Leishmania infantum	2				0.213941	2.11374e-05	9.88065e-06	0.219767	0.10273	495.327	186.832				10	10	10	15.7	96.181	921
tr|A0A6L0XEI9|A0A6L0XEI9_LEIIN;tr|A4I0Y5|A4I0Y5_LEIIN	tr|A0A6L0XEI9|A0A6L0XEI9_LEIIN;tr|A4I0Y5|A4I0Y5_LEIIN	Guanine nucleotide-binding protein subunit beta-like protein	LINF_240020200	Leishmania infantum	2				0.277611	1.17672e-06	3.48519e-05	0.003845	0.11041	8.64798	161.271	signal transduction [GO:0007165]	ribosome [GO:0005840]		4	4	4	1.6	306.04	2920
tr|A0A6L0XEM3|A0A6L0XEM3_LEIIN;tr|A4I0V5|A4I0V5_LEIIN	tr|A0A6L0XEM3|A0A6L0XEM3_LEIIN;tr|A4I0V5|A4I0V5_LEIIN	Hypothetical_protein_-_conserved	LINF_240017000	Leishmania infantum	2				0.879257	1.77804e-06	1.80015e-06	0.0142027	0.00834522	31.9297	16.2457				3	3	3	4.4	125.19	1177
tr|A4I0G4|A4I0G4_LEIIN;tr|A0A6L0XES4|A0A6L0XES4_LEIIN	tr|A4I0G4|A4I0G4_LEIIN;tr|A0A6L0XES4|A0A6L0XES4_LEIIN	Uncharacterized protein	LINJ_23_1320	Leishmania infantum	2				0.312809	2.75783e-05	3.80592e-05	0.346858	0.478678	781.059	803.786			transferase activity, transferring phosphorus-containing groups [GO:0016772]	12	12	8	20.2	79.509	697
tr|A0A6L0XEX1|A0A6L0XEX1_LEIIN;tr|A4I0J3|A4I0J3_LEIIN	tr|A0A6L0XEX1|A0A6L0XEX1_LEIIN;tr|A4I0J3|A4I0J3_LEIIN	Hypothetical_protein_-_conserved	LINF_230022700	Leishmania infantum	2				0.646953	1.96264e-05	1.5885e-05	0.228237	0.184728	513.286	307.661				10	10	10	18.8	85.991	778
tr|A0A6L0XF05|A0A6L0XF05_LEIIN;tr|A4I1E5|A4I1E5_LEIIN	tr|A0A6L0XF05|A0A6L0XF05_LEIIN;tr|A4I1E5|A4I1E5_LEIIN	Hypothetical_protein_-_conserved	LINF_250016400	Leishmania infantum	2				0.550107	1.24324e-05	8.03554e-06	0.149758	0.0967949	336.297	178.411				3	3	3	5.6	83.016	770
tr|A0A6L0XF93|A0A6L0XF93_LEIIN;tr|A4HZ71|A4HZ71_LEIIN	tr|A0A6L0XF93|A0A6L0XF93_LEIIN;tr|A4HZ71|A4HZ71_LEIIN	Hypothetical_protein_-_conserved	LINF_210012800	Leishmania infantum	2				0.295553	1.08297e-05	2.61509e-05	0.310174	0.748986	696.767	1255.59				6	6	6	28.1	34.915	310
tr|A0A6L0XFC0|A0A6L0XFC0_LEIIN;tr|A4I1H3|A4I1H3_LEIIN	tr|A0A6L0XFC0|A0A6L0XFC0_LEIIN;tr|A4I1H3|A4I1H3_LEIIN	NPL4_family_-_putative	LINF_250019000	Leishmania infantum	2				0.865373	2.54032e-05	2.47567e-05	0.53744	0.523762	1209.36	912.994				6	6	6	19.7	47.267	427
tr|E9AGS6|E9AGS6_LEIIN;tr|A4HYA8|A4HYA8_LEIIN;tr|A0A6L0XFE2|A0A6L0XFE2_LEIIN;tr|E9AGS5|E9AGS5_LEIIN	tr|E9AGS6|E9AGS6_LEIIN;tr|A4HYA8|A4HYA8_LEIIN;tr|A0A6L0XFE2|A0A6L0XFE2_LEIIN;tr|E9AGS5|E9AGS5_LEIIN	4-coumarate:coa ligase-like protein (EC 6.2.1.12) (4-coumarate:coa_ligase-like_protein)	LINF_190015200 LINJ_19_0960	Leishmania infantum	4	6.2.1.12			0.972157	4.57285e-05	6.05809e-05	0.74249	0.98365	1671.15	1675.51			4-coumarate-CoA ligase activity [GO:0016207]	12	8	8	24.2	61.588	567
tr|A4I071|A4I071_LEIIN;tr|A0A6L0XFF7|A0A6L0XFF7_LEIIN	tr|A4I071|A4I071_LEIIN;tr|A0A6L0XFF7|A0A6L0XFF7_LEIIN	Uncharacterized protein	LINJ_23_0350	Leishmania infantum	2				0.0740227	1.03592e-05	4.08931e-06	0.0778478	0.0307305	175.183	51.3723				7	7	7	6.8	133.07	1240
tr|A0A6L0XFF8|A0A6L0XFF8_LEIIN;tr|A4I1L1|A4I1L1_LEIIN	tr|A0A6L0XFF8|A0A6L0XFF8_LEIIN;tr|A4I1L1|A4I1L1_LEIIN	Hypothetical_protein	LINF_250023000	Leishmania infantum	2				0.0835165	1.80491e-05	7.26222e-06	1.78669	0.653943	4019.4	1173.65				2	2	2	24.4	10.102	86
tr|A0A6L0XFG7|A0A6L0XFG7_LEIIN	tr|A0A6L0XFG7|A0A6L0XFG7_LEIIN	Thioredoxin/Thioredoxin-like_-_putative	LINF_250012600	Leishmania infantum	1				0.192899	4.39777e-05	1.18594e-05	2.49845	0.664946	5624.73	1194.65				6	6	6	39.6	17.602	154
tr|A0A6L0XFK3|A0A6L0XFK3_LEIIN;tr|A4I0A9|A4I0A9_LEIIN	tr|A0A6L0XFK3|A0A6L0XFK3_LEIIN;tr|A4I0A9|A4I0A9_LEIIN	Hypothetical_protein_-_conserved	LINF_230013400	Leishmania infantum	2				0.127405	1.00812e-06	2.21773e-06	0.00884474	0.0151782	19.9424	27.7014				3	3	3	2.8	113.98	1068
tr|A0A6L0XFL1|A0A6L0XFL1_LEIIN;tr|A4I104|A4I104_LEIIN	tr|A0A6L0XFL1|A0A6L0XFL1_LEIIN;tr|A4I104|A4I104_LEIIN	Hypothetical_protein_-_conserved	LINF_240025800	Leishmania infantum	2				0.433433	1.26897e-05	6.71676e-06	0.138948	0.0700469	313.983	124.784				6	6	6	5.7	91.327	844
tr|A4I1G7|A4I1G7_LEIIN;tr|A0A6L0XFM8|A0A6L0XFM8_LEIIN	tr|A4I1G7|A4I1G7_LEIIN;tr|A0A6L0XFM8|A0A6L0XFM8_LEIIN	zinc_ribbon_16 domain-containing protein	LINJ_25_1270	Leishmania infantum	2				0.0491526	2.01449e-06	8.26436e-06	0.0120132	0.0492835	27.0857	82.048				5	5	5	2.9	167.69	1604
tr|A0A6L0XFN9|A0A6L0XFN9_LEIIN;tr|A4I227|A4I227_LEIIN	tr|A0A6L0XFN9|A0A6L0XFN9_LEIIN;tr|A4I227|A4I227_LEIIN	Protein_kinase_-_putative	LINF_260014700	Leishmania infantum	2				0.0880884	9.92639e-06	3.99507e-06	0.0702206	0.0257281	158.141	46.5807			ATP binding [GO:0005524];protein kinase activity [GO:0004672]	5	5	5	4.1	141.36	1324
tr|A4I256|A4I256_LEIIN;tr|A0A6L0XFT6|A0A6L0XFT6_LEIIN	tr|A4I256|A4I256_LEIIN;tr|A0A6L0XFT6|A0A6L0XFT6_LEIIN	J domain-containing protein	LINJ_26_1250	Leishmania infantum	2				0.85029	6.12731e-05	7.28888e-05	0.656724	0.781222	1479.32	1352.03				15	15	15	21	93.301	844
tr|A0A6L0XFV2|A0A6L0XFV2_LEIIN	tr|A0A6L0XFV2|A0A6L0XFV2_LEIIN	Hypothetical_protein	LINF_250011200	Leishmania infantum	1				0.168458	1.19175e-05	4.4408e-06	1.05381	0.347242	2371.65	641.009				3	3	3	28.7	11.309	101
tr|A0A6L0XFX3|A0A6L0XFX3_LEIIN;tr|A4I232|A4I232_LEIIN	tr|A0A6L0XFX3|A0A6L0XFX3_LEIIN	Hypothetical_protein_-_conserved	LINF_260015300	Leishmania infantum	2				0.662613	4.29994e-05	5.11092e-05	0.502218	0.596938	1129.84	1015.39				13	13	13	17.8	85.619	768
tr|E9AHB0|E9AHB0_LEIIN;tr|A0A6L0XG31|A0A6L0XG31_LEIIN;tr|A4I1V4|A4I1V4_LEIIN	tr|E9AHB0|E9AHB0_LEIIN;tr|A0A6L0XG31|A0A6L0XG31_LEIIN;tr|A4I1V4|A4I1V4_LEIIN	60S_ribosomal_protein_L7_-_putative (Putative 60S ribosomal protein L7)	LINF_260006700 LINJ_26_0160	Leishmania infantum	3				0.174537	0.000749193	0.00107086	25.947	37.0874	58387.5	61643.6	maturation of LSU-rRNA from tricistronic rRNA transcript (SSU-rRNA, 5.8S rRNA, LSU-rRNA) [GO:0000463]	cytosolic large ribosomal subunit [GO:0022625]	structural constituent of ribosome [GO:0003735]	13	13	13	52	28.874	252
tr|A0A6L0XG70|A0A6L0XG70_LEIIN	tr|A0A6L0XG70|A0A6L0XG70_LEIIN	Hypothetical_protein	LINF_260027300	Leishmania infantum	1				0.635884	1.93413e-05	1.84878e-05	1.49874	1.43261	3373.6	2425.11		integral component of membrane [GO:0016021]		3	3	3	50	12.905	124
tr|A0A6L0XGD9|A0A6L0XGD9_LEIIN;tr|A4HZZ9|A4HZZ9_LEIIN	tr|A0A6L0XGD9|A0A6L0XGD9_LEIIN;tr|A4HZZ9|A4HZZ9_LEIIN	MORN_repeat_-_putative	LINF_220020100	Leishmania infantum	2				0.768342	3.23359e-06	2.85284e-06	0.0689509	0.0608321	154.918	101.861				2	2	2	5	46.897	417
tr|A4HXV9|A4HXV9_LEIIN;tr|A0A6L0XGH4|A0A6L0XGH4_LEIIN	tr|A4HXV9|A4HXV9_LEIIN;tr|A0A6L0XGH4|A0A6L0XGH4_LEIIN	Uncharacterized protein	LINJ_18_0850	Leishmania infantum	2				0.617655	0.000103361	9.1033e-05	0.345285	0.304102	776.608	521.001				37	37	37	17.7	299.35	2832
tr|A4I1K2|A4I1K2_LEIIN;tr|A0A6L0XGU8|A0A6L0XGU8_LEIIN	tr|A4I1K2|A4I1K2_LEIIN;tr|A0A6L0XGU8|A0A6L0XGU8_LEIIN	Protein kinase domain-containing protein	LINJ_25_1620	Leishmania infantum	2				0.0449455	1.22234e-05	2.90744e-05	0.137326	0.326642	308.991	547.07			ATP binding [GO:0005524];protein kinase activity [GO:0004672]	11	11	11	20.5	89.01	811
tr|A0A6L0XGU9|A0A6L0XGU9_LEIIN;tr|A4I2D1|A4I2D1_LEIIN	tr|A0A6L0XGU9|A0A6L0XGU9_LEIIN;tr|A4I2D1|A4I2D1_LEIIN	Hypothetical_protein_-_conserved	LINF_260025600	Leishmania infantum	2				0.190166	4.01299e-05	7.9688e-05	0.504303	1.00142	1134.66	1691.36				17	17	17	26.6	79.575	755
tr|A0A6L0XH37|A0A6L0XH37_LEIIN;tr|A4I0N5|A4I0N5_LEIIN	tr|A0A6L0XH37|A0A6L0XH37_LEIIN;tr|A4I0N5|A4I0N5_LEIIN	Protein_of_uncharacterized_function_(DUF3184)_-_p utative	LINF_240009300	Leishmania infantum	2				0.85326	7.12165e-06	9.57527e-06	0.0465984	0.062653	104.878	107.999		integral component of membrane [GO:0016021]		35	4	4	31.6	152.83	1373
tr|A0A6L0XH79|A0A6L0XH79_LEIIN;tr|A4I349|A4I349_LEIIN	tr|A0A6L0XH79|A0A6L0XH79_LEIIN;tr|A4I349|A4I349_LEIIN	Protein_kinase_-_putative	LINF_270032900	Leishmania infantum	2				0.985127	9.39579e-06	9.64536e-06	0.149617	0.153591	337.271	262.021			ATP binding [GO:0005524];protein kinase activity [GO:0004672]	6	6	6	11.4	62.799	560
tr|A0A6L0XH92|A0A6L0XH92_LEIIN;tr|A4I2N8|A4I2N8_LEIIN	tr|A0A6L0XH92|A0A6L0XH92_LEIIN;tr|A4I2N8|A4I2N8_LEIIN	Hypothetical_protein_-_conserved	LINF_270014600	Leishmania infantum	2				0.899508	4.95916e-05	6.05354e-05	0.519534	0.634183	1169.59	1071.12				17	17	17	26.3	95.454	868
tr|A0A6L0XH97|A0A6L0XH97_LEIIN;tr|E9AH08|E9AH08_LEIIN	tr|A0A6L0XH97|A0A6L0XH97_LEIIN	Hypothetical_protein_(Non-ATG)	LINF_270033860	Leishmania infantum	2				0.0639635	2.71582e-05	1.2012e-05	0.354555	0.156819	798.547	270.687			metal ion binding [GO:0046872];metalloendopeptidase activity [GO:0004222]	28	1	1	53.2	76.598	678
tr|A0A6L0XHB2|A0A6L0XHB2_LEIIN;tr|A4I0X0|A4I0X0_LEIIN	tr|A0A6L0XHB2|A0A6L0XHB2_LEIIN;tr|A4I0X0|A4I0X0_LEIIN	Cyclophilin_8_-_putative	LINF_240018400	Leishmania infantum	2				0.690292	5.33428e-06	6.62202e-06	0.249114	0.309252	559.712	534.721			peptidyl-prolyl cis-trans isomerase activity [GO:0003755]	4	4	4	27.9	21.413	197
tr|A0A6L0XHG6|A0A6L0XHG6_LEIIN;tr|A4I398|A4I398_LEIIN;tr|A4I399|A4I399_LEIIN	tr|A0A6L0XHG6|A0A6L0XHG6_LEIIN	Propionyl-coa_carboxylase_beta_chain_-_putative	LINF_280007400	Leishmania infantum	3				0.145216	2.88079e-06	9.03625e-06	0.0505357	0.158517	114.136	255.042			ligase activity [GO:0016874]	6	6	6	14.9	57.005	522
tr|A0A6L0XHI0|A0A6L0XHI0_LEIIN;tr|A4I2U8|A4I2U8_LEIIN;tr|A4I2V0|A4I2V0_LEIIN	tr|A0A6L0XHI0|A0A6L0XHI0_LEIIN;tr|A4I2U8|A4I2U8_LEIIN	Diacylglycerol_acyltransferase_-_putative	LINF_270022400	Leishmania infantum	3				0.642944	3.93853e-05	5.51573e-05	0.230674	0.323049	519.308	553.153		integral component of membrane [GO:0016021]	acyltransferase activity, transferring groups other than amino-acyl groups [GO:0016747]	15	15	15	11.6	170.74	1557
tr|A4I365|A4I365_LEIIN;tr|A0A6L0XHN5|A0A6L0XHN5_LEIIN	tr|A4I365|A4I365_LEIIN;tr|A0A6L0XHN5|A0A6L0XHN5_LEIIN	Uncharacterized protein	LINJ_27_1390	Leishmania infantum	2			+	0.0204667	1.88705e-06	9.00923e-06	0.0253841	0.121189	57.0559	204.548				6	6	6	8.9	74.34	697
tr|A0A6L0XHR3|A0A6L0XHR3_LEIIN;tr|A4I347|A4I347_LEIIN	tr|A0A6L0XHR3|A0A6L0XHR3_LEIIN;tr|A4I347|A4I347_LEIIN	Protein_kinase_-_putative	LINF_270032800	Leishmania infantum	2				0.819021	8.13101e-06	9.87593e-06	0.252571	0.306773	568.253	535.774			ATP binding [GO:0005524];protein kinase activity [GO:0004672]	6	6	6	23.7	32.193	299
tr|A0A6L0XHV9|A0A6L0XHV9_LEIIN;tr|A4HY41|A4HY41_LEIIN	tr|A0A6L0XHV9|A0A6L0XHV9_LEIIN	Hypothetical_protein_-_conserved	LINF_190005100	Leishmania infantum	2				0.231566	9.04253e-05	3.41638e-05	2.23289	0.82821	5022.24	1505.23				6	6	6	16.9	40.497	372
tr|A0A6L0XHX8|A0A6L0XHX8_LEIIN;tr|A4I1K6|A4I1K6_LEIIN	tr|A0A6L0XHX8|A0A6L0XHX8_LEIIN;tr|A4I1K6|A4I1K6_LEIIN	WD_domain_-_G-beta_repeat_-_putative	LINF_250022500	Leishmania infantum	2				0.784684	8.28437e-05	7.72263e-05	0.656136	0.611644	1476.14	1065.52				22	22	22	26.9	126.26	1168
tr|A0A6L0XHY9|A0A6L0XHY9_LEIIN;tr|A4I3P9|A4I3P9_LEIIN	tr|A0A6L0XHY9|A0A6L0XHY9_LEIIN;tr|A4I3P9|A4I3P9_LEIIN	Hypothetical_protein_-_conserved	LINF_280023500	Leishmania infantum	2				0.899559	2.06508e-05	2.20343e-05	0.333427	0.355765	749.94	588.391				2	2	2	2.7	61.935	619
tr|A0A6L0XHZ7|A0A6L0XHZ7_LEIIN;tr|A4I1M6|A4I1M6_LEIIN	tr|A0A6L0XHZ7|A0A6L0XHZ7_LEIIN;tr|A4I1M6|A4I1M6_LEIIN	Hypothetical_protein	LINF_250024600	Leishmania infantum	2				0.889738	1.37125e-05	1.78913e-05	0.15019	0.195959	338.101	327.685			ATP binding [GO:0005524];D-alanine-D-alanine ligase activity [GO:0008716];metal ion binding [GO:0046872];transferase activity [GO:0016740]	8	8	8	12.6	91.301	865
tr|A0A6L0XI32|A0A6L0XI32_LEIIN;tr|A4I3V9|A4I3V9_LEIIN	tr|A0A6L0XI32|A0A6L0XI32_LEIIN;tr|A4I3V9|A4I3V9_LEIIN	DNA topoisomerase 2 (EC 5.6.2.2)	LINF_280029600	Leishmania infantum	2	5.6.2.2			0.238657	7.58299e-05	0.000156492	0.450323	0.929344	1013.37	1564.12	DNA topological change [GO:0006265]		ATP binding [GO:0005524];DNA binding [GO:0003677];DNA topoisomerase type II (double strand cut, ATP-hydrolyzing) activity [GO:0003918];metal ion binding [GO:0046872]	36	36	36	25.5	168.39	1497
tr|A0A6L0XI47|A0A6L0XI47_LEIIN;tr|E9AGW5|E9AGW5_LEIIN	tr|A0A6L0XI47|A0A6L0XI47_LEIIN;tr|E9AGW5|E9AGW5_LEIIN	Hypothetical_protein_-_conserved	LINF_210017300	Leishmania infantum	2				0.601907	2.07388e-06	3.35419e-06	0.026625	0.0389944	59.9791	67.4295				7	7	7	11.8	77.892	719
tr|A0A6L0XI61|A0A6L0XI61_LEIIN;tr|A4I2U6|A4I2U6_LEIIN	tr|A0A6L0XI61|A0A6L0XI61_LEIIN;tr|A4I2U6|A4I2U6_LEIIN	GNAT_acetyltransferase_-_putative	LINF_270022200	Leishmania infantum	2				0.507616	1.97801e-06	4.08389e-06	0.0720087	0.137095	161.848	246.074			transferase activity [GO:0016740]	2	2	2	8.7	27.469	254
tr|A0A6L0XIH7|A0A6L0XIH7_LEIIN;tr|A4I3H9|A4I3H9_LEIIN	tr|A0A6L0XIH7|A0A6L0XIH7_LEIIN;tr|A4I3H9|A4I3H9_LEIIN	Hypothetical_protein_-_conserved	LINF_280016000	Leishmania infantum	2				0.46286	5.73149e-05	4.40712e-05	0.647378	0.497788	1458.51	869.007				16	16	16	22.9	88.534	844
tr|A4HTR0|A4HTR0_LEIIN;tr|A0A6L0XIK9|A0A6L0XIK9_LEIIN	tr|A4HTR0|A4HTR0_LEIIN;tr|A0A6L0XIK9|A0A6L0XIK9_LEIIN	Tubulin beta chain	LINJ_08_1280	Leishmania infantum	2			+	0.0152593	0.0285083	0.0467409	572.455	938.572	1.28794e+06	1.57954e+06	microtubule-based process [GO:0007017]	microtubule [GO:0005874]	GTP binding [GO:0005525];GTPase activity [GO:0003924];structural constituent of cytoskeleton [GO:0005200]	29	29	0	76.7	49.8	443
tr|A4I4L2|A4I4L2_LEIIN;tr|A0A6L0XIU2|A0A6L0XIU2_LEIIN	tr|A4I4L2|A4I4L2_LEIIN;tr|A0A6L0XIU2|A0A6L0XIU2_LEIIN	Nodulin-like domain-containing protein	LINJ_29_1600	Leishmania infantum	2				0.188295	6.85224e-06	3.12245e-06	0.0930114	0.0378	208.896	67.6101		integral component of membrane [GO:0016021]		3	3	3	6.5	73.671	672
tr|A0A6L0XIV7|A0A6L0XIV7_LEIIN;tr|E9AHH3|E9AHH3_LEIIN	tr|A0A6L0XIV7|A0A6L0XIV7_LEIIN;tr|E9AHH3|E9AHH3_LEIIN	Hypothetical_protein_-_conserved	LINF_280007500	Leishmania infantum	2				0.19952	4.00718e-06	2.59397e-06	0.168072	0.0662226	378.192	118.393		integral component of membrane [GO:0016021]		2	2	2	19.8	23.842	227
tr|A0A6L0XIW7|A0A6L0XIW7_LEIIN;tr|A4I3B0|A4I3B0_LEIIN;tr|E9AHH4|E9AHH4_LEIIN	tr|A0A6L0XIW7|A0A6L0XIW7_LEIIN	Hypothetical_protein_-_conserved	LINF_280008500	Leishmania infantum	3				0.595124	9.51149e-06	3.98951e-05	0.0819322	0.343656	185.396	581.355				9	9	9	8.2	116.09	1068
tr|A0A6L0XIX6|A0A6L0XIX6_LEIIN;tr|A4I4Q6|A4I4Q6_LEIIN	tr|A0A6L0XIX6|A0A6L0XIX6_LEIIN;tr|A4I4Q6|A4I4Q6_LEIIN	Hypothetical_protein_-_conserved	LINF_290027400	Leishmania infantum	2				0.509289	2.54061e-05	1.78974e-05	0.119384	0.0841004	268.529	148.89				17	17	17	9.8	212.81	1943
tr|A4HY52|A4HY52_LEIIN;tr|A0A6L0XJ67|A0A6L0XJ67_LEIIN	tr|A4HY52|A4HY52_LEIIN;tr|A0A6L0XJ67|A0A6L0XJ67_LEIIN	Putative RNA binding protein	LINJ_19_0290	Leishmania infantum	2				0.0702943	0.000217679	0.000163943	6.43944	4.84981	14498.3	8262.51				14	14	14	58.3	33.804	302
tr|A4I3M5|A4I3M5_LEIIN;tr|A0A6L0XJ80|A0A6L0XJ80_LEIIN	tr|A4I3M5|A4I3M5_LEIIN;tr|A0A6L0XJ80|A0A6L0XJ80_LEIIN	Putative ATPase	LINJ_28_1580	Leishmania infantum	2				0.460918	6.15653e-06	4.59665e-06	0.0822504	0.0542303	185.26	93.303			ATP binding [GO:0005524]	4	4	4	6.6	74.851	696
tr|A0A6L0XJ83|A0A6L0XJ83_LEIIN;tr|A4I0B9|A4I0B9_LEIIN	tr|A0A6L0XJ83|A0A6L0XJ83_LEIIN;tr|A4I0B9|A4I0B9_LEIIN	Mitochondrial_DNA_primase_-_putative	LINF_230014500	Leishmania infantum	2				0.695184	7.08492e-05	7.69083e-05	1.1818	1.28287	2658.31	2137.68			hydrolase activity, acting on acid anhydrides [GO:0016817]	14	14	14	32.3	59.95	533
tr|A0A6L0XJ95|A0A6L0XJ95_LEIIN;tr|A4I3P2|A4I3P2_LEIIN	tr|A0A6L0XJ95|A0A6L0XJ95_LEIIN;tr|A4I3P2|A4I3P2_LEIIN	Domain_of_uncharacterized_function_(DUF3342)_-_pu tative	LINF_280022600	Leishmania infantum	2				0.7434	4.218e-05	3.93115e-05	0.632707	0.589678	1424.04	1030.62				14	14	14	30.2	66.666	622
tr|A0A6L0XJE0|A0A6L0XJE0_LEIIN;tr|A4I2Y3|A4I2Y3_LEIIN	tr|A0A6L0XJE0|A0A6L0XJE0_LEIIN;tr|A4I2Y3|A4I2Y3_LEIIN	Hypothetical_protein_-_conserved	LINF_270028400	Leishmania infantum	2				0.195432	3.89355e-05	2.13462e-05	0.218285	0.119673	491.331	212.581				19	19	19	14.4	178.37	1693
tr|A0A6L0XJI2|A0A6L0XJI2_LEIIN;tr|E9AHQ3|E9AHQ3_LEIIN;tr|A4I560|A4I560_LEIIN	tr|A0A6L0XJI2|A0A6L0XJI2_LEIIN;tr|E9AHQ3|E9AHQ3_LEIIN;tr|A4I560|A4I560_LEIIN	TBC1 domain family member 23	LINF_300008300	Leishmania infantum	3				0.319427	0.000210882	0.000279685	2.52541	3.34936	5687.27	5552.88	retrograde transport, endosome to Golgi [GO:0042147]	cytosol [GO:0005829];Golgi apparatus [GO:0005794]		30	30	30	37.4	83.504	780
tr|A0A6L0XJM6|A0A6L0XJM6_LEIIN;tr|A4I5J6|A4I5J6_LEIIN	tr|A0A6L0XJM6|A0A6L0XJM6_LEIIN;tr|A4I5J6|A4I5J6_LEIIN	Hypothetical_protein_-_conserved	LINF_300021800	Leishmania infantum	2				0.838415	1.2392e-06	1.88291e-06	0.0361178	0.0171343	81.3019	30.4366				2	2	2	5.8	34.31	326
tr|A4I393|A4I393_LEIIN;tr|A0A6L0XJN5|A0A6L0XJN5_LEIIN	tr|A4I393|A4I393_LEIIN;tr|A0A6L0XJN5|A0A6L0XJN5_LEIIN	Uncharacterized protein	LINJ_28_0200	Leishmania infantum	2				0.40373	3.25598e-06	5.48783e-06	0.0864249	0.126158	194.432	225.243			catalytic activity [GO:0003824]	3	3	3	13.5	37.674	333
tr|A0A6L0XJS1|A0A6L0XJS1_LEIIN;tr|A4I3C0|A4I3C0_LEIIN	tr|A0A6L0XJS1|A0A6L0XJS1_LEIIN;tr|A4I3C0|A4I3C0_LEIIN	Katanin p60 ATPase-containing subunit A1 (Katanin p60 subunit A1) (EC 5.6.1.1) (p60 katanin)	KATNA1 LINF_280009900	Leishmania infantum	2	5.6.1.1			0.127431	7.04499e-06	4.45255e-06	0.121721	0.0481674	274.195	86.8801		cytoplasm [GO:0005737];microtubule [GO:0005874]	ATP binding [GO:0005524];isomerase activity [GO:0016853];microtubule binding [GO:0008017];microtubule-severing ATPase activity [GO:0008568]	5	5	5	12.1	57.878	530
tr|A0A6L0XJT5|A0A6L0XJT5_LEIIN;tr|A4I0S9|A4I0S9_LEIIN	tr|A0A6L0XJT5|A0A6L0XJT5_LEIIN;tr|A4I0S9|A4I0S9_LEIIN	Hypothetical_protein_-_conserved	LINF_240014200	Leishmania infantum	2				0.167794	6.89764e-06	1.48481e-05	0.0577063	0.124221	129.906	203.958				4	4	4	4.1	119.53	1192
tr|A4I5J0|A4I5J0_LEIIN;tr|A0A6L0XJT7|A0A6L0XJT7_LEIIN	tr|A4I5J0|A4I5J0_LEIIN;tr|A0A6L0XJT7|A0A6L0XJT7_LEIIN	Putative ferric reductase	LINJ_30_1630	Leishmania infantum	2				0.848429	3.92913e-06	4.11837e-06	0.0364179	0.0353119	82.0147	64.3838		integral component of membrane [GO:0016021]	oxidoreductase activity [GO:0016491]	2	2	2	1.9	107.89	984
tr|A0A6L0XJY2|A0A6L0XJY2_LEIIN;tr|A4I0W7|A4I0W7_LEIIN	tr|A0A6L0XJY2|A0A6L0XJY2_LEIIN;tr|A4I0W7|A4I0W7_LEIIN	WASH_complex_subunit_7_-_N-terminal/WASH_complex_subunit_7/WASH_complex_subunit_7_-_C-terminal_-_putative	LINF_240018100	Leishmania infantum	2				0.488847	1.90774e-05	3.23385e-05	0.123025	0.208541	277.015	340.109		WASH complex [GO:0071203]		14	14	14	11.6	155.07	1391
tr|A0A6L0XL77|A0A6L0XL77_LEIIN;tr|A4I4S2|A4I4S2_LEIIN;tr|A0A6L0XJZ5|A0A6L0XJZ5_LEIIN	tr|A0A6L0XL77|A0A6L0XL77_LEIIN;tr|A4I4S2|A4I4S2_LEIIN;tr|A0A6L0XJZ5|A0A6L0XJZ5_LEIIN	Leucine_Rich_Repeat/Leucine_rich_repeat_-_putative	LINF_290028900	Leishmania infantum	3			+	0.0269528	2.27109e-06	6.98649e-06	0.0489047	0.150444	109.999	249.256				4	4	4	12.4	46.439	420
tr|A0A6L0XK17|A0A6L0XK17_LEIIN;tr|A4HY90|A4HY90_LEIIN	tr|A0A6L0XK17|A0A6L0XK17_LEIIN;tr|A4HY90|A4HY90_LEIIN	Kinesin_-_putative	LINF_190011900	Leishmania infantum	2				0.111085	0.000651772	0.00022624	2.68021	0.93034	6031.23	1668.92	microtubule-based movement [GO:0007018]		ATP binding [GO:0005524];ATP-dependent microtubule motor activity [GO:1990939];microtubule binding [GO:0008017]	29	29	29	17.6	243.18	2228
tr|A4I634|A4I634_LEIIN;tr|A0A6L0XK99|A0A6L0XK99_LEIIN	tr|A4I634|A4I634_LEIIN;tr|A0A6L0XK99|A0A6L0XK99_LEIIN	DNA ligase (EC 6.5.1.1)	LINJ_30_3490	Leishmania infantum	2	6.5.1.1			0.469568	7.62323e-06	5.65777e-06	0.102929	0.0763913	231.868	125.229	DNA biosynthetic process [GO:0071897];DNA recombination [GO:0006310];DNA repair [GO:0006281];DNA replication [GO:0006260]		ATP binding [GO:0005524];DNA binding [GO:0003677];DNA ligase (ATP) activity [GO:0003910]	9	9	9	19.3	74.063	667
tr|A4I6J9|A4I6J9_LEIIN;tr|A0A6L0XKA4|A0A6L0XKA4_LEIIN;tr|E9AHK8|E9AHK8_LEIIN;tr|E9AHD8|E9AHD8_LEIIN	tr|A4I6J9|A4I6J9_LEIIN;tr|A0A6L0XKA4|A0A6L0XKA4_LEIIN;tr|E9AHK8|E9AHK8_LEIIN	Amino_acid_transporter_aATP11_-_putative (Putative amino acid transporter aATP11)	AAT1.1 LINF_310008700 LINJ_31_0350	Leishmania infantum	4				0.32656	8.19607e-06	5.44652e-06	0.158715	0.0925279	357.107	154.944		integral component of membrane [GO:0016021]		7	2	2	13.1	51.64	467
tr|A0A6L0XKB7|A0A6L0XKB7_LEIIN;tr|E9AH94|E9AH94_LEIIN	tr|A0A6L0XKB7|A0A6L0XKB7_LEIIN;tr|E9AH94|E9AH94_LEIIN	RNA-binding_protein_-_putative_-_UPB1	LINF_250010100	Leishmania infantum	2				0.0782951	3.61566e-05	6.82863e-06	1.84125	0.317971	4143.12	608.09		ribonucleoprotein complex [GO:1990904]	RNA binding [GO:0003723]	5	1	1	52.3	19.637	172
tr|A4I572|A4I572_LEIIN;tr|A0A6L0XKC4|A0A6L0XKC4_LEIIN	tr|A4I572|A4I572_LEIIN;tr|A0A6L0XKC4|A0A6L0XKC4_LEIIN	RRF domain-containing protein	LINJ_30_0450	Leishmania infantum	2				0.0414759	1.99994e-05	3.73065e-06	0.870372	0.162358	1959.56	287.86	translation [GO:0006412]			4	4	4	29.4	22.978	211
tr|A4I6H6|A4I6H6_LEIIN;tr|A0A6L0XKE4|A0A6L0XKE4_LEIIN;tr|A4I6H4|A4I6H4_LEIIN;tr|A4I6H5|A4I6H5_LEIIN	tr|A4I6H6|A4I6H6_LEIIN;tr|A0A6L0XKE4|A0A6L0XKE4_LEIIN;tr|A4I6H4|A4I6H4_LEIIN;tr|A4I6H5|A4I6H5_LEIIN	Hypothetical_protein_-_conserved	LINF_310013900 LINJ_31_0850	Leishmania infantum	4				0.092186	1.01426e-05	4.75364e-06	0.36483	0.170988	819.617	286.48				3	3	3	13.3	27.801	255
tr|E9AHL2|E9AHL2_LEIIN;tr|A0A6L0XKT9|A0A6L0XKT9_LEIIN;tr|E9AHL3|E9AHL3_LEIIN;tr|E9AHL1|E9AHL1_LEIIN;tr|A4I6W4|A4I6W4_LEIIN	tr|E9AHL2|E9AHL2_LEIIN;tr|A0A6L0XKT9|A0A6L0XKT9_LEIIN;tr|E9AHL3|E9AHL3_LEIIN;tr|E9AHL1|E9AHL1_LEIIN;tr|A4I6W4|A4I6W4_LEIIN	Amino acid permease (Fragment)	AAT8.2 LINJ_31_1830	Leishmania infantum	5				0.436932	4.23229e-05	2.89666e-05	0.83662	0.572599	1881.38	1019.76		integral component of membrane [GO:0016021]		5	5	5	11.8	50.588	466
tr|A0A6L0XKU2|A0A6L0XKU2_LEIIN;tr|A4HYK5|A4HYK5_LEIIN	tr|A0A6L0XKU2|A0A6L0XKU2_LEIIN;tr|A4HYK5|A4HYK5_LEIIN	Hypothetical_protein_-_conserved	LINF_200006400	Leishmania infantum	2				0.218335	5.46207e-05	3.23352e-05	0.423548	0.250738	954.008	437.079				15	15	15	14	128.96	1219
tr|A0A6L0XKV6|A0A6L0XKV6_LEIIN;tr|A4I741|A4I741_LEIIN	tr|A0A6L0XKV6|A0A6L0XKV6_LEIIN;tr|A4I741|A4I741_LEIIN	Symplekin_tight_junction_protein_C_terminal_-_putative	LINF_310031800	Leishmania infantum	2				0.156841	0.000144544	0.000109661	0.884385	0.670958	1990.52	1145.26				31	31	31	23.8	163.44	1497
tr|A4I1Z5|A4I1Z5_LEIIN;tr|A0A6L0XL10|A0A6L0XL10_LEIIN	tr|A4I1Z5|A4I1Z5_LEIIN;tr|A0A6L0XL10|A0A6L0XL10_LEIIN	Uncharacterized protein	LINJ_26_0600	Leishmania infantum	2				0.714636	8.84766e-05	7.95935e-05	2.08814	1.87849	4700.53	3223.06				10	10	10	29.3	42.371	389
tr|A0A6L0XL13|A0A6L0XL13_LEIIN;tr|A4I5D4|A4I5D4_LEIIN	tr|A0A6L0XL13|A0A6L0XL13_LEIIN;tr|A4I5D4|A4I5D4_LEIIN	DNAj-like_protein	LINF_300015900	Leishmania infantum	2				0.102386	1.02239e-05	2.55042e-06	0.221192	0.030827	498.562	54.7598				5	5	5	14.7	46.222	423
tr|A0A6L0XL19|A0A6L0XL19_LEIIN;tr|E9AHK1|E9AHK1_LEIIN	tr|A0A6L0XL19|A0A6L0XL19_LEIIN;tr|E9AHK1|E9AHK1_LEIIN	Endosomal_trafficking_protein_RME-8_-_putative	LINF_300027500	Leishmania infantum	2				0.898973	8.53259e-05	8.38493e-05	0.312835	0.307422	704.281	520.242				35	35	35	17.8	272.75	2451
tr|A0A6L0XL35|A0A6L0XL35_LEIIN;tr|A4I7B5|A4I7B5_LEIIN	tr|A0A6L0XL35|A0A6L0XL35_LEIIN;tr|A4I7B5|A4I7B5_LEIIN	Phosphoglycan_beta_1_-3_galactosyltransferase_5	LINF_310039800	Leishmania infantum	2				0.033878	0.000421507	0.000167448	3.55103	1.41068	7991.91	2441.3			glycosyltransferase activity [GO:0016757];metal ion binding [GO:0046872];metallopeptidase activity [GO:0008237]	27	27	27	30.8	118.7	1080
tr|A0A6L0XL57|A0A6L0XL57_LEIIN;tr|A4I5S8|A4I5S8_LEIIN	tr|A0A6L0XL57|A0A6L0XL57_LEIIN;tr|A4I5S8|A4I5S8_LEIIN	AAA_family_ATPase-like_protein	LINF_300030500	Leishmania infantum	2				0.223243	1.57041e-05	9.97068e-06	0.156853	0.0995872	353.091	173.949			ATP binding [GO:0005524]	10	10	10	13.3	100.12	944
tr|A0A6L0XL81|A0A6L0XL81_LEIIN;tr|A4I5V0|A4I5V0_LEIIN	tr|A0A6L0XL81|A0A6L0XL81_LEIIN;tr|A4I5V0|A4I5V0_LEIIN	Stabilization_of_polarity_axis_-_putative	LINF_300032500	Leishmania infantum	2				0.597918	1.61173e-05	1.24952e-05	0.174143	0.135007	392.522	233.669				8	8	8	10.7	92.552	875
tr|A0A6L0XLB5|A0A6L0XLB5_LEIIN;tr|A4I2B5|A4I2B5_LEIIN	tr|A0A6L0XLB5|A0A6L0XLB5_LEIIN;tr|A4I2B5|A4I2B5_LEIIN	Hypothetical_protein_-_conserved	LINF_260023500	Leishmania infantum	2				0.546136	1.11068e-05	7.74183e-06	0.0466672	0.0325287	105.127	55.5754				6	6	6	3.2	238	2316
tr|A0A6L0XLC8|A0A6L0XLC8_LEIIN	tr|A0A6L0XLC8|A0A6L0XLC8_LEIIN	TLC_domain_containing_protein_-_putative	LINF_260024500	Leishmania infantum	1				0.246541	5.41467e-05	9.90729e-05	1.58807	2.9057	3568.42	4705.78		integral component of membrane [GO:0016021]		5	5	5	19.7	34.096	305
tr|A0A6L0XLE7|A0A6L0XLE7_LEIIN;tr|E9AHB6|E9AHB6_LEIIN;tr|A4I2E0|A4I2E0_LEIIN	tr|A0A6L0XLE7|A0A6L0XLE7_LEIIN;tr|E9AHB6|E9AHB6_LEIIN	Hypothetical_protein_-_conserved	LINF_260026500	Leishmania infantum	3				0.282339	1.17827e-05	6.97829e-06	0.0276701	0.0163875	62.3027	28.095				10	10	10	2.7	425.83	4092
tr|A0A6L0XLG8|A0A6L0XLG8_LEIIN;tr|A4I2G8|A4I2G8_LEIIN	tr|A0A6L0XLG8|A0A6L0XLG8_LEIIN	Peroxisomal_membrane_protein_4_-_putative	LINF_260029500	Leishmania infantum	2				0.909545	2.79967e-05	4.29937e-05	1.11589	1.71364	2521.23	2784.8		integral component of membrane [GO:0016021]		4	4	4	23.3	25.089	227
tr|A0A6L0XLH2|A0A6L0XLH2_LEIIN;tr|A4I2I6|A4I2I6_LEIIN	tr|A0A6L0XLH2|A0A6L0XLH2_LEIIN;tr|A4I2I6|A4I2I6_LEIIN	Hypothetical_protein_-_conserved	LINF_260030500	Leishmania infantum	2				0.0787636	0.000161592	4.65397e-05	0.989117	0.284873	2227.17	514.807				32	32	32	25.2	163.37	1478
tr|A4HYN1|A4HYN1_LEIIN;tr|A0A6L0XLH9|A0A6L0XLH9_LEIIN	tr|A4HYN1|A4HYN1_LEIIN;tr|A0A6L0XLH9|A0A6L0XLH9_LEIIN	Uncharacterized protein (Fragment)	LINJ_20_0460	Leishmania infantum	2				0.154744	2.01989e-06	4.27898e-06	0.0525349	0.162835	118.552	267.477	DNA damage checkpoint signaling [GO:0000077];DNA repair [GO:0006281]	nucleus [GO:0005634]		2	2	2	7.3	26.278	248
tr|A0A6L0XLL8|A0A6L0XLL8_LEIIN;tr|A4I6B2|A4I6B2_LEIIN	tr|A0A6L0XLL8|A0A6L0XLL8_LEIIN;tr|A4I6B2|A4I6B2_LEIIN	WD_repeat_protein	LINF_310007100	Leishmania infantum	2				0.274426	3.65877e-05	2.17783e-05	0.753143	0.448299	1693.93	792.514		nucleolus [GO:0005730];ribosome [GO:0005840]		10	10	10	32.8	48.58	448
tr|A4I5C8|A4I5C8_LEIIN;tr|A0A6L0XLQ0|A0A6L0XLQ0_LEIIN	tr|A4I5C8|A4I5C8_LEIIN;tr|A0A6L0XLQ0|A0A6L0XLQ0_LEIIN	Putative p22 protein	LINJ_30_1030	Leishmania infantum	2				0.389998	0.000229474	0.000181791	9.99712	7.9198	22496.7	13446.6		mitochondrial matrix [GO:0005759]		8	8	8	27.5	22.954	204
tr|A4I2Y8|A4I2Y8_LEIIN;tr|A0A6L0XM13|A0A6L0XM13_LEIIN	tr|A4I2Y8|A4I2Y8_LEIIN;tr|A0A6L0XM13|A0A6L0XM13_LEIIN	Uncharacterized protein	LINJ_27_1720	Leishmania infantum	2				0.21914	0.000207071	0.000140575	0.838957	0.569547	1887.15	997.116				38	38	38	28.1	246.82	2292
tr|A0A6L0XM14|A0A6L0XM14_LEIIN;tr|A4I6R4|A4I6R4_LEIIN	tr|A0A6L0XM14|A0A6L0XM14_LEIIN;tr|A4I6R4|A4I6R4_LEIIN	Hypothetical_protein_-_conserved	LINF_310020500	Leishmania infantum	2				0.677099	5.62148e-05	0.000241048	0.433522	1.85894	974.774	2760.29				22	22	22	21.8	129.67	1169
tr|A4I8G5|A4I8G5_LEIIN;tr|A0A6L0XM50|A0A6L0XM50_LEIIN	tr|A4I8G5|A4I8G5_LEIIN;tr|A0A6L0XM50|A0A6L0XM50_LEIIN	Dopey_N domain-containing protein	LINJ_32_3610	Leishmania infantum	2				0.223032	3.19238e-05	0.000250188	0.108507	0.850372	243.544	1486.91	Golgi to endosome transport [GO:0006895];protein transport [GO:0015031]	cytosol [GO:0005829]		18	18	18	8.1	294.21	2784
tr|A0A6L0XM65|A0A6L0XM65_LEIIN;tr|A4I324|A4I324_LEIIN	tr|A0A6L0XM65|A0A6L0XM65_LEIIN;tr|A4I324|A4I324_LEIIN	Meiotic_cell_cortex_C-terminal_pleckstrin_homology_-_putative	LINF_270030100	Leishmania infantum	2				0.836238	2.25217e-06	3.02566e-06	0	0.0438996	0	71.0972	maintenance of protein location in cell cortex [GO:0032065]	cell cortex [GO:0005938]	phospholipid binding [GO:0005543]	2	2	2	4.2	63.239	571
tr|A0A6L0XMA7|A0A6L0XMA7_LEIIN;tr|A4I380|A4I380_LEIIN	tr|A0A6L0XMA7|A0A6L0XMA7_LEIIN;tr|A4I380|A4I380_LEIIN	Hypothetical_protein_-_conserved	LINF_280005600	Leishmania infantum	2				0.880223	5.55143e-06	6.54926e-06	0.0944347	0.111409	212.625	174.853				4	4	4	8.8	58.786	521
tr|A0A6L0XMH3|A0A6L0XMH3_LEIIN;tr|E9AGV9|E9AGV9_LEIIN	tr|A0A6L0XMH3|A0A6L0XMH3_LEIIN;tr|E9AGV9|E9AGV9_LEIIN	Aminoacyl-tRNA_editing_domain_containing_protein_-_putative	LINF_210016600	Leishmania infantum	2				0.214014	0.000142069	0.000108515	4.84101	3.69764	10894.1	6235.26			aminoacyl-tRNA editing activity [GO:0002161]	15	15	15	65.2	29.347	270
tr|A0A6L0XMJ6|A0A6L0XMJ6_LEIIN;tr|A4HZJ6|A4HZJ6_LEIIN	tr|A0A6L0XMJ6|A0A6L0XMJ6_LEIIN;tr|A4HZJ6|A4HZJ6_LEIIN	Hypothetical_protein_-_conserved	LINF_210006800	Leishmania infantum	2				0.239493	2.35119e-05	3.85112e-05	0.321883	0.527225	724.259	873.565				13	13	13	24.7	73.045	640
tr|A0A6L0XMM9|A0A6L0XMM9_LEIIN;tr|A4I8X0|A4I8X0_LEIIN	tr|A0A6L0XMM9|A0A6L0XMM9_LEIIN;tr|A4I8X0|A4I8X0_LEIIN	Hypothetical_protein_-_conserved	LINF_330018000	Leishmania infantum	2				0.981619	4.37588e-05	4.58123e-05	0.9048	0.94726	2036.42	1621.65				9	9	9	25.9	48.363	428
tr|A0A6L0XMN1|A0A6L0XMN1_LEIIN;tr|A4HZ36|A4HZ36_LEIIN	tr|A0A6L0XMN1|A0A6L0XMN1_LEIIN;tr|A4HZ36|A4HZ36_LEIIN	Rtr1/RPAP2_family_-_putative	LINF_210009100	Leishmania infantum	2				0.490921	1.91359e-06	2.57759e-06	0.0145087	0.0288524	32.7584	47.6281				3	3	3	6.2	72.532	681
tr|A0A6L0XMR1|A0A6L0XMR1_LEIIN;tr|A4HZB5|A4HZB5_LEIIN	tr|A0A6L0XMR1|A0A6L0XMR1_LEIIN	Hypothetical_protein_-_conserved	LINF_210008200	Leishmania infantum	2			+	0.0273896	6.67431e-06	2.6918e-05	0.116923	0.471558	263.316	782.096				7	7	7	14.3	57.083	544
tr|A0A6L0XMS2|A0A6L0XMS2_LEIIN;tr|A4I8T9|A4I8T9_LEIIN	tr|A0A6L0XMS2|A0A6L0XMS2_LEIIN;tr|A4I8T9|A4I8T9_LEIIN	WD_domain_-_G-beta_repeat_-_putative	LINF_330014200	Leishmania infantum	2				0.142282	3.21477e-05	1.12963e-05	0.593953	0.208708	1336.56	359.279		ribosome [GO:0005840]		9	9	9	26.9	54.125	517
tr|A4I3M6|A4I3M6_LEIIN;tr|A0A6L0XMS7|A0A6L0XMS7_LEIIN;tr|E9AHG5|E9AHG5_LEIIN	tr|A4I3M6|A4I3M6_LEIIN;tr|A0A6L0XMS7|A0A6L0XMS7_LEIIN;tr|E9AHG5|E9AHG5_LEIIN	Putative target SNARE	LINJ_28_1590	Leishmania infantum	3				0.577039	7.07732e-06	5.83019e-06	0.377176	0.310711	848.941	525.9	vesicle-mediated transport [GO:0016192]	membrane [GO:0016020]		4	4	4	26	18.764	169
tr|A0A6L0XMY6|A0A6L0XMY6_LEIIN	tr|A0A6L0XMY6|A0A6L0XMY6_LEIIN	Hypothetical_protein	LINF_330029200	Leishmania infantum	1				0.50774	3.68758e-06	2.55489e-06	0.189146	0.0667395	426.351	125.755				2	2	2	9.8	19.496	183
tr|A0A6L0XN19|A0A6L0XN19_LEIIN;tr|A4I3W1|A4I3W1_LEIIN	tr|A0A6L0XN19|A0A6L0XN19_LEIIN;tr|A4I3W1|A4I3W1_LEIIN	Hypothetical_protein_-_conserved	LINF_280029800	Leishmania infantum	2				0.305834	1.83758e-06	1.06279e-06	0.0259103	0.00784921	58.3295	15.2415				3	3	3	3.9	70.921	648
tr|A0A6L0XN34|A0A6L0XN34_LEIIN;tr|A4I9A0|A4I9A0_LEIIN	tr|A0A6L0XN34|A0A6L0XN34_LEIIN;tr|A4I9A0|A4I9A0_LEIIN	Enoyl-CoA_hydratase/Enoyl-CoA_isomerase/3 -_hydroxyacyl-CoA_dehydrogenase_-_putative	LINF_330035300	Leishmania infantum	2		fatty acid beta-oxidation. {ECO:0000256|ARBA:ARBA00005005}.;PATHWAY: Lipid metabolism		0.099	0.00013748	0.000171158	1.35102	1.68198	3038.78	2869.5	fatty acid beta-oxidation [GO:0006635]		isomerase activity [GO:0016853];NAD+ binding [GO:0070403];oxidoreductase activity, acting on the CH-OH group of donors, NAD or NADP as acceptor [GO:0016616]	26	26	26	31.9	101.76	934
tr|A0A6L0XN39|A0A6L0XN39_LEIIN;tr|A4I7L1|A4I7L1_LEIIN	tr|A0A6L0XN39|A0A6L0XN39_LEIIN;tr|A4I7L1|A4I7L1_LEIIN	Leucine_Rich_repeat_-_putative	LINF_320009800	Leishmania infantum	2			+	0.0220435	1.91456e-05	4.48184e-06	0.166774	0.0390404	374.76	65.4464				7	7	7	8.5	114.8	1057
tr|A0A6L0XTD0|A0A6L0XTD0_LEIIN;tr|A0A6L0XN63|A0A6L0XN63_LEIIN	tr|A0A6L0XTD0|A0A6L0XTD0_LEIIN;tr|A0A6L0XN63|A0A6L0XN63_LEIIN	Hypothetical_protein_-_conserved	LINF_330038500	Leishmania infantum	2				0.0881664	5.54465e-06	2.58818e-06	0.224498	0.0864946	506.187	152.455		integral component of membrane [GO:0016021]		2	2	2	10.4	24.698	230
tr|A4HZT6|A4HZT6_LEIIN;tr|A0A6L0XN83|A0A6L0XN83_LEIIN	tr|A4HZT6|A4HZT6_LEIIN;tr|A0A6L0XN83|A0A6L0XN83_LEIIN	Uncharacterized protein	LINJ_22_0460	Leishmania infantum	2				0.219994	7.86809e-06	3.18039e-06	0.147586	0.0499319	331.567	91.9498				4	4	4	10.8	53.312	492
tr|A0A6L0XNE5|A0A6L0XNE5_LEIIN;tr|A4HZY5|A4HZY5_LEIIN	tr|A0A6L0XNE5|A0A6L0XNE5_LEIIN;tr|A4HZY5|A4HZY5_LEIIN	Adaptor_complex_AP-1_medium_subunit_-_putative	LINF_220017400	Leishmania infantum	2				0.869954	4.9384e-05	4.83474e-05	1.00124	0.980219	2253.13	1711.67	intracellular protein transport [GO:0006886];vesicle-mediated transport [GO:0016192]	clathrin adaptor complex [GO:0030131]		12	12	12	34.2	49.323	433
tr|A0A6L0XNE6|A0A6L0XNE6_LEIIN;tr|A4I945|A4I945_LEIIN	tr|A0A6L0XNE6|A0A6L0XNE6_LEIIN;tr|A4I945|A4I945_LEIIN	Mitogen-activated_protein_kinase_-_putative	LINF_330029600	Leishmania infantum	2				0.838066	2.17446e-05	2.41544e-05	0.197768	0.219685	445.016	364.167			ATP binding [GO:0005524];protein kinase activity [GO:0004672]	6	6	6	8	109.95	1003
tr|E9AHP5|E9AHP5_LEIIN;tr|A0A6L0XNF9|A0A6L0XNF9_LEIIN	tr|E9AHP5|E9AHP5_LEIIN;tr|A0A6L0XNF9|A0A6L0XNF9_LEIIN	Mannosyl-glycoprotein endo-beta-N-acetylglucosaminidase (EC 3.2.1.96)	LINJ_33_2390	Leishmania infantum	2	3.2.1.96		+	0.0293117	4.86184e-05	1.18014e-05	0.320195	0.0777223	721.103	138.859		cytoplasm [GO:0005737]	mannosyl-glycoprotein endo-beta-N-acetylglucosaminidase activity [GO:0033925];peptidase activity [GO:0008233]	14	14	14	11.5	151.84	1406
tr|A0A6L0XNG2|A0A6L0XNG2_LEIIN;tr|E9AH01|E9AH01_LEIIN	tr|A0A6L0XNG2|A0A6L0XNG2_LEIIN;tr|E9AH01|E9AH01_LEIIN	Hypothetical_protein_-_conserved	LINF_220019400	Leishmania infantum	2				0.270998	1.24651e-05	8.76825e-06	0.0755137	0.045911	169.942	81.3266				6	6	6	14	165.07	1499
tr|A0A6L0XNH0|A0A6L0XNH0_LEIIN;tr|E9AHQ4|E9AHQ4_LEIIN	tr|A0A6L0XNH0|A0A6L0XNH0_LEIIN;tr|E9AHQ4|E9AHQ4_LEIIN	ATP_synthase_regulation_protein_NCA2_-_putative	LINF_330032600	Leishmania infantum	2				0.887838	1.23176e-05	1.74689e-05	0.121511	0.168895	273.714	299.226		integral component of membrane [GO:0016021];mitochondrion [GO:0005739]		5	5	5	7	101.37	929
tr|A0A6L0XNH9|A0A6L0XNH9_LEIIN;tr|A4I9P4|A4I9P4_LEIIN	tr|A0A6L0XNH9|A0A6L0XNH9_LEIIN;tr|A4I9P4|A4I9P4_LEIIN	Hypothetical_protein_-_conserved	LINF_340014500	Leishmania infantum	2				0.221315	0.000130038	4.71112e-05	2.23988	0.811479	5032.79	1461.86				13	13	13	35.9	58.056	543
tr|A0A6L0XNJ9|A0A6L0XNJ9_LEIIN;tr|A4HZF6|A4HZF6_LEIIN	tr|A0A6L0XNJ9|A0A6L0XNJ9_LEIIN;tr|A4HZF6|A4HZF6_LEIIN	Hypothetical_protein_-_conserved	LINF_210024500	Leishmania infantum	2				0.0415325	4.17649e-05	8.65212e-05	1.03581	2.14581	2332.43	3635.32				13	13	13	43.4	40.321	380
tr|A0A6L0XNM3|A0A6L0XNM3_LEIIN	tr|A0A6L0XNM3|A0A6L0XNM3_LEIIN	Hypothetical_protein	LINF_320027800	Leishmania infantum	1				0.058	2.57204e-05	1.04735e-05	1.65044	0.672068	3710.91	1177.94				5	5	5	44	15.584	141
tr|A0A6L0XNS2|A0A6L0XNS2_LEIIN;tr|A4HZI0|A4HZI0_LEIIN	tr|A0A6L0XNS2|A0A6L0XNS2_LEIIN;tr|A4HZI0|A4HZI0_LEIIN	RNA_polymerase_II_-_putative	LINF_210027200	Leishmania infantum	2				0.117161	2.26313e-06	7.31592e-06	0	0.180658	0	298.233				2	2	2	5.9	40.496	358
tr|A0A6L0XNT1|A0A6L0XNT1_LEIIN;tr|A4I7V3|A4I7V3_LEIIN	tr|A0A6L0XNT1|A0A6L0XNT1_LEIIN;tr|A4I7V3|A4I7V3_LEIIN	GTP--RNA guanylyltransferase (EC 2.7.7.50) (mRNA guanylyltransferase)	LINF_320019300	Leishmania infantum	2	2.7.7.50			0.983794	5.52361e-05	5.56889e-05	0.72818	0.73415	1641.6	1242.48	7-methylguanosine mRNA capping [GO:0006370]		mRNA guanylyltransferase activity [GO:0004484]	11	11	11	19.8	75.855	692
tr|A0A6L0XNT4|A0A6L0XNT4_LEIIN;tr|A4I4I0|A4I4I0_LEIIN	tr|A0A6L0XNT4|A0A6L0XNT4_LEIIN;tr|A4I4I0|A4I4I0_LEIIN	COPII_coat_assembly_protein_sec16_-_putative	LINF_290018200	Leishmania infantum	2				0.784803	1.95044e-05	1.81186e-05	0.0966572	0.0897892	217.535	147.285	autophagy [GO:0006914];COPII vesicle coating [GO:0048208]	endoplasmic reticulum [GO:0005783]		7	7	7	5.2	201.79	1940
tr|A0A6L0XNV9|A0A6L0XNV9_LEIIN;tr|A4IA13|A4IA13_LEIIN	tr|A0A6L0XNV9|A0A6L0XNV9_LEIIN;tr|A4IA13|A4IA13_LEIIN	Asparagine--tRNA ligase (EC 6.1.1.22)	LINF_340028800	Leishmania infantum	2	6.1.1.22			0.873351	0.000331513	0.00035109	4.43199	4.69372	9967.69	8014	asparaginyl-tRNA aminoacylation [GO:0006421]	cytoplasm [GO:0005737]	asparagine-tRNA ligase activity [GO:0004816];ATP binding [GO:0005524];nucleic acid binding [GO:0003676]	21	21	21	37.9	74.8	667
tr|A0A6L0XNW3|A0A6L0XNW3_LEIIN;tr|A4I4L1|A4I4L1_LEIIN	tr|A0A6L0XNW3|A0A6L0XNW3_LEIIN;tr|A4I4L1|A4I4L1_LEIIN	Asparagine_synthase_-_putative	LINF_290021300	Leishmania infantum	2			+	0.0213474	1.77495e-05	7.30624e-06	0.13406	0.055183	301.638	93.6712	asparagine biosynthetic process [GO:0006529]		asparagine synthase (glutamine-hydrolyzing) activity [GO:0004066]	12	12	12	12.2	132.4	1233
tr|A0A6L0XP06|A0A6L0XP06_LEIIN;tr|A4I0G9|A4I0G9_LEIIN	tr|A0A6L0XP06|A0A6L0XP06_LEIIN;tr|A4I0G9|A4I0G9_LEIIN	Hypothetical_protein_-_conserved	LINF_230020200	Leishmania infantum	2				0.841242	5.88002e-06	5.6092e-06	0.0853996	0.0751194	192.051	135.889				4	4	4	7.5	68.853	614
tr|A0A6L0XP11|A0A6L0XP11_LEIIN	tr|A0A6L0XP11|A0A6L0XP11_LEIIN	Hypothetical_protein_-_conserved	LINF_220013200	Leishmania infantum	1				0.0413222	0.00128449	0.00100104	25.7264	20.0493	57877.3	33929.8				27	27	27	58.5	49.929	439
tr|A0A6L0XP52|A0A6L0XP52_LEIIN;tr|A4I8V6|A4I8V6_LEIIN	tr|A0A6L0XP52|A0A6L0XP52_LEIIN;tr|A4I8V6|A4I8V6_LEIIN	Hypothetical_protein_-_conserved	LINF_330016600	Leishmania infantum	2				0.878772	1.07659e-05	3.82737e-05	0.112887	0.401328	254.218	653.026				2	2	2	3.3	95.368	883
tr|A0A6L0XP61|A0A6L0XP61_LEIIN;tr|A4I8W6|A4I8W6_LEIIN	tr|A0A6L0XP61|A0A6L0XP61_LEIIN;tr|A4I8W6|A4I8W6_LEIIN	PSP1_C-terminal_conserved_region_containing_protein_-_putative	LINF_330017600	Leishmania infantum	2			+	0.0275	8.4251e-06	1.93588e-06	0.0869239	0.00406752	196.042	7.99523				5	5	5	8.8	96.925	901
tr|A0A6L0XP63|A0A6L0XP63_LEIIN;tr|A4HZX5|A4HZX5_LEIIN	tr|A0A6L0XP63|A0A6L0XP63_LEIIN;tr|A4HZX5|A4HZX5_LEIIN	Galactose_oxidase_-_central_domain /Kelch_motif_containing_protein_-_putative	LINF_220016300	Leishmania infantum	2				0.131754	8.44379e-06	2.63483e-06	0.0649323	0.0180496	146.185	32.9372				4	4	4	4	130.04	1242
tr|A0A6L0XP71|A0A6L0XP71_LEIIN	tr|A0A6L0XP71|A0A6L0XP71_LEIIN	Mitochondrial_chaperone_-_putative	LINF_220015400	Leishmania infantum	1				0.414909	9.68689e-05	0.000119056	1.20697	1.48341	2714.99	2477.1			ATP binding [GO:0005524]	24	24	4	39.9	80.258	731
tr|A0A6L0XP75|A0A6L0XP75_LEIIN;tr|E9AH21|E9AH21_LEIIN	tr|A0A6L0XP75|A0A6L0XP75_LEIIN;tr|E9AH21|E9AH21_LEIIN	Hypothetical_protein_-_conserved	LINF_240005700	Leishmania infantum	2				0.634313	1.66251e-05	1.4484e-05	0.635078	0.535595	1429.99	878.251		integral component of membrane [GO:0016021]		3	3	3	11.3	26.178	222
tr|A0A6L0XP99|A0A6L0XP99_LEIIN;tr|A4I035|A4I035_LEIIN;tr|A4HZZ8|A4HZZ8_LEIIN	tr|A0A6L0XP99|A0A6L0XP99_LEIIN;tr|A4I035|A4I035_LEIIN	Hypothetical_protein_-_conserved	LINF_220019300	Leishmania infantum	3				0.141761	0.000226436	0.000409069	0.713994	1.28987	1603.62	2145.43				45	45	45	41.3	317.14	2804
tr|A0A6L0XPD1|A0A6L0XPD1_LEIIN;tr|A4I525|A4I525_LEIIN	tr|A0A6L0XPD1|A0A6L0XPD1_LEIIN;tr|A4I525|A4I525_LEIIN	Hypothetical_protein_-_conserved	LINF_300008100	Leishmania infantum	2				0.377196	1.65131e-05	2.54739e-05	0.122419	0.188849	275.474	320.475				19	19	19	16.4	134.89	1239
tr|A0A6L0XPE1|A0A6L0XPE1_LEIIN;tr|A4IA29|A4IA29_LEIIN;tr|E9AHT7|E9AHT7_LEIIN	tr|A0A6L0XPE1|A0A6L0XPE1_LEIIN;tr|A4IA29|A4IA29_LEIIN;tr|E9AHT7|E9AHT7_LEIIN	Flagellar_attachment_zone_protein_-_putative	LINF_340031200	Leishmania infantum	3			+	0.0210394	0.000380272	0.000790162	0.907895	1.8865	2042.66	3151.15		motile cilium [GO:0031514]		48	48	47	52.3	418.85	3814
tr|A0A6L0XPG6|A0A6L0XPG6_LEIIN;tr|A4I587|A4I587_LEIIN	tr|A0A6L0XPG6|A0A6L0XPG6_LEIIN;tr|A4I587|A4I587_LEIIN	Ciliary_BBSome_complex_subunit_2_-_N-terminal /Ciliary_BBSome_complex_subunit_2_-_middle_region /Ciliary_BBSome_complex_subunit_2_-_C-terminal_-_putative	LINF_300011000	Leishmania infantum	2				0.560973	1.98817e-05	1.61431e-05	0.278729	0.226315	626.866	399.411	non-motile cilium assembly [GO:1905515]	BBSome [GO:0034464];cytoplasm [GO:0005737];cytoskeleton [GO:0005856]		9	9	9	15.9	71.33	654
tr|A0A6L0XPH0|A0A6L0XPH0_LEIIN;tr|A4I0U3|A4I0U3_LEIIN	tr|A0A6L0XPH0|A0A6L0XPH0_LEIIN;tr|A4I0U3|A4I0U3_LEIIN	AKAP7_2'5'_RNA_ligase-like_domain_containing_protein_-_putative	LINF_240015800	Leishmania infantum	2				0.0448156	9.02752e-05	2.32078e-05	1.66136	0.427102	3735.75	770.383			ligase activity [GO:0016874]	10	10	10	27.4	54.338	508
tr|A0A6L0XPM7|A0A6L0XPM7_LEIIN;tr|A4I0B4|A4I0B4_LEIIN	tr|A0A6L0XPM7|A0A6L0XPM7_LEIIN;tr|A4I0B4|A4I0B4_LEIIN	Exocyst complex component Sec10	LINF_230014000	Leishmania infantum	2				0.834686	1.57091e-05	2.16968e-05	0.119152	0.164569	268.105	262.379	exocytosis [GO:0006887];protein transport [GO:0015031]	exocyst [GO:0000145]		15	15	15	13.2	131.84	1199
tr|A0A6L0XPN6|A0A6L0XPN6_LEIIN;tr|A4I676|A4I676_LEIIN	tr|A0A6L0XPN6|A0A6L0XPN6_LEIIN;tr|A4I676|A4I676_LEIIN	Calcium-binding_protein_-_putative	LINF_300018000	Leishmania infantum	2				0.303372	0.000107336	7.75614e-05	2.30447	1.66523	5185.77	2907.05			calcium ion binding [GO:0005509]	14	14	14	42.6	46.577	413
tr|A0A6L0XPN7|A0A6L0XPN7_LEIIN;tr|A4I9A6|A4I9A6_LEIIN	tr|A0A6L0XPN7|A0A6L0XPN7_LEIIN;tr|A4I9A6|A4I9A6_LEIIN	Hypothetical_protein_-_conserved	LINF_330035900	Leishmania infantum	2				0.153228	3.8431e-05	2.94e-05	0.309005	0.236392	695.252	407.725			nucleic acid binding [GO:0003676];zinc ion binding [GO:0008270]	16	16	16	16.8	124.37	1166
tr|A0A6L0XPR2|A0A6L0XPR2_LEIIN;tr|A4I9D3|A4I9D3_LEIIN	tr|A0A6L0XPR2|A0A6L0XPR2_LEIIN;tr|A4I9D3|A4I9D3_LEIIN	Hypothetical_protein_-_conserved	LINF_330038900	Leishmania infantum	2				0.102417	1.05758e-06	7.42453e-06	0.00484	0.0378134	10.9163	66.1758				5	5	5	2.6	188.47	1783
tr|A0A6L0XPU4|A0A6L0XPU4_LEIIN;tr|A4IAW5|A4IAW5_LEIIN	tr|A0A6L0XPU4|A0A6L0XPU4_LEIIN;tr|A4IAW5|A4IAW5_LEIIN	Hypothetical_protein_-_conserved	LINF_350011400	Leishmania infantum	2				0.164516	7.98778e-06	1.92989e-06	0.0509165	0.00935659	114.612	17.6351				4	4	4	3.9	156.88	1546
tr|A4I0I6|A4I0I6_LEIIN;tr|A0A6L0XPW0|A0A6L0XPW0_LEIIN	tr|A4I0I6|A4I0I6_LEIIN;tr|A0A6L0XPW0|A0A6L0XPW0_LEIIN	Uncharacterized protein	LINJ_23_1540	Leishmania infantum	2				0.611967	2.47928e-06	3.45506e-06	0.0201093	0.0230005	45.2722	40.6022				4	4	4	4.6	123.29	1153
tr|A0A6L0XPW4|A0A6L0XPW4_LEIIN;tr|A4IAJ7|A4IAJ7_LEIIN	tr|A0A6L0XPW4|A0A6L0XPW4_LEIIN;tr|A4IAJ7|A4IAJ7_LEIIN	Unc104-like_kinesin_-_putative	LINF_340050400	Leishmania infantum	2				0.168409	1.16406e-05	5.28486e-06	0.0711222	0.0322897	160.406	56.0497	plus-end-directed vesicle transport along microtubule [GO:0072383]		ATP binding [GO:0005524];ATP-dependent microtubule motor activity [GO:1990939];microtubule binding [GO:0008017]	14	13	13	10.1	163.67	1488
tr|A0A6L0XPY5|A0A6L0XPY5_LEIIN	tr|A0A6L0XPY5|A0A6L0XPY5_LEIIN	Selenoprotein_T_-_putative	LINF_350015800	Leishmania infantum	1				0.304701	2.17642e-05	1.40424e-05	0.889131	0.573673	2002.22	978.631				5	5	5	28.1	24.478	224
tr|A0A6L0XQ05|A0A6L0XQ05_LEIIN;tr|A4I0N1|A4I0N1_LEIIN	tr|A0A6L0XQ05|A0A6L0XQ05_LEIIN;tr|A4I0N1|A4I0N1_LEIIN	Zinc_finger_-_C3HC4_type_(RING_finger )/Ring_finger_domain_containing_protein_-_putative	LINF_240005600	Leishmania infantum	2				0.07842	4.02341e-05	5.52162e-05	0.783832	1.07571	1763.97	1829.65				10	10	10	29.9	51.33	478
tr|A0A6L0XQ07|A0A6L0XQ07_LEIIN	tr|A0A6L0XQ07|A0A6L0XQ07_LEIIN	Hypothetical_protein	LINF_250005600	Leishmania infantum	1				0.586746	6.97056e-06	5.75069e-06	0.525683	0.433687	1184.71	719.783				3	3	3	24.6	13.26	118
tr|A0A6L0XQ08|A0A6L0XQ08_LEIIN	tr|A0A6L0XQ08|A0A6L0XQ08_LEIIN	Aldose_1-epimerase_-_putative	LINF_350014500	Leishmania infantum	1				0.721949	0.00120715	0.00134505	28.7	31.9786	64598.5	52967.9	carbohydrate metabolic process [GO:0005975]		carbohydrate binding [GO:0030246];isomerase activity [GO:0016853]	21	21	13	65.5	42.061	377
tr|A0A6L0XQ19|A0A6L0XQ19_LEIIN;tr|A4I907|A4I907_LEIIN	tr|A0A6L0XQ19|A0A6L0XQ19_LEIIN;tr|A4I907|A4I907_LEIIN	Iron-sulfur_cluster_assembly_protein_-_putative	LINF_330021600	Leishmania infantum	2				0.188173	8.77799e-05	3.73527e-05	6.95561	2.9598	15647.9	5165.72				7	7	7	58.9	12.62	107
tr|Q2PD92|Q2PD92_LEIIN;tr|A0A6L0XQ46|A0A6L0XQ46_LEIIN;tr|Q6QQZ0|Q6QQZ0_LEIDO;tr|Q6QQY6|Q6QQY6_LEIIN;tr|Q6QQY0|Q6QQY0_LEIDO;tr|Q6QQY9|Q6QQY9_LEIDO;tr|Q6QQY3|Q6QQY3_LEIDO;tr|Q6QQY1|Q6QQY1_LEIDO	tr|Q2PD92|Q2PD92_LEIIN;tr|A0A6L0XQ46|A0A6L0XQ46_LEIIN;tr|Q6QQZ0|Q6QQZ0_LEIDO;tr|Q6QQY6|Q6QQY6_LEIIN;tr|Q6QQY0|Q6QQY0_LEIDO;tr|Q6QQY9|Q6QQY9_LEIDO;tr|Q6QQY3|Q6QQY3_LEIDO;tr|Q6QQY1|Q6QQY1_LEIDO	Aspartate transaminase (EC 2.6.1.1)	asat got LINJ_35_0840	Leishmania infantum	8	2.6.1.1			0.0382581	0.00157158	0.000695039	34.0766	15.0705	76717.3	25941.2	biosynthetic process [GO:0009058];cellular amino acid metabolic process [GO:0006520]		L-aspartate:2-oxoglutarate aminotransferase activity [GO:0004069];pyridoxal phosphate binding [GO:0030170]	23	23	23	69.9	46.119	412
tr|A0A6L0XQ48|A0A6L0XQ48_LEIIN;tr|A4I935|A4I935_LEIIN	tr|A0A6L0XQ48|A0A6L0XQ48_LEIIN;tr|A4I935|A4I935_LEIIN	Peptidyl-prolyl cis-trans isomerase (PPIase) (EC 5.2.1.8)	LINF_330024700	Leishmania infantum	2	5.2.1.8			0.507038	0.000533896	0.000454669	24.9449	21.2432	56080.8	36123.7	protein folding [GO:0006457]		peptidyl-prolyl cis-trans isomerase activity [GO:0003755]	7	7	7	41.8	21.403	196
tr|A0A6L0XQ51|A0A6L0XQ51_LEIIN;tr|A4I9U6|A4I9U6_LEIIN	tr|A0A6L0XQ51|A0A6L0XQ51_LEIIN	BCS1_N_terminal/ATPase_family_associated_with_var ious_cellular_activities_(AAA)_-_putative	LINF_340020400	Leishmania infantum	2				0.606478	7.94013e-05	0.000103777	1.72548	2.25519	3876.66	3679.1		mitochondrial inner membrane [GO:0005743]	ATP binding [GO:0005524]	13	13	13	34	46.017	406
tr|A0A6L0XQ69|A0A6L0XQ69_LEIIN;tr|A4I188|A4I188_LEIIN	tr|A0A6L0XQ69|A0A6L0XQ69_LEIIN;tr|A4I188|A4I188_LEIIN	Ferrous_iron_transport_protein_B/50S_ribosome-binding_GTPase/Protein_of_uncharacterized_function_-_DUF258_-_putative	LINF_250009700	Leishmania infantum	2				0.144356	2.07035e-06	5.06751e-06	0.0489178	0.0893736	110.083	139.41			GTP binding [GO:0005525]	3	3	3	12.6	42.323	380
tr|A4I9P5|A4I9P5_LEIIN;tr|A0A6L0XQ74|A0A6L0XQ74_LEIIN	tr|A4I9P5|A4I9P5_LEIIN;tr|A0A6L0XQ74|A0A6L0XQ74_LEIIN	Uncharacterized protein	LINJ_34_0930	Leishmania infantum	2				0.756392	1.38215e-05	1.29914e-05	0.138146	0.129849	311.112	216.333				10	10	10	12.2	100.05	930
tr|A0A6L0XQ76|A0A6L0XQ76_LEIIN	tr|A0A6L0XQ76|A0A6L0XQ76_LEIIN	Hypothetical_protein	LINF_350015900	Leishmania infantum	1				0.187191	1.48354e-05	7.82579e-06	1.0544	0.556204	2370.34	947.843				3	3	3	25.2	14.07	135
tr|E9AHP6|E9AHP6_LEIIN;tr|A0A6L0XQA9|A0A6L0XQA9_LEIIN	tr|E9AHP6|E9AHP6_LEIIN;tr|A0A6L0XQA9|A0A6L0XQA9_LEIIN	Uncharacterized protein	LINJ_33_2400	Leishmania infantum	2				0.160152	0.00104284	0.000768855	18.4926	13.6341	41638.5	22875.6				10	10	10	60.9	56.392	540
tr|A0A6L0XQB2|A0A6L0XQB2_LEIIN;tr|A4I0V2|A4I0V2_LEIIN	tr|A0A6L0XQB2|A0A6L0XQB2_LEIIN;tr|A4I0V2|A4I0V2_LEIIN	Hypothetical_protein_-_conserved	LINF_240016700	Leishmania infantum	2				0.646682	1.74057e-05	2.75128e-05	0.497348	0.786147	1119.94	1332.52				8	8	8	22.8	34.997	320
tr|A0A6L0XQC0|A0A6L0XQC0_LEIIN;tr|A4I0W2|A4I0W2_LEIIN	tr|A0A6L0XQC0|A0A6L0XQC0_LEIIN;tr|A4I0W2|A4I0W2_LEIIN	Hypothetical_protein_-_conserved	LINF_240017600	Leishmania infantum	2				0.0931802	1.09672e-05	1.88159e-05	0.161402	0.276908	362.693	468.691				9	9	9	17.4	67.95	608
tr|A4IBH8|A4IBH8_LEIIN;tr|A0A6L0XQE2|A0A6L0XQE2_LEIIN	tr|A4IBH8|A4IBH8_LEIIN;tr|A0A6L0XQE2|A0A6L0XQE2_LEIIN	Uncharacterized protein	LINJ_35_2950	Leishmania infantum	2				0.266808	5.0253e-05	3.32948e-05	0.616973	0.408771	1388.99	690.139				10	10	10	17.3	81.451	727
tr|A0A6L0XQG8|A0A6L0XQG8_LEIIN;tr|A4I9Y4|A4I9Y4_LEIIN	tr|A0A6L0XQG8|A0A6L0XQG8_LEIIN;tr|A4I9Y4|A4I9Y4_LEIIN	Hypothetical_protein_-_conserved	LINF_340025900	Leishmania infantum	2				0.544783	9.63738e-06	7.22953e-06	0.0469703	0.0352351	105.85	61.0121				5	5	5	3.6	205.18	1882
tr|A0A6L0XQI0|A0A6L0XQI0_LEIIN	tr|A0A6L0XQI0|A0A6L0XQI0_LEIIN	Hypothetical_protein	LINF_250020800	Leishmania infantum	1				0.836095	1.66371e-05	1.785e-05	1.68775	1.81078	3803.41	2932.09		integral component of membrane [GO:0016021]		3	3	3	38.4	9.8576	86
tr|A0A6L0XQL2|A0A6L0XQL2_LEIIN;tr|A4I6F7|A4I6F7_LEIIN	tr|A0A6L0XQL2|A0A6L0XQL2_LEIIN;tr|A4I6F7|A4I6F7_LEIIN	Mitochondrial_RNA_binding_complex_1_subunit_-_putative	LINF_310012000	Leishmania infantum	2				0.852801	0.000127362	0.000120581	1.22369	1.15854	2751.15	1988.23				24	24	24	32.5	104.08	945
tr|A0A6L0XQN2|A0A6L0XQN2_LEIIN;tr|A4IA55|A4IA55_LEIIN	tr|A0A6L0XQN2|A0A6L0XQN2_LEIIN;tr|A4IA55|A4IA55_LEIIN	40S_ribosomal_protein_S19_protein_-_putative	LINF_340033900	Leishmania infantum	2				0.701683	0.000990086	0.000923264	55.158	51.4353	124189	87551.4	translation [GO:0006412]	ribosome [GO:0005840]	structural constituent of ribosome [GO:0003735]	9	9	1	53.8	17.95	160
tr|A0A6L0XQQ8|A0A6L0XQQ8_LEIIN	tr|A0A6L0XQQ8|A0A6L0XQQ8_LEIIN	Hypothetical_protein	LINF_250031000	Leishmania infantum	1				0.944716	9.69354e-05	0.00017443	6.97076	12.5435	15676.9	19033.5		integral component of membrane [GO:0016021]		5	5	5	45	13.906	129
tr|A0A6L0XQR2|A0A6L0XQR2_LEIIN;tr|A4I0S6|A4I0S6_LEIIN	tr|A0A6L0XQR2|A0A6L0XQR2_LEIIN	Emp24/gp25L/p24_family/GOLD_-_putative	LINF_240013900	Leishmania infantum	2				0.715678	1.0576e-05	1.45458e-05	0.4225	0.581089	949.929	1002.73		integral component of membrane [GO:0016021]		6	6	6	23.8	25.032	227
tr|A4I0U4|A4I0U4_LEIIN;tr|A0A6L0XQT3|A0A6L0XQT3_LEIIN	tr|A4I0U4|A4I0U4_LEIIN;tr|A0A6L0XQT3|A0A6L0XQT3_LEIIN	Uncharacterized protein	LINJ_24_1090	Leishmania infantum	2				0.812508	4.92537e-06	9.53082e-06	0.0219716	0.0408111	49.3837	63.6447				5	5	5	3	224.17	2103
tr|A4IBP2|A4IBP2_LEIIN;tr|A0A6L0XQW1|A0A6L0XQW1_LEIIN	tr|A4IBP2|A4IBP2_LEIIN;tr|A0A6L0XQW1|A0A6L0XQW1_LEIIN	Uncharacterized protein	LINJ_35_3620	Leishmania infantum	2				0.922745	3.69512e-06	3.86479e-06	0.0362409	0.0182888	81.4847	29.2802		integral component of membrane [GO:0016021]		3	3	3	4.2	101.96	904
tr|A0A6L0XQW9|A0A6L0XQW9_LEIIN;tr|A4IBP0|A4IBP0_LEIIN	tr|A0A6L0XQW9|A0A6L0XQW9_LEIIN;tr|A4IBP0|A4IBP0_LEIIN	Zinc_finger_protein_-_putative	LINF_350040400	Leishmania infantum	2			+	0.0291973	4.03488e-05	1.72821e-05	1.26268	0.540826	2841.28	937.132			metal ion binding [GO:0046872]	7	7	7	33.6	31.955	298
tr|A0A6L0XQY5|A0A6L0XQY5_LEIIN;tr|A4I1G8|A4I1G8_LEIIN;tr|A4I1H0|A4I1H0_LEIIN	tr|A0A6L0XQY5|A0A6L0XQY5_LEIIN;tr|A4I1G8|A4I1G8_LEIIN	Hypothetical_protein_-_conserved	LINF_250018700	Leishmania infantum	3				0.295671	1.24473e-05	2.57709e-05	0.0529245	0.109575	119.107	191.37				16	16	16	8.3	235.19	2309
tr|A0A6L0XR59|A0A6L0XR59_LEIIN;tr|A4I743|A4I743_LEIIN	tr|A0A6L0XR59|A0A6L0XR59_LEIIN;tr|A4I743|A4I743_LEIIN	WD_domain_-_G-beta_repeat_-_putative	LINF_310032000	Leishmania infantum	2				0.170357	6.81443e-05	2.10273e-05	1.36773	0.422041	3078.01	765.441				10	10	10	23.3	49.823	460
tr|A0A6L0XR75|A0A6L0XR75_LEIIN;tr|A4I9Y0|A4I9Y0_LEIIN	tr|A0A6L0XR75|A0A6L0XR75_LEIIN;tr|A4I9Y0|A4I9Y0_LEIIN	IQ_calmodulin-binding_motif_containing_protein_-_putative	LINF_340025300	Leishmania infantum	2				0.388084	8.48865e-06	4.8893e-06	0.066008	0.036217	148.309	59.8624				5	5	5	5.7	128.6	1171
tr|A0A6L0XR84|A0A6L0XR84_LEIIN;tr|A4ICR8|A4ICR8_LEIIN	tr|A0A6L0XR84|A0A6L0XR84_LEIIN;tr|A4ICR8|A4ICR8_LEIIN	Enriched_in_surface-labeled_proteome_protein_18	LINF_360012200	Leishmania infantum	2				0.160171	1.24012e-05	6.96269e-06	0.894491	0.502213	2014.1	874.642				2	2	2	18.2	13.864	121
tr|A4IAS6|A4IAS6_LEIIN;tr|A0A6L0XR86|A0A6L0XR86_LEIIN	tr|A4IAS6|A4IAS6_LEIIN;tr|A0A6L0XR86|A0A6L0XR86_LEIIN	Uncharacterized protein (Fragment)	LINJ_35_0250	Leishmania infantum	2				0.229067	7.85966e-06	4.25787e-06	0.109559	0.0543205	246.825	95.9762				3	3	3	5	71.739	685
tr|A0A6L0XR89|A0A6L0XR89_LEIIN	tr|A0A6L0XR89|A0A6L0XR89_LEIIN	Hypothetical_protein_-_conserved	LINF_250029900	Leishmania infantum	1				0.633992	7.62736e-06	1.09797e-05	0.147056	0.21169	330.673	366.857		integral component of membrane [GO:0016021]		3	3	3	6.6	51.867	454
tr|A4IAM2|A4IAM2_LEIIN;tr|A0A6L0XRF8|A0A6L0XRF8_LEIIN;tr|A0A6L0XZW2|A0A6L0XZW2_LEIIN;tr|A0A381MTN2|A0A381MTN2_LEIIN;tr|A4IA59|A4IA59_LEIIN	tr|A4IAM2|A4IAM2_LEIIN;tr|A0A6L0XRF8|A0A6L0XRF8_LEIIN	Amastin-like surface protein, putative	LinJ_34_4340	Leishmania infantum	5				0.409143	1.53598e-05	8.44905e-06	0.705677	0.345408	1592.79	589.217		integral component of membrane [GO:0016021]		3	3	3	17.2	21.766	192
tr|A0A6L0XRG2|A0A6L0XRG2_LEIIN;tr|A4ICK1|A4ICK1_LEIIN	tr|A0A6L0XRG2|A0A6L0XRG2_LEIIN;tr|A4ICK1|A4ICK1_LEIIN	Poly(ADP-ribose)_polymerase_and_DNA-Ligase_Zn-finger_region/Zinc-finger_(CX5CX6HX5H )_motif_containing_protein_-_putative	LINF_360019200	Leishmania infantum	2			+	0.0290785	3.52858e-05	2.23466e-05	1.36655	0.865443	3074.45	1477.64		nucleus [GO:0005634]	DNA binding [GO:0003677];ligase activity [GO:0016874];zinc ion binding [GO:0008270]	3	3	3	21.3	25.821	239
tr|A0A6L0XRH3|A0A6L0XRH3_LEIIN;tr|A4IB08|A4IB08_LEIIN	tr|A0A6L0XRH3|A0A6L0XRH3_LEIIN;tr|A4IB08|A4IB08_LEIIN	Dolichyl-diphosphooligosaccharide--protein glycotransferase (EC 2.4.99.18)	LINF_350016100	Leishmania infantum	2	2.4.99.18	PATHWAY: Protein modification;protein glycosylation. {ECO:0000256|ARBA:ARBA00004922}.		0.312309	9.28534e-05	6.10355e-05	1.03547	0.680645	2329.04	1149.9	protein glycosylation [GO:0006486]	integral component of membrane [GO:0016021]	dolichyl-diphosphooligosaccharide-protein glycotransferase activity [GO:0004579];metal ion binding [GO:0046872]	20	4	4	30.9	89.673	799
tr|A0A6L0XRK4|A0A6L0XRK4_LEIIN;tr|A4I219|A4I219_LEIIN	tr|A0A6L0XRK4|A0A6L0XRK4_LEIIN;tr|A4I219|A4I219_LEIIN	Heat_shock_70_protein-like_protein	LINF_260013900	Leishmania infantum	2				0.557589	2.23979e-05	3.45312e-05	0.215634	0.332447	484.967	544.864			ATP binding [GO:0005524]	14	14	12	18.8	103.87	944
tr|A0A6L0XRK9|A0A6L0XRK9_LEIIN;tr|A4IA90|A4IA90_LEIIN	tr|A0A6L0XRK9|A0A6L0XRK9_LEIIN;tr|A4IA90|A4IA90_LEIIN	RNA_editing_associated_helicase_2_-_putative	LINF_340039200	Leishmania infantum	2				0.623205	3.43209e-05	4.41703e-05	0.129206	0.166285	291.295	280.032			ATP binding [GO:0005524];helicase activity [GO:0004386];RNA binding [GO:0003723]	25	25	25	12.3	265.63	2444
tr|A0A6L0XRM7|A0A6L0XRM7_LEIIN;tr|A4I1L0|A4I1L0_LEIIN	tr|A0A6L0XRM7|A0A6L0XRM7_LEIIN;tr|A4I1L0|A4I1L0_LEIIN	Hypothetical_protein_-_conserved	LINF_250022900	Leishmania infantum	2				0.944726	5.00824e-05	5.24032e-05	1.01222	1.05912	2275.43	1805.72	translation [GO:0006412]	ribosome [GO:0005840]	RNA binding [GO:0003723];structural constituent of ribosome [GO:0003735]	13	13	13	31.8	49.478	440
tr|A0A6L0XRX0|A0A6L0XRX0_LEIIN;tr|A4I1V0|A4I1V0_LEIIN	tr|A0A6L0XRX0|A0A6L0XRX0_LEIIN;tr|A4I1V0|A4I1V0_LEIIN	Hypothetical_protein	LINF_260006000	Leishmania infantum	2				0.670231	7.76929e-06	1.26708e-05	0.310436	0.506286	698.717	845.624		integral component of membrane [GO:0016021]		2	2	2	7.7	25.027	222
tr|A4I2P8|A4I2P8_LEIIN;tr|A0A6L0XRZ3|A0A6L0XRZ3_LEIIN;tr|A4I2P9|A4I2P9_LEIIN	tr|A4I2P8|A4I2P8_LEIIN;tr|A0A6L0XRZ3|A0A6L0XRZ3_LEIIN;tr|A4I2P9|A4I2P9_LEIIN	ATP-binding cassette protein subfamily A, member 8 (ATP-binding_cassette_subfamily_A_-_member_1_-_putative)	putative ABCA8 LINF_270016000 LINJ_27_0830	Leishmania infantum	3				0.627819	4.1787e-06	8.32197e-06	0.0207184	0.0397462	46.4675	65.0215		integral component of membrane [GO:0016021]	ATP binding [GO:0005524];ATPase-coupled transmembrane transporter activity [GO:0042626]	9	9	9	7.4	201.69	1843
tr|A0A6L0XS30|A0A6L0XS30_LEIIN	tr|A0A6L0XS30|A0A6L0XS30_LEIIN	Hypothetical_protein	LINF_320031900	Leishmania infantum	1				0.495861	8.8627e-06	6.97704e-06	0.309853	0.243927	697.306	409.317				3	3	3	9.3	28.603	268
tr|A0A6L0XS43|A0A6L0XS43_LEIIN;tr|A4IAU7|A4IAU7_LEIIN	tr|A0A6L0XS43|A0A6L0XS43_LEIIN;tr|A4IAU7|A4IAU7_LEIIN	Protein_kinase_domain/Protein_tyrosine_kinase/EF-hand_domain_containing_protein_-_putative	LINF_350010000	Leishmania infantum	2				0.165516	3.16824e-06	1.94281e-06	0.0178906	0.0109708	40.2436	19.0453			ATP binding [GO:0005524];calcium ion binding [GO:0005509];protein kinase activity [GO:0004672]	3	3	3	2.2	177.09	1674
tr|A4IAX0|A4IAX0_LEIIN;tr|A0A6L0XS61|A0A6L0XS61_LEIIN	tr|A4IAX0|A4IAX0_LEIIN;tr|A0A6L0XS61|A0A6L0XS61_LEIIN	SET domain-containing protein	LINJ_35_0740	Leishmania infantum	2				0.837348	3.50388e-06	4.85755e-06	0.0434789	0.0555966	97.9699	96.2512				3	3	3	4.5	80.588	729
tr|A0A6L0XSB4|A0A6L0XSB4_LEIIN;tr|A4ID92|A4ID92_LEIIN	tr|A0A6L0XSB4|A0A6L0XSB4_LEIIN;tr|A4ID92|A4ID92_LEIIN	Pre-mRNA_branch_site_protein_p14_-_putative	LINF_360038500	Leishmania infantum	2				0.667905	8.9534e-06	7.18846e-06	0.67339	0.392189	1516.58	716.068			RNA binding [GO:0003723]	4	4	4	20.3	13.296	118
tr|A0A6L0XSB9|A0A6L0XSB9_LEIIN;tr|A4IDA1|A4IDA1_LEIIN	tr|A0A6L0XSB9|A0A6L0XSB9_LEIIN;tr|A4IDA1|A4IDA1_LEIIN	Peptidyl-prolyl cis-trans isomerase (PPIase) (EC 5.2.1.8)	LINF_360039500	Leishmania infantum	2	5.2.1.8			0.432886	3.60589e-05	6.13173e-05	1.67125	2.84193	3762.5	4570.39			peptidyl-prolyl cis-trans isomerase activity [GO:0003755]	5	5	5	33	21.576	200
tr|A0A6L0XSD6|A0A6L0XSD6_LEIIN;tr|A4I8H6|A4I8H6_LEIIN	tr|A0A6L0XSD6|A0A6L0XSD6_LEIIN;tr|A4I8H6|A4I8H6_LEIIN	Roadblock/LC7_domain_containing_protein_-_putative	LINF_320042800	Leishmania infantum	2				0.508736	1.66993e-05	1.27238e-05	1.20799	0.920413	2722.07	1619.16				4	4	4	40.2	13.824	127
tr|A0A6L0XSE1|A0A6L0XSE1_LEIIN;tr|A4IB51|A4IB51_LEIIN	tr|A0A6L0XSE1|A0A6L0XSE1_LEIIN;tr|A4IB51|A4IB51_LEIIN	Hypothetical_protein_-_conserved	LINF_350020000	Leishmania infantum	2				0.295677	8.06875e-06	4.63225e-06	0.255356	0.136702	575.136	242.545				2	2	2	8.8	31.598	283
tr|A0A6L0XSE8|A0A6L0XSE8_LEIIN	tr|A0A6L0XSE8|A0A6L0XSE8_LEIIN	Hypothetical_protein	LINF_270015000	Leishmania infantum	1				0.656906	3.00556e-05	2.68272e-05	1.62806	1.45318	3662.48	2469.33				3	3	3	19.2	18.461	167
tr|A0A6L0XSG8|A0A6L0XSG8_LEIIN	tr|A0A6L0XSG8|A0A6L0XSG8_LEIIN	Dynein_heavy_chain_-_putative	LINF_270033300	Leishmania infantum	1				0.409294	0.000179299	0.000431891	0.365917	0.881411	823.6	1599.6	microtubule-based movement [GO:0007018]	cytoplasm [GO:0005737];dynein complex [GO:0030286];microtubule [GO:0005874]	ATP binding [GO:0005524];ATP-dependent microtubule motor activity, minus-end-directed [GO:0008569]	79	77	76	21	490	4338
tr|A0A6L0XSH0|A0A6L0XSH0_LEIIN	tr|A0A6L0XSH0|A0A6L0XSH0_LEIIN	Hypothetical_protein	LINF_360056600	Leishmania infantum	1				0.179561	2.86672e-05	1.42535e-05	1.60916	0.800082	3620.1	1349.09				6	6	6	40.5	17.815	163
tr|A4I2G5|A4I2G5_LEIIN;tr|A0A6L0XSL3|A0A6L0XSL3_LEIIN	tr|A4I2G5|A4I2G5_LEIIN;tr|A0A6L0XSL3|A0A6L0XSL3_LEIIN	Uncharacterized protein	LINJ_26_2390	Leishmania infantum	2				0.185634	5.10046e-05	6.19804e-05	0.120939	0.146964	272.362	250.663			metal ion binding [GO:0046872];ubiquitin-protein transferase activity [GO:0004842]	35	35	35	10.5	421.74	3984
tr|A0A6L0XSN0|A0A6L0XSN0_LEIIN;tr|A4IDV4|A4IDV4_LEIIN	tr|A0A6L0XSN0|A0A6L0XSN0_LEIIN;tr|A4IDV4|A4IDV4_LEIIN	Mitochondrial_chaperone_BCS1_-_putative	LINF_360063700	Leishmania infantum	2				0.327439	1.17081e-06	4.03966e-06	0.00686986	0.0770459	15.3719	132.485		mitochondrial inner membrane [GO:0005743]	ATP binding [GO:0005524]	4	4	4	11.7	48.867	443
tr|A0A6L0XSN3|A0A6L0XSN3_LEIIN;tr|A4IE59|A4IE59_LEIIN	tr|A0A6L0XSN3|A0A6L0XSN3_LEIIN;tr|A4IE59|A4IE59_LEIIN	DNA-directed_RNA_polymerase_I_subunit_-_putative	LINF_360050600	Leishmania infantum	2				0.917941	3.25397e-06	4.14244e-06	0.159485	0.169573	359.103	285.424	transcription, DNA-templated [GO:0006351]		nucleic acid binding [GO:0003676];zinc ion binding [GO:0008270]	2	2	2	14.3	20.403	189
tr|A0A6L0XSS9|A0A6L0XSS9_LEIIN;tr|A4IBI0|A4IBI0_LEIIN	tr|A0A6L0XSS9|A0A6L0XSS9_LEIIN;tr|A4IBI0|A4IBI0_LEIIN	Hypothetical_protein_-_conserved	LINF_350034500	Leishmania infantum	2				0.738725	3.44927e-06	3.19767e-06	0.0311503	0.0234339	70.0845	42.1152				2	2	2	2.4	110.73	996
tr|A4IDN8|A4IDN8_LEIIN;tr|A0A6L0XST4|A0A6L0XST4_LEIIN	tr|A4IDN8|A4IDN8_LEIIN;tr|A0A6L0XST4|A0A6L0XST4_LEIIN	Uncharacterized protein	LINJ_36_4820	Leishmania infantum	2				0.215406	5.06624e-06	1.78401e-06	0.0712091	0.0231908	160.713	40.3973				4	4	4	7.1	71.146	664
tr|A4I3J3|A4I3J3_LEIIN;tr|A0A6L0XST5|A0A6L0XST5_LEIIN	tr|A4I3J3|A4I3J3_LEIIN;tr|A0A6L0XST5|A0A6L0XST5_LEIIN	Putative long-chain-fatty-acid-CoA ligase (EC 6.2.1.3) (Fragment)	LINJ_28_1250	Leishmania infantum	2	6.2.1.3			0.304661	1.34737e-05	1.83167e-05	0.166474	0.226311	375.72	385.626			long-chain fatty acid-CoA ligase activity [GO:0004467]	8	8	8	10.3	80.936	736
tr|A4IE11|A4IE11_LEIIN;tr|A0A6L0XST6|A0A6L0XST6_LEIIN	tr|A4IE11|A4IE11_LEIIN;tr|A0A6L0XST6|A0A6L0XST6_LEIIN	WW domain-containing protein	LINJ_36_6240	Leishmania infantum	2				0.0581597	2.08087e-06	1.30139e-06	0.0445039	0.0160117	100.056	27.1194			nucleic acid binding [GO:0003676]	2	2	2	6	46.757	430
tr|A0A6L0XSW7|A0A6L0XSW7_LEIIN;tr|E9AHG1|E9AHG1_LEIIN	tr|A0A6L0XSW7|A0A6L0XSW7_LEIIN;tr|E9AHG1|E9AHG1_LEIIN	Dpy-30_motif_containing_protein_-_putative	LINF_270026600	Leishmania infantum	2				0.549939	4.84783e-05	4.43656e-05	0.298732	0.273389	672.4	461.761			adenylate kinase activity [GO:0004017];ATP binding [GO:0005524];cytidylate kinase activity [GO:0004127]	15	15	15	12.1	162.28	1517
tr|A0A6L0XSX3|A0A6L0XSX3_LEIIN;tr|A4IBN1|A4IBN1_LEIIN	tr|A0A6L0XSX3|A0A6L0XSX3_LEIIN;tr|A4IBN1|A4IBN1_LEIIN	Hypothetical_protein_-_conserved	LINF_350039500	Leishmania infantum	2				0.647777	1.40019e-05	1.1669e-05	0.185812	0.154853	418.277	264.96				6	6	6	10.2	75.355	676
tr|A0A6L0XSY3|A0A6L0XSY3_LEIIN;tr|A4IE37|A4IE37_LEIIN	tr|A0A6L0XSY3|A0A6L0XSY3_LEIIN;tr|A4IE37|A4IE37_LEIIN	Homocysteine_S-methyltransferase_-_putative	LINF_360073700	Leishmania infantum	2				0.334212	0.000107318	7.05696e-05	2.93531	1.93019	6602.74	3353.45	methionine biosynthetic process [GO:0009086];methylation [GO:0032259]		betaine-homocysteine S-methyltransferase activity [GO:0047150];zinc ion binding [GO:0008270]	12	12	12	44	36.561	339
tr|A0A6L0XT05|A0A6L0XT05_LEIIN;tr|A4ICJ8|A4ICJ8_LEIIN	tr|A0A6L0XT05|A0A6L0XT05_LEIIN;tr|A4ICJ8|A4ICJ8_LEIIN	Hypothetical_protein_-_conserved	LINF_360019900	Leishmania infantum	2				0.731089	6.40729e-05	5.60991e-05	1.05773	0.926095	2380.34	1577.89				15	15	15	30.5	60.576	550
tr|A0A6L0XT16|A0A6L0XT16_LEIIN;tr|A4I3U6|A4I3U6_LEIIN	tr|A0A6L0XT16|A0A6L0XT16_LEIIN;tr|A4I3U6|A4I3U6_LEIIN	Mitochondrial_import_receptor_subunit_ATOM69_-_putative	LINF_280028400	Leishmania infantum	2				0.700525	0.000361957	0.00033556	5.08766	4.71663	11446.8	8054.37				30	30	30	58.2	71.144	651
tr|A4ICK3|A4ICK3_LEIIN;tr|A0A6L0XT95|A0A6L0XT95_LEIIN	tr|A4ICK3|A4ICK3_LEIIN;tr|A0A6L0XT95|A0A6L0XT95_LEIIN	J domain-containing protein	LINJ_36_1380	Leishmania infantum	2				0.0499693	1.25562e-05	2.81314e-05	0.365931	0.819846	823.678	1398.44		integral component of membrane [GO:0016021]		9	9	9	36.8	34.313	315
tr|A4IE36|A4IE36_LEIIN;tr|A0A6L0XTA4|A0A6L0XTA4_LEIIN	tr|A4IE36|A4IE36_LEIIN;tr|A0A6L0XTA4|A0A6L0XTA4_LEIIN	Serine/threonine-protein kinase TOR (EC 2.7.11.1)	TOR1 LINJ_36_6580	Leishmania infantum	2	2.7.11.1			0.0476375	8.97738e-05	0.000117685	0.308057	0.403832	693.719	686.418			ATP binding [GO:0005524];protein serine kinase activity [GO:0106310];protein threonine kinase activity [GO:0106311];protein-containing complex binding [GO:0044877]	34	34	34	14.7	291.42	2613
tr|A0A6L0XTA9|A0A6L0XTA9_LEIIN;tr|A0A1I9ZK40|A0A1I9ZK40_LEIIN	tr|A0A6L0XTA9|A0A6L0XTA9_LEIIN	Hypothetical_protein_-_conserved	LINF_280039600	Leishmania infantum	2				0.399492	1.48972e-05	3.41418e-05	0.167471	0.383814	377.797	631.037				4	4	4	23.9	88.954	955
tr|A0A6L0XTC6|A0A6L0XTC6_LEIIN;tr|A4ICA5|A4ICA5_LEIIN;tr|A0A6L0XUX2|A0A6L0XUX2_LEIIN;tr|A4ICA2|A4ICA2_LEIIN	tr|A0A6L0XTC6|A0A6L0XTC6_LEIIN;tr|A4ICA5|A4ICA5_LEIIN;tr|A0A6L0XUX2|A0A6L0XUX2_LEIIN;tr|A4ICA2|A4ICA2_LEIIN	Tartrate-sensitive_acid_phosphatase_acp-3.2_-_putative	LINF_360076300	Leishmania infantum	4				0.801411	2.46864e-05	2.69522e-05	0.363956	0.39736	820.067	681.934				5	5	5	9.1	67.828	639
tr|A0A6L0XTE9|A0A6L0XTE9_LEIIN;tr|A4ICB1|A4ICB1_LEIIN	tr|A0A6L0XTE9|A0A6L0XTE9_LEIIN;tr|A4ICB1|A4ICB1_LEIIN	Hypothetical_protein_-_conserved	LINF_360076900	Leishmania infantum	2				0.271003	8.67749e-06	5.04831e-06	0.135783	0.0789946	305.346	137.731				5	5	5	9.8	63.907	590
tr|A0A6L0XTJ6|A0A6L0XTJ6_LEIIN;tr|A4ID73|A4ID73_LEIIN	tr|A0A6L0XTJ6|A0A6L0XTJ6_LEIIN;tr|A4ID73|A4ID73_LEIIN	Hypothetical_protein_-_conserved	LINF_360040700	Leishmania infantum	2				0.108138	3.9502e-05	9.32426e-05	1.14575	2.70449	2578.73	4545.77		integral component of membrane [GO:0016021]		11	11	11	49.2	34.477	307
tr|A0A6L0XTM1|A0A6L0XTM1_LEIIN;tr|A4HRS6|A4HRS6_LEIIN;tr|A4I334|A4I334_LEIIN;tr|A4HRR3|A4HRR3_LEIIN	tr|A0A6L0XTM1|A0A6L0XTM1_LEIIN;tr|A4HRS6|A4HRS6_LEIIN	DNA-directed RNA polymerase III subunit RPC3 (RNA polymerase III subunit C3)	LINF_270033400	Leishmania infantum	4				0.0861235	3.64823e-05	2.53691e-05	0.558319	0.388245	1256.2	648.424		RNA polymerase III complex [GO:0005666]	DNA-directed 5'-3' RNA polymerase activity [GO:0003899];single-stranded DNA binding [GO:0003697]	10	10	10	19	65.343	604
tr|A0A6L0XTS2|A0A6L0XTS2_LEIIN;tr|A4ICJ9|A4ICJ9_LEIIN	tr|A0A6L0XTS2|A0A6L0XTS2_LEIIN;tr|A4ICJ9|A4ICJ9_LEIIN	Transitional_endoplasmic_reticulum_ATPase_-_putative	LINF_360019800	Leishmania infantum	2				0.311031	0.00143737	0.00183175	16.5481	21.0886	37257.4	35488.7			ATP binding [GO:0005524];hydrolase activity [GO:0016787]	44	44	44	69.5	86.86	784
tr|A0A6L0XTT1|A0A6L0XTT1_LEIIN;tr|A4I9S3|A4I9S3_LEIIN	tr|A0A6L0XTT1|A0A6L0XTT1_LEIIN;tr|A4I9S3|A4I9S3_LEIIN	Hypothetical_protein_-_conserved	LINF_340018000	Leishmania infantum	2				0.833506	1.11241e-06	1.0274e-06	0.00424358	0.00120248	9.52953	2.22067				2	2	2	0.9	262.14	2464
tr|A4I3G4|A4I3G4_LEIIN;tr|A0A6L0XTW9|A0A6L0XTW9_LEIIN	tr|A4I3G4|A4I3G4_LEIIN;tr|A0A6L0XTW9|A0A6L0XTW9_LEIIN	Uncharacterized protein	LINJ_28_0960	Leishmania infantum	2				0.814986	1.0907e-05	1.19476e-05	0.345956	0.370066	778.92	648.12				9	9	9	38.2	31.527	293
tr|A0A6L0XTX4|A0A6L0XTX4_LEIIN;tr|A4I3U5|A4I3U5_LEIIN	tr|A0A6L0XTX4|A0A6L0XTX4_LEIIN;tr|A4I3U5|A4I3U5_LEIIN	Methyltransferase_domain_containing_protein_-_putative	LINF_280028300	Leishmania infantum	2				0.0319415	8.89089e-05	0.000149983	3.39827	5.73266	7648.58	9535.9	methylation [GO:0032259]		methyltransferase activity [GO:0008168]	13	13	13	63.8	26.163	232
tr|A0A6L0XTY2|A0A6L0XTY2_LEIIN;tr|A4I4S4|A4I4S4_LEIIN	tr|A0A6L0XTY2|A0A6L0XTY2_LEIIN;tr|A4I4S4|A4I4S4_LEIIN	Cdc2-related_kinase_10_-_putative	LINF_290029200	Leishmania infantum	2				0.890309	2.05164e-06	2.16612e-06	0.0424612	0.0370376	95.745	56.3593			ATP binding [GO:0005524];protein kinase activity [GO:0004672]	2	2	2	4.9	48.318	428
tr|A4ID42|A4ID42_LEIIN;tr|A0A6L0XTY3|A0A6L0XTY3_LEIIN	tr|A4ID42|A4ID42_LEIIN;tr|A0A6L0XTY3|A0A6L0XTY3_LEIIN	Uncharacterized protein	LINJ_36_3720	Leishmania infantum	2				0.757576	4.02369e-06	2.54601e-06	0.0884328	0.0559564	198.522	93.7041	biosynthetic process [GO:0009058]		transferase activity [GO:0016740]	4	4	4	11.5	45.5	392
tr|A4IDU6|A4IDU6_LEIIN;tr|A0A6L0XU47|A0A6L0XU47_LEIIN	tr|A4IDU6|A4IDU6_LEIIN;tr|A0A6L0XU47|A0A6L0XU47_LEIIN	Uncharacterized protein	LINJ_36_5480	Leishmania infantum	2				0.634249	6.24223e-06	4.05847e-06	0.0171203	0.00760902	38.5975	13.7389				3	3	3	2.4	364.61	3381
tr|A0A6L0XU93|A0A6L0XU93_LEIIN;tr|A4I480|A4I480_LEIIN	tr|A0A6L0XU93|A0A6L0XU93_LEIIN;tr|A4I480|A4I480_LEIIN	Hypothetical_protein_-_conserved	LINF_290007700	Leishmania infantum	2			+	0.0221481	2.50302e-05	2.00464e-06	0.933301	0.037842	2098.12	67.221				3	3	3	17.7	26.819	249
tr|A0A6L0XUF6|A0A6L0XUF6_LEIIN;tr|A4IE31|A4IE31_LEIIN	tr|A0A6L0XUF6|A0A6L0XUF6_LEIIN;tr|A4IE31|A4IE31_LEIIN	Hypothetical_protein_-_conserved	LINF_360072000	Leishmania infantum	2				0.797621	3.36768e-06	3.58854e-06	0.0289196	0.0308161	64.8966	51.8224			oxidoreductase activity [GO:0016491]	5	5	5	5.1	116.45	1093
tr|A4I4F7|A4I4F7_LEIIN;tr|A0A6L0XUH3|A0A6L0XUH3_LEIIN	tr|A4I4F7|A4I4F7_LEIIN;tr|A0A6L0XUH3|A0A6L0XUH3_LEIIN	Uncharacterized protein (Fragment)	LINJ_29_1080	Leishmania infantum	2				0.0498485	1.11982e-05	4.44766e-06	0.119491	0.0474589	269.022	84.1372				7	7	7	8.4	93.716	888
tr|A0A6L0XUJ4|A0A6L0XUJ4_LEIIN	tr|A0A6L0XUJ4|A0A6L0XUJ4_LEIIN	Hsp70	LINF_280035700	Leishmania infantum	1				0.607046	1.72787e-05	4.96696e-06	0.655608	0.185151	1482.46	295.875			ATP binding [GO:0005524]	9	1	1	35.9	25.809	234
tr|A0A6L0XUM8|A0A6L0XUM8_LEIIN;tr|E9AHH2|E9AHH2_LEIIN	tr|A0A6L0XUM8|A0A6L0XUM8_LEIIN;tr|E9AHH2|E9AHH2_LEIIN	Hypothetical_protein_-_conserved	LINF_280039700	Leishmania infantum	2				0.487709	5.78172e-05	4.03973e-05	0.383811	0.268171	864.924	454.206				9	9	9	37.9	150.64	1516
tr|A0A6L0XV37|A0A6L0XV37_LEIIN;tr|A4I4M6|A4I4M6_LEIIN	tr|A0A6L0XV37|A0A6L0XV37_LEIIN;tr|A4I4M6|A4I4M6_LEIIN	Hypothetical_protein_-_conserved	LINF_290023100	Leishmania infantum	2				0.25435	2.03678e-05	3.18831e-05	0.0878945	0.137587	197.63	233.575				16	16	16	9	231.73	2149
tr|A0A6L0XV67|A0A6L0XV67_LEIIN;tr|A4IDX5|A4IDX5_LEIIN	tr|A0A6L0XV67|A0A6L0XV67_LEIIN;tr|A4IDX5|A4IDX5_LEIIN	Nuclease-related_domain_containing_protein_-_putative	LINF_360065900	Leishmania infantum	2				0.622013	2.09443e-05	1.29018e-05	0.421764	0.259807	945.891	440.172		integral component of membrane [GO:0016021]		5	5	5	16.6	49.659	439
tr|A4I573|A4I573_LEIIN;tr|A0A6L0XV75|A0A6L0XV75_LEIIN	tr|A4I573|A4I573_LEIIN;tr|A0A6L0XV75|A0A6L0XV75_LEIIN	Putative eukaryotic translation initiation factor 4e	LINJ_30_0460	Leishmania infantum	2				0.295511	2.79685e-05	1.8916e-05	0.828768	0.560523	1864.74	961.311			translation initiation factor activity [GO:0003743]	5	5	5	22.1	33.747	308
tr|A0A6L0XVA8|A0A6L0XVA8_LEIIN;tr|A4IBB9|A4IBB9_LEIIN	tr|A0A6L0XVA8|A0A6L0XVA8_LEIIN;tr|A4IBB9|A4IBB9_LEIIN	ATP-dependent_RNA_helicase-like_protein	LINF_350028000	Leishmania infantum	2				0.0581616	0.000190592	0.000114375	1.49966	0.899952	3377.92	1508.82			ATP binding [GO:0005524];helicase activity [GO:0004386]	26	26	26	30.1	127.09	1150
tr|A0A6L0XVD1|A0A6L0XVD1_LEIIN;tr|A4I4W9|A4I4W9_LEIIN	tr|A0A6L0XVD1|A0A6L0XVD1_LEIIN;tr|A4I4W9|A4I4W9_LEIIN	Domain_of_uncharacterized_function_(DUF4586)_-_pu tative	LINF_290033400	Leishmania infantum	2				0.227805	1.80672e-05	6.85925e-06	0.475626	0.167667	1069.55	318.36		cytoplasm [GO:0005737];microtubule organizing center [GO:0005815]		3	3	3	7.1	37.986	340
tr|A0A6L0XVI1|A0A6L0XVI1_LEIIN	tr|A0A6L0XVI1|A0A6L0XVI1_LEIIN	Y113g7b.23_protein-like_protein	LINF_360077400	Leishmania infantum	1				0.334231	6.26059e-06	2.18645e-06	0.162584	0.0439851	367.174	81.0384				2	2	2	7.2	38.507	362
tr|A4I5K3|A4I5K3_LEIIN;tr|A0A6L0XVK4|A0A6L0XVK4_LEIIN	tr|A4I5K3|A4I5K3_LEIIN;tr|A0A6L0XVK4|A0A6L0XVK4_LEIIN	Uncharacterized protein	LINJ_30_1760	Leishmania infantum	2				0.874834	9.14135e-05	9.61199e-05	0.434062	0.456409	977.295	770.633				36	36	36	21.8	210.6	1951
tr|A4I6U1|A4I6U1_LEIIN;tr|A0A6L0XVX2|A0A6L0XVX2_LEIIN;tr|A0A6L0XWP8|A0A6L0XWP8_LEIIN;tr|A0A6L0XM41|A0A6L0XM41_LEIIN	tr|A4I6U1|A4I6U1_LEIIN;tr|A0A6L0XVX2|A0A6L0XVX2_LEIIN;tr|A0A6L0XWP8|A0A6L0XWP8_LEIIN;tr|A0A6L0XM41|A0A6L0XM41_LEIIN	Putative 3-ketoacyl-CoA thiolase-like protein (EC 2.3.1.16)	LINJ_31_1660	Leishmania infantum	4	2.3.1.16			0.674158	0.000638384	0.000698822	13.5988	14.8863	30611.9	25027.1			acetyl-CoA C-acyltransferase activity [GO:0003988]	21	21	21	54.8	46.944	440
tr|A4I6X8|A4I6X8_LEIIN;tr|A0A6L0XVZ9|A0A6L0XVZ9_LEIIN;tr|A0A6L0XWS6|A0A6L0XWS6_LEIIN;tr|A4I6W5|A4I6W5_LEIIN	tr|A4I6X8|A4I6X8_LEIIN;tr|A0A6L0XVZ9|A0A6L0XVZ9_LEIIN;tr|A0A6L0XWS6|A0A6L0XWS6_LEIIN;tr|A4I6W5|A4I6W5_LEIIN	Mannosyltransferase-like protein	LINJ_31_1920	Leishmania infantum	4				0.708934	1.5327e-05	1.35848e-05	0.163005	0.144476	366.831	241.294			glycosyltransferase activity [GO:0016757]	11	11	11	15.5	94.028	857
tr|A0A6L0XW10|A0A6L0XW10_LEIIN;tr|A4I5N4|A4I5N4_LEIIN	tr|A0A6L0XW10|A0A6L0XW10_LEIIN;tr|A4I5N4|A4I5N4_LEIIN	Hypothetical_protein_-_conserved	LINF_300025700	Leishmania infantum	2				0.43551	1.50231e-06	2.10506e-06	0.0145841	0.0128923	32.8383	22.517		integral component of membrane [GO:0016021]		2	2	2	3.3	103.01	941
tr|A0A6L0XW40|A0A6L0XW40_LEIIN;tr|A4ICX6|A4ICX6_LEIIN	tr|A0A6L0XW40|A0A6L0XW40_LEIIN;tr|A4ICX6|A4ICX6_LEIIN	Hypothetical_protein_-_conserved	LINF_360006100	Leishmania infantum	2				0.0413523	1.50653e-05	4.40787e-06	0.155645	0.0455392	350.045	81.1085				4	4	4	5.4	96.793	849
tr|A0A6L0XW55|A0A6L0XW55_LEIIN;tr|A4I739|A4I739_LEIIN	tr|A0A6L0XW55|A0A6L0XW55_LEIIN;tr|A4I739|A4I739_LEIIN	p-nitrophenylphosphatase_-_putative	LINF_310031600	Leishmania infantum	2				0.482923	3.97177e-05	2.99853e-05	1.0221	0.771644	2299.02	1342.29				10	10	10	30.8	38.859	364
tr|A0A6L0XW80|A0A6L0XW80_LEIIN;tr|A4ICS9|A4ICS9_LEIIN	tr|A0A6L0XW80|A0A6L0XW80_LEIIN;tr|A4ICS9|A4ICS9_LEIIN	Hypothetical_protein_-_conserved	LINF_360011100	Leishmania infantum	2				0.169016	5.45291e-05	3.24734e-05	1.88408	1.12202	4238.84	1928.88				13	13	13	52	28.942	248
tr|A0A6L0XXA5|A0A6L0XXA5_LEIIN;tr|A4I897|A4I897_LEIIN	tr|A0A6L0XXA5|A0A6L0XXA5_LEIIN;tr|A4I897|A4I897_LEIIN	Hypothetical_protein_-_conserved	LINF_320034600	Leishmania infantum	2				0.375278	9.96059e-06	5.56095e-06	0.107309	0.0534068	241.013	101.185				3	3	3	4.1	92.822	872
tr|A0A6L0XXA6|A0A6L0XXA6_LEIIN;tr|A4ID01|A4ID01_LEIIN	tr|A0A6L0XXA6|A0A6L0XXA6_LEIIN;tr|A4ID01|A4ID01_LEIIN	Hypothetical_protein_-_conserved	LINF_360048400	Leishmania infantum	2				0.1177	4.72295e-05	1.65142e-05	1.65549	0.578857	3724.68	1067.64				10	10	10	48.8	28.529	250
tr|A4I7N1|A4I7N1_LEIIN;tr|A0A6L0XXB1|A0A6L0XXB1_LEIIN	tr|A4I7N1|A4I7N1_LEIIN;tr|A0A6L0XXB1|A0A6L0XXB1_LEIIN	Uncharacterized protein	LINJ_32_0540	Leishmania infantum	2				0.288036	4.77518e-05	3.4708e-05	1.18585	0.861925	2667.72	1447.79		integral component of membrane [GO:0016021]		10	10	10	33.9	40.268	363
tr|A0A6L0XXC5|A0A6L0XXC5_LEIIN;tr|A4I769|A4I769_LEIIN	tr|A0A6L0XXC5|A0A6L0XXC5_LEIIN;tr|A4I769|A4I769_LEIIN	2-oxoglutarate_dehydrogenase_-_e3_component_-_lipoamidedehydrogenase-like_protein	LINF_310034500	Leishmania infantum	2				0.0383472	5.23171e-05	0.000105086	0.933084	1.87423	2101.56	3109.23	cell redox homeostasis [GO:0045454]		flavin adenine dinucleotide binding [GO:0050660];oxidoreductase activity [GO:0016491]	16	16	16	41.5	56.069	518
tr|A0A6L0XXE2|A0A6L0XXE2_LEIIN;tr|A4I8D3|A4I8D3_LEIIN	tr|A0A6L0XXE2|A0A6L0XXE2_LEIIN;tr|A4I8D3|A4I8D3_LEIIN	ATP-binding_cassette_protein_subfamily_B_-_member_3_-_putative	LINF_320038400	Leishmania infantum	2				0.0492144	4.66002e-05	0.000104002	0.482244	1.07627	1086.4	1813.46		integral component of membrane [GO:0016021]	ATP binding [GO:0005524];ATPase-coupled transmembrane transporter activity [GO:0042626]	17	17	17	24.5	96.632	891
tr|A0A6L0XXG3|A0A6L0XXG3_LEIIN;tr|A4I7A4|A4I7A4_LEIIN	tr|A0A6L0XXG3|A0A6L0XXG3_LEIIN;tr|A4I7A4|A4I7A4_LEIIN	Hypothetical_protein_-_conserved	LINF_310038700	Leishmania infantum	2				0.12371	1.96832e-06	5.60909e-06	0.00924917	0.0263572	20.8946	46.8567				8	8	8	4.3	212.81	1912
tr|A4I7G9|A4I7G9_LEIIN;tr|A0A6L0XXJ8|A0A6L0XXJ8_LEIIN	tr|A4I7G9|A4I7G9_LEIIN;tr|A0A6L0XXJ8|A0A6L0XXJ8_LEIIN	Uncharacterized protein	LINJ_32_0060	Leishmania infantum	2				0.971465	2.91636e-06	3.33662e-06	0.0702263	0.0436573	158.067	78.8224				4	4	4	14.1	41.528	382
tr|A0A6L0XXN4|A0A6L0XXN4_LEIIN;tr|A4I8N9|A4I8N9_LEIIN	tr|A0A6L0XXN4|A0A6L0XXN4_LEIIN;tr|A4I8N9|A4I8N9_LEIIN	Hypothetical_protein_-_conserved	LINF_330007300	Leishmania infantum	2				0.505206	7.10471e-06	4.26593e-06	0.320378	0.182378	721.984	296.406				3	3	3	20.2	22.176	203
tr|A0A6L0XXS7|A0A6L0XXS7_LEIIN	tr|A0A6L0XXS7|A0A6L0XXS7_LEIIN	Hypothetical_protein	LINF_320031400	Leishmania infantum	1				0.0958375	2.36516e-06	1.14617e-05	0.300911	1.45823	674.752	2369.11				2	2	2	34.7	7.86	72
tr|A4I8B4|A4I8B4_LEIIN;tr|A0A6L0XXX5|A0A6L0XXX5_LEIIN	tr|A4I8B4|A4I8B4_LEIIN;tr|A0A6L0XXX5|A0A6L0XXX5_LEIIN	Tubulin-tyrosine ligase-like protein (EC 6.3.2.25)	LINJ_32_3080	Leishmania infantum	2	6.3.2.25			0.254237	0.000340146	0.000129575	6.00371	2.28705	13513.8	3974.07	cellular protein modification process [GO:0006464]		tubulin-tyrosine ligase activity [GO:0004835]	5	5	5	10.9	56.656	495
tr|A4I9D5|A4I9D5_LEIIN;tr|A0A6L0XYF1|A0A6L0XYF1_LEIIN	tr|A4I9D5|A4I9D5_LEIIN;tr|A0A6L0XYF1|A0A6L0XYF1_LEIIN	Uncharacterized protein	LINJ_33_3090	Leishmania infantum	2				0.118578	1.21791e-06	6.14111e-06	0	0.0397482	0	70.889				2	2	2	1.8	134.07	1267
tr|A0A6L0XYG2|A0A6L0XYG2_LEIIN;tr|A4I8T3|A4I8T3_LEIIN	tr|A0A6L0XYG2|A0A6L0XYG2_LEIIN;tr|A4I8T3|A4I8T3_LEIIN	Serine/threonine-protein phosphatase 2A 55 kDa regulatory subunit B	LINF_330013600	Leishmania infantum	2				0.619543	3.88418e-06	2.94984e-06	0.046682	0.030579	105.338	53.5097		protein phosphatase type 2A complex [GO:0000159]	protein phosphatase regulator activity [GO:0019888]	4	4	4	4.5	83.205	780
tr|A0A6L0XYX3|A0A6L0XYX3_LEIIN;tr|A4I8U3|A4I8U3_LEIIN	tr|A0A6L0XYX3|A0A6L0XYX3_LEIIN;tr|A4I8U3|A4I8U3_LEIIN	NLI_interacting_factor-like_phosphatase_-_putative	LINF_330014800	Leishmania infantum	2				0.994938	5.78807e-06	7.17753e-06	0.0434475	0.0538773	97.7765	93.7126				7	7	7	6.2	133.22	1270
tr|A0A6L0XYZ2|A0A6L0XYZ2_LEIIN;tr|A4I8V9|A4I8V9_LEIIN	tr|A0A6L0XYZ2|A0A6L0XYZ2_LEIIN;tr|A4I8V9|A4I8V9_LEIIN	WD_domain_-_G-beta_repeat_-_putative	LINF_330016900	Leishmania infantum	2				0.912812	6.86972e-06	8.54469e-06	0.0412571	0.0493985	93.0563	80.8031				7	7	7	4.9	166.51	1569
tr|A4I9N6|A4I9N6_LEIIN;tr|A0A6L0XZC3|A0A6L0XZC3_LEIIN	tr|A4I9N6|A4I9N6_LEIIN;tr|A0A6L0XZC3|A0A6L0XZC3_LEIIN	Uncharacterized protein	LINJ_34_0680	Leishmania infantum	2				0.954688	5.56115e-06	1.02536e-05	0.0552195	0.0932958	124.327	169.593				3	3	3	3.1	100.71	927
tr|A0A6L0XZF2|A0A6L0XZF2_LEIIN;tr|A4I999|A4I999_LEIIN	tr|A0A6L0XZF2|A0A6L0XZF2_LEIIN;tr|A4I999|A4I999_LEIIN	Hypothetical_protein_-_conserved	LINF_330035200	Leishmania infantum	2				0.3335	5.82708e-06	3.63616e-06	0.0530555	0.0331072	119.371	60.2783				4	4	4	4.2	109.83	1052
tr|A0A6L0XZH3|A0A6L0XZH3_LEIIN	tr|A0A6L0XZH3|A0A6L0XZH3_LEIIN	Hypothetical_protein	LINF_340018500	Leishmania infantum	1				0.183505	0.000276146	6.0572e-05	13.7359	2.99109	30917.1	5362.78				3	3	3	16.8	20.104	179
tr|A0A6L0XZK5|A0A6L0XZK5_LEIIN;tr|A4I9F3|A4I9F3_LEIIN	tr|A0A6L0XZK5|A0A6L0XZK5_LEIIN;tr|A4I9F3|A4I9F3_LEIIN	Hypothetical_protein_-_conserved	LINF_330041300	Leishmania infantum	2				0.715068	5.86636e-05	5.32578e-05	0.536967	0.487486	1209.17	827.099		integral component of membrane [GO:0016021]		15	15	15	19	109.25	1017
tr|A0A6L0XZL3|A0A6L0XZL3_LEIIN	tr|A0A6L0XZL3|A0A6L0XZL3_LEIIN	Zn-finger_in_Ran_binding_protein_and_others_-_putative	LINF_330042300	Leishmania infantum	1				0.494519	2.07399e-05	1.69367e-05	0.634907	0.518482	1428.7	870.116			metal ion binding [GO:0046872]	4	4	4	12.2	32.666	304
tr|A4IA32|A4IA32_LEIIN;tr|A0A6L0XZT9|A0A6L0XZT9_LEIIN;tr|A0A6L0XZ89|A0A6L0XZ89_LEIIN	tr|A4IA32|A4IA32_LEIIN;tr|A0A6L0XZT9|A0A6L0XZT9_LEIIN;tr|A0A6L0XZ89|A0A6L0XZ89_LEIIN	Uncharacterized protein	LINJ_34_2390	Leishmania infantum	3				0.993839	0.000114213	0.000141887	0.798975	0.992567	1798.55	1708.67				7	7	7	28.8	142.95	1342
tr|A0A6L0XZW7|A0A6L0XZW7_LEIIN;tr|A4I9R1|A4I9R1_LEIIN	tr|A0A6L0XZW7|A0A6L0XZW7_LEIIN;tr|A4I9R1|A4I9R1_LEIIN	Hypothetical_protein_-_conserved	LINF_340016400	Leishmania infantum	2				0.0610107	5.64926e-06	2.35636e-06	0.088055	0.0164058	198.286	32.2477				2	2	2	4.4	64.156	588
tr|A0A6L0XZZ1|A0A6L0XZZ1_LEIIN;tr|A4IAV3|A4IAV3_LEIIN	tr|A0A6L0XZZ1|A0A6L0XZZ1_LEIIN;tr|A4IAV3|A4IAV3_LEIIN	Phosphatidylinositol-4-phosphate_5-kinase-like_-_putative	LINF_350010300	Leishmania infantum	2				0.208244	3.48806e-06	1.73598e-06	0.0300177	0	67.6129	0			ATP binding [GO:0005524];phosphatidylinositol phosphate kinase activity [GO:0016307]	3	3	3	3.1	116.2	1083
tr|A0A6L0Y084|A0A6L0Y084_LEIIN;tr|A4IAI0|A4IAI0_LEIIN	tr|A0A6L0Y084|A0A6L0Y084_LEIIN;tr|A4IAI0|A4IAI0_LEIIN	GRIP_domain_containing_protein_-_putative	LINF_340048700	Leishmania infantum	2				0.216572	1.74223e-06	1.50431e-05	0.0260627	0.321008	58.7927	560.826				4	4	4	17.7	46.862	423
tr|A0A6L0Y0L1|A0A6L0Y0L1_LEIIN;tr|A4IB09|A4IB09_LEIIN	tr|A0A6L0Y0L1|A0A6L0Y0L1_LEIIN;tr|A4IB09|A4IB09_LEIIN	Dolichyl-diphosphooligosaccharide--protein glycotransferase (EC 2.4.99.18)	LINF_350016200	Leishmania infantum	2	2.4.99.18	PATHWAY: Protein modification;protein glycosylation. {ECO:0000256|ARBA:ARBA00004922}.		0.560944	0.000775894	0.000674071	8.40285	7.30012	18908.8	12382.1	protein glycosylation [GO:0006486]	integral component of membrane [GO:0016021]	dolichyl-diphosphooligosaccharide-protein glycotransferase activity [GO:0004579];metal ion binding [GO:0046872]	23	23	7	32.7	92.337	838
tr|A0A6L0Y0M0|A0A6L0Y0M0_LEIIN;tr|A4IBI3|A4IBI3_LEIIN	tr|A0A6L0Y0M0|A0A6L0Y0M0_LEIIN;tr|A4IBI3|A4IBI3_LEIIN	PPR_repeat /Pentatricopeptide_repeat_domain_containing_protein_-_putative	LINF_350034800	Leishmania infantum	2				0.378123	1.81706e-05	1.16738e-05	0.154001	0.0989391	346.529	164.341				11	11	11	11.7	117.99	1050
tr|A0A6L0Y0Y0|A0A6L0Y0Y0_LEIIN;tr|A4IAQ1|A4IAQ1_LEIIN;tr|A4IAQ0|A4IAQ0_LEIIN	tr|A0A6L0Y0Y0|A0A6L0Y0Y0_LEIIN;tr|A4IAQ1|A4IAQ1_LEIIN	Pyruvate kinase (EC 2.7.1.40)	LINF_350005400	Leishmania infantum	3	2.7.1.40	glycolysis;PATHWAY: Carbohydrate degradation;pyruvate from D-glyceraldehyde 3-phosphate: step 5/5. {ECO:0000256|ARBA:ARBA00004997, ECO:0000256|RuleBase:RU000504}.		0.481962	0.00120989	0.00109604	22.2911	20.1934	50168	34498.1			ATP binding [GO:0005524];kinase activity [GO:0016301];magnesium ion binding [GO:0000287];potassium ion binding [GO:0030955];pyruvate kinase activity [GO:0004743]	25	25	4	64.7	54.277	499
tr|A0A6L0Y1E9|A0A6L0Y1E9_LEIIN;tr|A4IBZ4|A4IBZ4_LEIIN	tr|A0A6L0Y1E9|A0A6L0Y1E9_LEIIN;tr|A4IBZ4|A4IBZ4_LEIIN	Uncharacterized_conserved_protein_-_putative	LINF_350051200	Leishmania infantum	2				0.335845	1.03165e-05	5.9256e-06	0.100424	0.0546359	225.854	93.1563				5	5	5	6.5	102.73	925
tr|A0A6L0Y1F0|A0A6L0Y1F0_LEIIN;tr|A4IB75|A4IB75_LEIIN	tr|A0A6L0Y1F0|A0A6L0Y1F0_LEIIN;tr|A4IB75|A4IB75_LEIIN	Dynein light chain roadblock	LINF_350022400	Leishmania infantum	2				0.263453	0.00011927	6.73574e-05	10.8192	6.11006	24372.4	10837	microtubule-based movement [GO:0007018]	cytoplasm [GO:0005737];cytoplasmic dynein complex [GO:0005868];microtubule [GO:0005874]	dynein intermediate chain binding [GO:0045505]	6	6	6	76.3	11.024	97
tr|A4IC35|A4IC35_LEIIN;tr|A0A6L0Y1K2|A0A6L0Y1K2_LEIIN	tr|A4IC35|A4IC35_LEIIN;tr|A0A6L0Y1K2|A0A6L0Y1K2_LEIIN	Uncharacterized protein	LINJ_35_5140	Leishmania infantum	2				0.562457	1.47986e-05	1.16203e-05	0.432998	0.340005	972.953	569.84				7	7	7	24	34.177	312
tr|A0A6L0Y1L4|A0A6L0Y1L4_LEIIN;tr|A4ICK6|A4ICK6_LEIIN	tr|A0A6L0Y1L4|A0A6L0Y1L4_LEIIN;tr|A4ICK6|A4ICK6_LEIIN	Hypothetical_protein_-_conserved	LINF_360018700	Leishmania infantum	2				0.119414	4.96893e-06	1.21081e-05	0.0831454	0.202605	187.268	326.313				6	6	6	13.2	59.762	544
tr|A0A6L0Y1N0|A0A6L0Y1N0_LEIIN;tr|A4IBG4|A4IBG4_LEIIN	tr|A0A6L0Y1N0|A0A6L0Y1N0_LEIIN	Double_RNA_binding_domain_protein_9	LINF_350030700	Leishmania infantum	2			+	0.016	5.77709e-05	2.84883e-06	1.13566	0.0470984	2550.64	82.4992			RNA binding [GO:0003723]	9	9	9	22.1	50.87	456
tr|A4ICQ3|A4ICQ3_LEIIN;tr|A0A6L0Y2M6|A0A6L0Y2M6_LEIIN	tr|A4ICQ3|A4ICQ3_LEIIN;tr|A0A6L0Y2M6|A0A6L0Y2M6_LEIIN	Uncharacterized protein	LINJ_36_0870	Leishmania infantum	2				0.0432216	1.05753e-05	2.69701e-05	0.233122	0.594527	524.438	974.224				10	10	10	25.8	45.364	399
tr|A0A6L0Y2P8|A0A6L0Y2P8_LEIIN;tr|E9AHY0|E9AHY0_LEIIN	tr|A0A6L0Y2P8|A0A6L0Y2P8_LEIIN;tr|E9AHY0|E9AHY0_LEIIN	PSP1_C-terminal_conserved_region_containing_protein_-_putative	LINF_360055000	Leishmania infantum	2				0.439369	0.000118019	5.40477e-05	1.89184	0.866384	4254.82	1537.91				13	13	13	29.3	62.383	584
tr|A4IE33|A4IE33_LEIIN;tr|A0A6L0Y2Z0|A0A6L0Y2Z0_LEIIN	tr|A4IE33|A4IE33_LEIIN;tr|A0A6L0Y2Z0|A0A6L0Y2Z0_LEIIN	Putative flagellum transition zone component	LINJ_36_6480	Leishmania infantum	2				0.529076	5.12877e-05	3.21852e-05	0.340533	0.212336	765.8	383.678				4	4	4	3	150.61	1427
tr|A0A6L0Y376|A0A6L0Y376_LEIIN;tr|A4IE15|A4IE15_LEIIN	tr|A0A6L0Y376|A0A6L0Y376_LEIIN;tr|A4IE15|A4IE15_LEIIN	Ubiquitin thioesterase OTU1 (EC 3.4.19.12)	LINF_360070100	Leishmania infantum	2	3.4.19.12			0.282144	5.17649e-05	4.39659e-05	1.73115	1.47033	3893.89	2494.45	protein deubiquitination [GO:0016579];ubiquitin-dependent ERAD pathway [GO:0030433]	cytoplasm [GO:0005737]	thiol-dependent deubiquitinase [GO:0004843]	10	10	10	34.7	29.902	268
tr|A0A6L0Y3X2|A0A6L0Y3X2_LEIIN;tr|A4IE07|A4IE07_LEIIN	tr|A0A6L0Y3X2|A0A6L0Y3X2_LEIIN;tr|A4IE07|A4IE07_LEIIN	A_distinct_subfamily_of_CDD/CDA-like_deaminases_-_putative	LINF_360069300	Leishmania infantum	2				0.231923	2.03381e-05	2.68432e-05	0.295849	0.390474	666.218	664.327			catalytic activity [GO:0003824]	12	12	12	24.2	68.745	624
tr|A4HUD9|A4HUD9_LEIIN;tr|A2CIA0|A2CIA0_LEIIN;tr|I3VJP2|I3VJP2_LEIIN;tr|A0A5B8Z222|A0A5B8Z222_LEIIN;tr|A0A3G1QPS1|A0A3G1QPS1_LEIIN;tr|A0A3G1QPR8|A0A3G1QPR8_LEIIN;tr|A0A3G1QPR6|A0A3G1QPR6_LEIIN	tr|A4HUD9|A4HUD9_LEIIN;tr|A2CIA0|A2CIA0_LEIIN;tr|I3VJP2|I3VJP2_LEIIN;tr|A0A5B8Z222|A0A5B8Z222_LEIIN;tr|A0A3G1QPS1|A0A3G1QPS1_LEIIN;tr|A0A3G1QPR8|A0A3G1QPR8_LEIIN;tr|A0A3G1QPR6|A0A3G1QPR6_LEIIN	Isocitrate dehydrogenase [NADP] (EC 1.1.1.42)	LINF_100008300 LINJ_10_0310	Leishmania infantum	7	1.1.1.42			0.267349	0.00288242	0.00247446	59.4399	51.0271	133786	86692.5	isocitrate metabolic process [GO:0006102];tricarboxylic acid cycle [GO:0006099]		isocitrate dehydrogenase (NADP+) activity [GO:0004450];magnesium ion binding [GO:0000287];NAD binding [GO:0051287]	31	31	31	67.6	48.493	435
tr|A2CIC9|A2CIC9_LEIIN;tr|A4I0R6|A4I0R6_LEIIN;tr|A2CIE9|A2CIE9_LEIIN;tr|B7SP15|B7SP15_LEIIN;tr|A2CIE3|A2CIE3_LEIIN;tr|A2CIE8|A2CIE8_LEIIN;tr|A0A142BXW0|A0A142BXW0_LEIIN;tr|A0A142BXV8|A0A142BXV8_LEIIN;tr|A0A3G1QPU2|A0A3G1QPU2_LEIIN;tr|A0A3G1QPU1|A0A3G1QPU1_LEIIN;tr|A0A3G1QPT1|A0A3G1QPT1_LEIIN;tr|A0A3G1QPU7|A0A3G1QPU7_LEIIN;tr|A0A3G1QPS8|A0A3G1QPS8_LEIIN;tr|A0A3G1QPS7|A0A3G1QPS7_LEIIN;tr|A0A3G1QPU5…	tr|A2CIC9|A2CIC9_LEIIN;tr|A4I0R6|A4I0R6_LEIIN;tr|A2CIE9|A2CIE9_LEIIN;tr|B7SP15|B7SP15_LEIIN;tr|A2CIE3|A2CIE3_LEIIN;tr|A2CIE8|A2CIE8_LEIIN;tr|A0A142BXW0|A0A142BXW0_LEIIN;tr|A0A142BXV8|A0A142BXV8_LEIIN;tr|A0A3G1QPU2|A0A3G1QPU2_LEIIN;tr|A0A3G1QPU1|A0A3G1QPU1_LEIIN	Cytosolic NADP-malic enzyme (Fragment)	me	Leishmania infantum	17				0.0872142	0.000715316	0.000871247	11.8138	14.3891	26581.7	24318.8			malate dehydrogenase (decarboxylating) (NAD+) activity [GO:0004471];metal ion binding [GO:0046872];NAD binding [GO:0051287]	26	26	25	56.6	60.549	548
tr|A2CII7|A2CII7_LEIIN;tr|A2CIG5|A2CIG5_LEIIN;tr|A2CIJ4|A2CIJ4_LEIIN;tr|A2CII6|A2CII6_LEIIN;tr|I3VJR4|I3VJR4_LEIIN;tr|A0A3G1SVQ7|A0A3G1SVQ7_LEIIN;tr|A0A3G1SVQ5|A0A3G1SVQ5_LEIIN;tr|A0A3G1SVP6|A0A3G1SVP6_LEIIN;tr|A0A3G1SVR2|A0A3G1SVR2_LEIIN;tr|A0A3G1SVQ3|A0A3G1SVQ3_LEIIN;tr|A0A3G1SVR0|A0A3G1SVR0_LEIIN;tr|A0A5B8YYZ3|A0A5B8YYZ3_LEIIN	tr|A2CII7|A2CII7_LEIIN;tr|A2CIG5|A2CIG5_LEIIN;tr|A2CIJ4|A2CIJ4_LEIIN;tr|A2CII6|A2CII6_LEIIN;tr|I3VJR4|I3VJR4_LEIIN;tr|A0A3G1SVQ7|A0A3G1SVQ7_LEIIN;tr|A0A3G1SVQ5|A0A3G1SVQ5_LEIIN;tr|A0A3G1SVP6|A0A3G1SVP6_LEIIN;tr|A0A3G1SVR2|A0A3G1SVR2_LEIIN;tr|A0A3G1SVQ3|A0A3G1SVQ3_LEIIN;tr|A0A3G1SVR0|A0A3G1SVR0_LEIIN	Mannose-6-phosphate isomerase (EC 5.3.1.8)	mpi	Leishmania infantum	12	5.3.1.8	alpha-D-mannose 1-phosphate from D-fructose 6-phosphate: step 1/2. {ECO:0000256|ARBA:ARBA00004666}.;GDP-alpha-D-mannose biosynthesis;PATHWAY: Nucleotide-sugar biosynthesis		0.0411629	0.000323813	8.30919e-05	6.97813	1.79062	15709	3070.92	carbohydrate metabolic process [GO:0005975];GDP-mannose biosynthetic process [GO:0009298]		mannose-6-phosphate isomerase activity [GO:0004476];zinc ion binding [GO:0008270]	13	13	13	41.3	46.404	421
tr|A2CIM6|A2CIM6_LEIIN;tr|A2CIL1|A2CIL1_LEIIN;tr|A2CIK1|A2CIK1_LEIIN;tr|A2CIJ8|A2CIJ8_LEIIN;tr|A0A6L0XNJ0|A0A6L0XNJ0_LEIIN;tr|I3VJM4|I3VJM4_LEIIN;tr|A0A3G1SVS1|A0A3G1SVS1_LEIIN;tr|A0A3G1SVR5|A0A3G1SVR5_LEIIN;tr|Q078Y2|Q078Y2_LEIIN;tr|A0A5B8Z096|A0A5B8Z096_LEIIN;tr|A0A3G1SVR8|A0A3G1SVR8_LEIIN;tr|A0A3G1SVR6|A0A3G1SVR6_LEIIN	tr|A2CIM6|A2CIM6_LEIIN;tr|A2CIL1|A2CIL1_LEIIN;tr|A2CIK1|A2CIK1_LEIIN;tr|A2CIJ8|A2CIJ8_LEIIN;tr|A0A6L0XNJ0|A0A6L0XNJ0_LEIIN;tr|I3VJM4|I3VJM4_LEIIN	Glucose-6-phosphate 1-dehydrogenase (EC 1.1.1.49)	g6pdh	Leishmania infantum	12	1.1.1.49	D-ribulose 5-phosphate from D-glucose 6-phosphate (oxidative stage): step 1/3. {ECO:0000256|RuleBase:RU362120}.;PATHWAY: Carbohydrate degradation;pentose phosphate pathway		0.0816491	0.000687825	0.00052083	10.8666	8.22836	24446.6	14017	glucose metabolic process [GO:0006006];pentose-phosphate shunt [GO:0006098]		glucose-6-phosphate dehydrogenase activity [GO:0004345];NADP binding [GO:0050661]	27	27	27	46.4	63.297	562
tr|A2CIN2|A2CIN2_LEIIN;tr|A2CIN0|A2CIN0_LEIIN;tr|I3VJK6|I3VJK6_LEIIN;tr|I3VJK5|I3VJK5_LEIIN;tr|A2CIQ7|A2CIQ7_LEIIN;tr|A2CIQ1|A2CIQ1_LEIIN;tr|A2CIP4|A2CIP4_LEIIN	tr|A2CIN2|A2CIN2_LEIIN;tr|A2CIN0|A2CIN0_LEIIN;tr|I3VJK6|I3VJK6_LEIIN;tr|I3VJK5|I3VJK5_LEIIN;tr|A2CIQ7|A2CIQ7_LEIIN;tr|A2CIQ1|A2CIQ1_LEIIN;tr|A2CIP4|A2CIP4_LEIIN	Fumarate hydratase (EC 4.2.1.2)	fh	Leishmania infantum	7	4.2.1.2		+	0.0221935	0.000586402	0.000403946	9.37928	6.46097	21110.7	11039.6	generation of precursor metabolites and energy [GO:0006091]		4 iron, 4 sulfur cluster binding [GO:0051539];fumarate hydratase activity [GO:0004333];metal ion binding [GO:0046872]	25	25	25	52.6	62.521	568
tr|A2TEF2|A2TEF2_LEIIN	tr|A2TEF2|A2TEF2_LEIIN	Putative lanosterol 14-alpha-demethylase (EC 1.14.13.70) (Sterol-14-alpha-demethylase) (Sterol_14-alpha-demethylase_-_putative)	CYP51 LINF_110017200 LINJ_11_1100	Leishmania infantum	1	1.14.13.70		+	0.020951	0.000436105	0.0010521	8.0532	19.4283	18114.2	32504.9	methylation [GO:0032259]		heme binding [GO:0020037];iron ion binding [GO:0005506];methyltransferase activity [GO:0008168];sterol 14-demethylase activity [GO:0008398]	22	22	22	63.8	54.153	480
tr|A3EYD4|A3EYD4_LEIIN;tr|A3EYD3|A3EYD3_LEIDO;tr|A3EYD1|A3EYD1_LEIDO;tr|A3EYC3|A3EYC3_LEIIN	tr|A3EYD4|A3EYD4_LEIIN;tr|A3EYD3|A3EYD3_LEIDO;tr|A3EYD1|A3EYD1_LEIDO;tr|A3EYC3|A3EYC3_LEIIN	LP7		Leishmania infantum	4				0.983862	1.56011e-05	1.633e-05	1.00187	1.04867	2255.13	1798.68				4	4	4	20.9	15.572	134
tr|A4HRC3|A4HRC3_LEIIN	tr|A4HRC3|A4HRC3_LEIIN	Protein_of_uncharacterized_function_(DUF2946)	LINF_010005000 LINJ_01_0010	Leishmania infantum	1				0.0339251	3.53667e-06	1.75314e-05	0.0952356	0.472087	213.826	784.406		integral component of membrane [GO:0016021]		4	4	4	20.1	37.136	333
tr|A4HRC4|A4HRC4_LEIIN	tr|A4HRC4|A4HRC4_LEIIN	Nocturnin	LINF_010005100 LINJ_01_0020	Leishmania infantum	1				0.400854	2.23436e-05	3.75799e-05	0.363855	0.611971	818.643	1028.89	circadian regulation of gene expression [GO:0032922]		endonuclease activity [GO:0004519];poly(A)-specific ribonuclease activity [GO:0004535]	12	12	12	24.8	61.408	544
tr|A4HRC6|A4HRC6_LEIIN	tr|A4HRC6|A4HRC6_LEIIN	Propionyl-CoA carboxylase (EC 6.4.1.3)	LINF_010005400 LINJ_01_0050	Leishmania infantum	1	6.4.1.3	PATHWAY: Metabolic intermediate metabolism;propanoyl-CoA degradation;succinyl-CoA from propanoyl-CoA: step 1/3. {ECO:0000256|ARBA:ARBA00005060}.		0.058105	2.16019e-05	5.2704e-06	0.292606	0.0578619	658.824	101.542	lipid catabolic process [GO:0016042]		ATP binding [GO:0005524];metal ion binding [GO:0046872];propionyl-CoA carboxylase activity [GO:0004658]	8	8	8	13.1	73.826	665
tr|A4HRC7|A4HRC7_LEIIN	tr|A4HRC7|A4HRC7_LEIIN	Hypothetical_protein_-_conserved	LINF_010005500 LINJ_01_0060	Leishmania infantum	1				0.469593	5.89535e-05	4.65682e-05	2.15568	1.7028	4851.67	2977.5				5	5	5	31.3	27.348	249
tr|A4HRC8|A4HRC8_LEIIN	tr|A4HRC8|A4HRC8_LEIIN	BSD_domain_containing_protein_-_putative	LINF_010005600 LINJ_01_0070	Leishmania infantum	1				0.0953781	5.14783e-05	3.17764e-05	0.831649	0.513359	1872.85	876.97				7	7	7	15.5	61.899	579
tr|A4HRC9|A4HRC9_LEIIN	tr|A4HRC9|A4HRC9_LEIIN	Hypothetical_protein_-_conserved	LINF_010005700 LINJ_01_0080	Leishmania infantum	1				0.408939	2.73147e-05	3.55446e-05	1.06777	1.38949	2401.99	2350.78				8	8	8	39.7	25.581	237
tr|A4HRD0|A4HRD0_LEIIN	tr|A4HRD0|A4HRD0_LEIIN	UMP-CMP_kinase_-_mitochondrial_-_putative	LINF_010005800 LINJ_01_0090	Leishmania infantum	1				0.991747	7.66647e-06	1.74188e-05	0.260304	0.591431	584.226	1005.35			nucleoside monophosphate kinase activity [GO:0050145]	5	5	5	25.4	29.452	272
tr|A4HRD2|A4HRD2_LEIIN	tr|A4HRD2|A4HRD2_LEIIN	Glutaredoxin-like protein (Monothiol_glutaredoxin_-_putative)	LINF_010006000 LINJ_01_0110	Leishmania infantum	1				0.89477	2.60519e-05	2.6186e-05	1.2258	1.23211	2759.3	2098.64			glutathione oxidoreductase activity [GO:0097573];iron-sulfur cluster binding [GO:0051536];metal ion binding [GO:0046872]	6	6	6	42.6	21.253	195
tr|A4HRD4|A4HRD4_LEIIN	tr|A4HRD4|A4HRD4_LEIIN	Hypothetical_protein_-_conserved	LINF_010006200 LINJ_01_0130	Leishmania infantum	1				0.296371	2.41856e-05	1.59547e-05	0.621771	0.410168	1400.27	730.335				5	5	5	17.6	38.898	364
tr|A4HRD5|A4HRD5_LEIIN	tr|A4HRD5|A4HRD5_LEIIN	Hypothetical_protein_-_conserved	LINF_010006300 LINJ_01_0140	Leishmania infantum	1				0.0919454	1.48283e-05	9.61782e-06	1.62675	1.05513	3659.72	1830.25				5	5	5	50	9.1153	82
tr|A4HRD6|A4HRD6_LEIIN	tr|A4HRD6|A4HRD6_LEIIN	Hypothetical_protein_-_conserved	LINF_010006400 LINJ_01_0150	Leishmania infantum	1				0.768564	2.0359e-06	3.52521e-06	0.149183	0.210241	335.852	313.197		integral component of membrane [GO:0016021]		2	2	2	19.8	13.647	116
tr|A4HRD7|A4HRD7_LEIIN	tr|A4HRD7|A4HRD7_LEIIN	LSM_domain_containing_protein_-_putative	LINF_010006500 LINJ_01_0160	Leishmania infantum	1				0.166675	2.36492e-05	1.09786e-05	2.68472	1.24632	6039.56	2180.55	mRNA splicing, via spliceosome [GO:0000398]	spliceosomal complex [GO:0005681]	RNA binding [GO:0003723]	4	4	4	47.5	8.8088	80
tr|A4HRD9|A4HRD9_LEIIN	tr|A4HRD9|A4HRD9_LEIIN	CLC-type_chloride_channel_-_putativeGeneDB:LmjF.01.0180 (Putative CLC-type chloride channel)	LINF_010006700 LINJ_01_0180	Leishmania infantum	1				0.956139	2.83707e-05	3.28649e-05	0.338092	0.39165	761.029	678.605	chloride transport [GO:0006821]	integral component of membrane [GO:0016021]	voltage-gated chloride channel activity [GO:0005247]	10	10	10	13.9	83.914	770
tr|A4HRE0|A4HRE0_LEIIN	tr|A4HRE0|A4HRE0_LEIIN	Hypothetical_protein_-_conserved	LINF_010006800 LINJ_01_0190	Leishmania infantum	1				0.216683	1.40053e-05	5.97459e-06	0.62171	0.265219	1400.88	474.922				6	6	6	40.1	22.527	207
tr|A4HRE2|A4HRE2_LEIIN	tr|A4HRE2|A4HRE2_LEIIN	UBA/TS-N domain/CUE domain/Domain of uncharacterized function (DUF1771)/Smr domain containing protein	LINF_010007000 LINJ_01_0210	Leishmania infantum	1				0.209931	7.92096e-06	3.70346e-06	0.082504	0.0323455	185.743	60.8216			metal ion binding [GO:0046872];ubiquitin binding [GO:0043130]	3	3	3	4.2	96.007	898
tr|A4HRE3|A4HRE3_LEIIN	tr|A4HRE3|A4HRE3_LEIIN	Cyclophilin_12_-_putative (Putative cyclophilin 12) (EC 5.2.1.8)	CYP12 LINF_010007100 LINJ_01_0220	Leishmania infantum	1	5.2.1.8			0.105252	4.10674e-05	2.48623e-05	1.13782	0.688841	2559.62	1206.63			peptidyl-prolyl cis-trans isomerase activity [GO:0003755]	5	5	5	27.5	36.093	334
tr|A4HRE7|A4HRE7_LEIIN	tr|A4HRE7|A4HRE7_LEIIN	Calmodulin-binding_-_putative	LINF_010007500 LINJ_01_0260	Leishmania infantum	1				0.279547	3.1916e-05	1.53543e-05	1.04239	0.483304	2346.27	851.24				7	7	7	28.1	30.618	281
tr|A4HRE8|A4HRE8_LEIIN	tr|A4HRE8|A4HRE8_LEIIN	Thioredoxin	LINF_010007600 LINJ_01_0270	Leishmania infantum	1				0.768343	2.92673e-05	2.58523e-05	2.42762	2.14436	5465.5	3630.83	glycerol ether metabolic process [GO:0006662]		protein-disulfide reductase activity [GO:0015035]	5	5	5	57	12.056	107
tr|A4HRE9|A4HRE9_LEIIN	tr|A4HRE9|A4HRE9_LEIIN	Pseudouridylate synthase-like protein (Pseudouridylate_synthase-like_protein)	LINF_010007700 LINJ_01_0280	Leishmania infantum	1				0.97041	1.71238e-05	2.37185e-05	0.361131	0.500211	813.022	836.016	pseudouridine synthesis [GO:0001522]		pseudouridine synthase activity [GO:0009982];RNA binding [GO:0003723]	7	7	7	17.9	47.417	413
tr|A4HRF2|A4HRF2_LEIIN	tr|A4HRF2|A4HRF2_LEIIN	Acidocalcisomal_exopolyphosphatase_-_putative (Putative acidocalcisomal exopolyphosphatase) (EC 3.6.1.11)	LINF_010008000 LINJ_01_0310	Leishmania infantum	1	3.6.1.11			0.152224	8.29283e-05	5.64549e-05	1.94553	1.32445	4378.61	2306.08		cytoplasm [GO:0005737]	exopolyphosphatase activity [GO:0004309];metal ion binding [GO:0046872]	11	11	11	34.1	42.625	387
tr|A4HRF4|A4HRF4_LEIIN	tr|A4HRF4|A4HRF4_LEIIN	Poly(A)_export_protein_-_putative (Putative poly(A) export protein)	LINF_010008200 LINJ_01_0330	Leishmania infantum	1				0.275497	5.66918e-05	3.48898e-05	1.68907	1.0395	3800.16	1752.97	mRNA export from nucleus [GO:0006406]			7	7	7	22.8	33.564	307
tr|A4HRF5|A4HRF5_LEIIN	tr|A4HRF5|A4HRF5_LEIIN	Hypothetical_protein_-_conserved	LINF_010008300 LINJ_01_0340	Leishmania infantum	1				0.0414083	8.32496e-05	0.000180381	3.53606	7.66177	7953.07	12674.3		integral component of membrane [GO:0016021]		7	7	7	46.2	23.543	210
tr|A4HRF8|A4HRF8_LEIIN	tr|A4HRF8|A4HRF8_LEIIN	Hypothetical_protein_-_conserved	LINF_010008600 LINJ_01_0370	Leishmania infantum	1				0.979668	8.08003e-06	1.22391e-05	0.100358	0.152016	226.046	242.689				6	6	6	10	80.512	748
tr|A4HRG0|A4HRG0_LEIIN	tr|A4HRG0|A4HRG0_LEIIN	Protein_of_uncharacterized_function_(DUF788)_-_pu tative	LINF_010008800 LINJ_01_0390	Leishmania infantum	1				0.0580078	8.79762e-06	2.19505e-05	0.418615	1.04446	942.636	1771.81		endoplasmic reticulum membrane [GO:0005789];integral component of membrane [GO:0016021]		2	2	2	17.6	21.016	188
tr|A4HRG1|A4HRG1_LEIIN	tr|A4HRG1|A4HRG1_LEIIN	Dymeclin	LINF_010008900 LINJ_01_0400	Leishmania infantum	1				0.325989	4.5025e-06	6.75806e-06	0.0519199	0.0779297	116.902	133.767				4	4	4	7.2	86.72	816
tr|A4HRG2|A4HRG2_LEIIN	tr|A4HRG2|A4HRG2_LEIIN	Hypothetical_protein_-_conserved	LINF_010009000 LINJ_01_0410	Leishmania infantum	1				0.716643	6.34109e-06	5.74274e-06	0.069942	0.0633424	157.544	114.59				8	8	8	10.2	90.662	821
tr|A4HRG4|A4HRG4_LEIIN	tr|A4HRG4|A4HRG4_LEIIN	40S ribosomal protein S7	LINF_010009200 LINF_010009300 LINJ_01_0430 LINJ_01_0440	Leishmania infantum	1				0.0594135	0.00107817	0.00161391	45.2708	67.766	101888	112407	translation [GO:0006412]	ribosome [GO:0005840]	structural constituent of ribosome [GO:0003735]	14	14	14	61	23.816	200
tr|A4HRG7|A4HRG7_LEIIN	tr|A4HRG7|A4HRG7_LEIIN	Protein_of_uncharacterized_function_(DUF791)_-_pu tative	LINF_010009500 LINJ_01_0460	Leishmania infantum	1				0.48358	4.56229e-05	2.23535e-05	0.733982	0.359624	1660.31	636.732		integral component of membrane [GO:0016021]	molybdate ion transmembrane transporter activity [GO:0015098]	4	4	4	8.3	62.158	588
tr|A4HRG8|A4HRG8_LEIIN	tr|A4HRG8|A4HRG8_LEIIN	Alpha/beta-hydrolase-like protein (Nicotinamidase_-_putative)	LINF_010009600 LINJ_01_0470	Leishmania infantum	1				0.131484	5.67878e-05	2.30923e-05	2.46925	1.0041	5557.56	1810.66			hydrolase activity [GO:0016787];metal ion binding [GO:0046872]	3	3	3	17.4	22.998	218
tr|A4HRH0|A4HRH0_LEIIN	tr|A4HRH0|A4HRH0_LEIIN	Long-chain-fatty-acid-CoA_ligase_-_putative (Putative fatty acyl CoA syntetase 1) (EC 6.2.1.3)	LINF_010009800 LINJ_01_0490	Leishmania infantum	1	6.2.1.3			0.659886	0.00107555	0.00115863	13.8661	14.9372	31197.2	25428.7			long-chain fatty acid-CoA ligase activity [GO:0004467]	33	33	29	49.7	77.567	696
tr|A4HRH1|A4HRH1_LEIIN	tr|A4HRH1|A4HRH1_LEIIN	Beta_eliminating_lyase_-putative	LINF_010009900 LINJ_01_0500	Leishmania infantum	1				0.0489211	0.000305611	0.000177447	7.74031	4.49425	17417.7	7794.18	cellular amino acid metabolic process [GO:0006520]		lyase activity [GO:0016829]	15	15	15	51.8	39.483	359
tr|A4HRH2|A4HRH2_LEIIN	tr|A4HRH2|A4HRH2_LEIIN	Long-chain-fatty-acid-CoA_ligase_-_putative (Putative long-chain-fatty-acid-CoA ligase) (EC 6.2.1.3)	LINF_010010000 LINJ_01_0510	Leishmania infantum	1	6.2.1.3			0.0338153	0.00032561	0.000476713	4.22749	6.18931	9517.25	10348.6			long-chain fatty acid-CoA ligase activity [GO:0004467]	32	28	27	40.5	77.022	698
tr|A4HRH3|A4HRH3_LEIIN	tr|A4HRH3|A4HRH3_LEIIN	Long-chain-fatty-acid-CoA_ligase_-_putative (Putative fatty acyl CoA synthetase 2) (EC 6.2.1.3)	LINF_010010100 LINJ_01_0520	Leishmania infantum	1	6.2.1.3			0.223287	2.35478e-06	7.17878e-06	0.00814613	0.0915614	18.5154	160.75			long-chain fatty acid-CoA ligase activity [GO:0004467]	4	4	4	7.2	78.404	707
tr|A4HRH5|A4HRH5_LEIIN	tr|A4HRH5|A4HRH5_LEIIN	Long-chain-fatty-acid-CoA_ligase_-_putative (Putative long-chain-fatty-acid-CoA ligase) (EC 6.2.1.3)	LINF_010010300 LINJ_01_0540	Leishmania infantum	1	6.2.1.3			0.972028	0.000137244	0.000290877	1.76479	3.74032	3972.81	6529.2			long-chain fatty acid-CoA ligase activity [GO:0004467]	23	18	18	36.1	77.768	715
tr|A4HRH7|A4HRH7_LEIIN	tr|A4HRH7|A4HRH7_LEIIN	Hypothetical_protein_-_conserved	LINF_010010500 LINJ_01_0560	Leishmania infantum	1				0.0989889	3.07735e-05	1.0489e-05	0.423621	0.144389	954.56	262.258				8	8	8	13.2	72.644	681
tr|A4HRH9|A4HRH9_LEIIN	tr|A4HRH9|A4HRH9_LEIIN	Pre-mRNA_processing_factor_3_(PRP3)/Protein_of_un characterised_function_(DUF1115)_-_putative	LINF_010010700 LINJ_01_0580	Leishmania infantum	1				0.0308434	1.15484e-05	4.28322e-06	0.171359	0.0635559	386.019	105.806	mRNA splicing, via spliceosome [GO:0000398]	U4/U6 x U5 tri-snRNP complex [GO:0046540]		5	5	5	9.6	67.393	622
tr|A4HRI0|A4HRI0_LEIIN	tr|A4HRI0|A4HRI0_LEIIN	Sidoreflexin	LINF_010010800 LINJ_01_0590	Leishmania infantum	1			+	0.0279573	0.000314264	0.000633386	8.70802	17.5507	19610.1	29423	amino acid transport [GO:0006865]	integral component of membrane [GO:0016021];mitochondrial membrane [GO:0031966]	ion transmembrane transporter activity [GO:0015075]	13	13	13	42.6	36.089	326
tr|A4HRI1|A4HRI1_LEIIN	tr|A4HRI1|A4HRI1_LEIIN	Hypothetical_protein_-_conserved	LINF_010010900 LINJ_01_0600	Leishmania infantum	1				0.509303	7.83508e-06	4.76178e-06	0.0775827	0.047151	174.662	85.0838				6	6	6	8.4	100.99	964
tr|A4HRI2|A4HRI2_LEIIN	tr|A4HRI2|A4HRI2_LEIIN	RNA ligase (ATP) (EC 6.5.1.3)	LINF_010011000 LINJ_01_0610	Leishmania infantum	1	6.5.1.3			0.0477129	2.55057e-05	3.7243e-05	0.539928	0.788396	1215.76	1326.23			ATP binding [GO:0005524];RNA ligase (ATP) activity [GO:0003972]	10	10	10	26.9	47.239	424
tr|A4HRI3|A4HRI3_LEIIN	tr|A4HRI3|A4HRI3_LEIIN	Rab-GTPase-TBC_domain_containing_protein_-_putative	LINF_010011100 LINJ_01_0620	Leishmania infantum	1				0.934495	1.61945e-05	1.61203e-05	0.0840662	0.0836809	189.173	146.189				10	10	10	6.7	192.64	1817
tr|A4HRI5|A4HRI5_LEIIN	tr|A4HRI5|A4HRI5_LEIIN	Hypothetical_protein_-_conserved	LINF_010011300 LINJ_01_0640	Leishmania infantum	1				0.51687	4.64663e-05	3.0644e-05	0.756312	0.498779	1701.45	878.668				12	12	12	24.4	61.438	590
tr|A4HRI8|A4HRI8_LEIIN	tr|A4HRI8|A4HRI8_LEIIN	Metallo-peptidase_-_Clan_ME_-_Family_M16 (Putative mitochondrial processing peptide beta subunit) (EC 3.4.24.64)	LINF_010011600 LINJ_01_0670	Leishmania infantum	1	3.4.24.64			0.438416	0.000546466	0.000382412	9.93286	6.95093	22347.1	12197.8			metal ion binding [GO:0046872];metalloendopeptidase activity [GO:0004222]	20	20	20	44.7	55.016	494
tr|A4HRJ2|A4HRJ2_LEIIN	tr|A4HRJ2|A4HRJ2_LEIIN	PLAC8_family_-_putative	LINF_010012000 LINJ_01_0710	Leishmania infantum	1				0.127453	2.20488e-05	1.18575e-05	0.882904	0.474811	1983.58	805.843				3	3	3	19.7	24.973	233
tr|A4HRJ7|A4HRJ7_LEIIN	tr|A4HRJ7|A4HRJ7_LEIIN	Hypothetical_protein_-_conserved	LINF_010012500 LINJ_01_0760	Leishmania infantum	1				0.0500339	2.87529e-05	5.62701e-05	0.352727	0.690295	793.666	1140.91				15	15	15	25.6	81.516	754
tr|A4HRJ8|A4HRJ8_LEIIN	tr|A4HRJ8|A4HRJ8_LEIIN	Protein_kinase_-_putative	LINF_010012600 LINJ_01_0770	Leishmania infantum	1				0.488939	2.78382e-05	2.0098e-05	0.182977	0.132102	411.631	227.179			ATP binding [GO:0005524];protein kinase activity [GO:0004672]	8	8	8	7	152.14	1415
tr|A4HRK3|A4HRK3_LEIIN	tr|A4HRK3|A4HRK3_LEIIN	Hypothetical_protein_-_conserved	LINF_010013100 LINJ_01_0820	Leishmania infantum	1				0.617734	4.32043e-06	3.08987e-06	0.0833192	0.041064	187.517	75.671				2	2	2	5.1	51.854	490
tr|A4HRK6|A4HRK6_LEIIN;tr|E9AHA3|E9AHA3_LEIIN	tr|A4HRK6|A4HRK6_LEIIN;tr|E9AHA3|E9AHA3_LEIIN	Aminopeptidase_P1_-_putative (Putative aminopeptidase P1) (EC 3.4.11.9)	LINF_020005300 LINJ_02_0010	Leishmania infantum	2	3.4.11.9		+	0.0206387	0.000426261	0.000135305	6.19349	1.96596	13939.3	3406.01			metal ion binding [GO:0046872];metalloaminopeptidase activity [GO:0070006]	25	25	25	52	68.824	619
tr|A4HRK7|A4HRK7_LEIIN	tr|A4HRK7|A4HRK7_LEIIN	Cytochrome_b-domain_protein_-_putative (Putative cytochrome b-domain protein)	LINF_020005400 LINJ_02_0020	Leishmania infantum	1				0.161555	9.70863e-05	4.99075e-05	4.02848	2.07085	9064.1	3704.12		integral component of membrane [GO:0016021]	heme binding [GO:0020037];metal ion binding [GO:0046872]	6	6	6	36.2	24.1	218
tr|A4HRK9|A4HRK9_LEIIN	tr|A4HRK9|A4HRK9_LEIIN	Hypothetical_protein_-_conserved	LINF_020005600 LINJ_02_0040	Leishmania infantum	1				0.291302	1.01903e-05	7.1602e-06	0.236039	0.165853	530.344	286.937				4	4	4	10.1	43.172	397
tr|A4HRL0|A4HRL0_LEIIN	tr|A4HRL0|A4HRL0_LEIIN	Hypothetical_protein_-_conserved	LINF_020005700 LINJ_02_0050	Leishmania infantum	1				0.331608	1.31079e-05	1.84685e-05	0.122676	0.172845	276.245	287.947				8	8	8	8.1	106.85	993
tr|A4HRL1|A4HRL1_LEIIN	tr|A4HRL1|A4HRL1_LEIIN	Hypothetical_protein_-_conserved	LINF_020005800 LINJ_02_0060	Leishmania infantum	1				0.767673	9.28692e-06	3.26763e-05	0.260936	0.958263	590.28	1455.07				2	2	2	5.7	33.908	314
tr|A4HRL2|A4HRL2_LEIIN	tr|A4HRL2|A4HRL2_LEIIN	Hypothetical_protein_-_conserved	LINF_020005900 LINJ_02_0070	Leishmania infantum	1				0.140905	9.14833e-05	4.58014e-05	2.37847	1.19079	5350.28	2140.46				12	12	12	42.9	38.463	354
tr|A4HRL4|A4HRL4_LEIIN	tr|A4HRL4|A4HRL4_LEIIN	Exportin-T (Exportin(tRNA)) (tRNA exportin)	LINF_020006100 LINJ_02_0090	Leishmania infantum	1				0.949705	6.3611e-06	6.77745e-06	0.0497077	0.0467912	111.829	78.4686	tRNA re-export from nucleus [GO:0071528]	cytoplasm [GO:0005737];nucleus [GO:0005634]	small GTPase binding [GO:0031267];tRNA binding [GO:0000049]	5	5	5	6.1	127.97	1166
tr|A4HRL5|A4HRL5_LEIIN	tr|A4HRL5|A4HRL5_LEIIN	Non-specific serine/threonine protein kinase (EC 2.7.11.1)	LINF_020006200 LINJ_02_0100	Leishmania infantum	1	2.7.11.1			0.63596	6.27182e-06	1.81094e-06	0.0119792	0.00261185	26.8769	4.38358	DNA damage checkpoint signaling [GO:0000077];DNA repair [GO:0006281];histone phosphorylation [GO:0016572];telomere maintenance [GO:0000723]	nucleus [GO:0005634]	ATP binding [GO:0005524];protein serine kinase activity [GO:0106310];protein threonine kinase activity [GO:0106311]	5	5	5	1.3	523.56	4906
tr|A4HRL6|A4HRL6_LEIIN	tr|A4HRL6|A4HRL6_LEIIN	Zinc-finger_of_C2H2_type_-_putative	LINF_020006300 LINJ_02_0110	Leishmania infantum	1				0.73775	3.88333e-06	3.54165e-06	0.144131	0.0727693	324.274	125.17	mRNA processing [GO:0006397];RNA splicing [GO:0008380]	spliceosomal complex [GO:0005681]	nucleic acid binding [GO:0003676];zinc ion binding [GO:0008270]	2	2	2	7.1	26.943	239
tr|A4HRL8|A4HRL8_LEIIN	tr|A4HRL8|A4HRL8_LEIIN	Conserved oligomeric Golgi complex subunit 1	LINF_020006500 LINJ_02_0130	Leishmania infantum	1				0.831578	3.74759e-05	3.55658e-05	0.183679	0.174316	413.175	298.063	intra-Golgi vesicle-mediated transport [GO:0006891];protein transport [GO:0015031]	Golgi transport complex [GO:0017119];membrane [GO:0016020]		22	22	22	15.2	204.03	1970
tr|A4HRM2|A4HRM2_LEIIN	tr|A4HRM2|A4HRM2_LEIIN	Hypothetical_protein_-_conserved	LINF_020007500 LINJ_02_0220	Leishmania infantum	1				0.32703	2.16531e-05	0.000111654	0.175385	0.904374	394.705	1602.56		integral component of membrane [GO:0016021]		15	15	15	15.5	123.46	1146
tr|A4HRM3|A4HRM3_LEIIN	tr|A4HRM3|A4HRM3_LEIIN	Small GTP binding protein rab6-like protein (Small_GTP_binding_protein_rab6-like_protein)	LINF_020007600 LINJ_02_0230	Leishmania infantum	1				0.879435	7.36785e-05	7.67191e-05	2.60883	2.71649	5869.55	4600.18			GTP binding [GO:0005525];GTPase activity [GO:0003924]	9	9	9	36.5	28.242	274
tr|A4HRM5|A4HRM5_LEIIN	tr|A4HRM5|A4HRM5_LEIIN	Hypothetical_protein_-_conserved	LINF_020007800 LINJ_02_0250	Leishmania infantum	1				0.131278	3.70795e-05	1.14444e-05	2.10094	0.621795	4731.64	1162.53	SRP-dependent cotranslational protein targeting to membrane [GO:0006614]	signal recognition particle [GO:0048500]	7S RNA binding [GO:0008312]	6	6	6	66.3	17.649	169
tr|A4HRM6|A4HRM6_LEIIN	tr|A4HRM6|A4HRM6_LEIIN	NIMA/Nek_Serine/threonine-protein_kinase_family_-_putative	LINF_020007900 LINJ_02_0260	Leishmania infantum	1				0.257563	4.27366e-05	3.00464e-05	0.764313	0.537359	1721.18	924.599			ATP binding [GO:0005524];protein kinase activity [GO:0004672]	9	9	9	20.6	55.915	530
tr|A4HRM8|A4HRM8_LEIIN	tr|A4HRM8|A4HRM8_LEIIN	Soluble_NSF_attachment_protein_-_SNAP_-_putative	LINF_020008100 LINJ_02_0280	Leishmania infantum	1				0.108949	0.000274208	0.0001241	3.76297	1.70303	8471.9	3013.78	intracellular protein transport [GO:0006886]			17	17	17	33	72.87	690
tr|A4HRM9|A4HRM9_LEIIN	tr|A4HRM9|A4HRM9_LEIIN	Putative ribosomal RNA processing protein (RNase_PH-like_protein_-_putative)	LINF_020008200 LINJ_02_0290	Leishmania infantum	1				0.532293	2.70623e-05	1.76504e-05	0.804804	0.524902	1810.93	883.177				4	4	4	17.9	33.626	324
tr|A4HRN3|A4HRN3_LEIIN	tr|A4HRN3|A4HRN3_LEIIN	Casein_kinase_II_-_alpha_chain_-_putative (Putative casein kinase II, alpha chain) (EC 2.7.11.1)	LINF_020008600 LINJ_02_0330	Leishmania infantum	1	2.7.11.1			0.0945223	0.000215387	0.00029324	4.86958	6.62974	10961.9	11211.8			ATP binding [GO:0005524];protein serine kinase activity [GO:0106310];protein threonine kinase activity [GO:0106311]	19	19	19	57.7	44.231	381
tr|A4HRN4|A4HRN4_LEIIN	tr|A4HRN4|A4HRN4_LEIIN	Proteasome_regulatory_non-ATPase_subunit_6_-_putative (Putative proteasome regulatory non-ATPase subunit 6)	LINF_020008700 LINJ_02_0340	Leishmania infantum	1				0.0896292	0.000484722	0.000552357	8.20769	9.35295	18478.4	15873		proteasome complex [GO:0000502]		29	29	29	62.6	59.057	529
tr|A4HRN5|A4HRN5_LEIIN	tr|A4HRN5|A4HRN5_LEIIN	Putative tRNA (cytidine(32)/guanosine(34)-2'-O)-methyltransferase (EC 2.1.1.205) (2'-O-ribose RNA methyltransferase TRM7 homolog)	LINF_020008800 LINJ_02_0350	Leishmania infantum	1	2.1.1.205			0.0824037	1.24341e-05	2.35284e-06	0.257857	0.0452674	582.351	80.4266	cytoplasmic translation [GO:0002181];tRNA nucleoside ribose methylation [GO:0002128]	cytoplasm [GO:0005737]	tRNA methyltransferase activity [GO:0008175]	4	4	4	10.5	48.221	457
tr|A4HRN6|A4HRN6_LEIIN	tr|A4HRN6|A4HRN6_LEIIN	Putative ubiquitin-conjugating enzyme e2 (Ubiquitin-conjugating_enzyme_E2_-_putative)	LINF_020008900 LINJ_02_0360	Leishmania infantum	1				0.302692	7.91596e-06	6.62107e-06	0.465644	0.389475	1047.75	656.259			ATP binding [GO:0005524];SUMO transferase activity [GO:0019789]	3	3	3	19.1	17	152
tr|A4HRN9|A4HRN9_LEIIN	tr|A4HRN9|A4HRN9_LEIIN	Hypothetical_protein_-_conserved	LINF_020009200 LINJ_02_0390	Leishmania infantum	1				0.0503855	2.82538e-05	4.90798e-05	0.256456	0.445491	576.762	744.948		integral component of membrane [GO:0016021]		17	17	17	22.1	110.17	1019
tr|A4HRP1|A4HRP1_LEIIN	tr|A4HRP1|A4HRP1_LEIIN	Putative voltage-dependent anion-selective channel (Voltage-dependent_anion-selective_channel_-_putative)	LINF_020009700 LINJ_02_0420	Leishmania infantum	1				0.245319	0.000247943	0.000366177	8.24196	12.1722	18563.5	20462.9		mitochondrial outer membrane [GO:0005741]	voltage-gated anion channel activity [GO:0008308]	11	11	11	49.5	30.083	277
tr|A4HRP2|A4HRP2_LEIIN	tr|A4HRP2|A4HRP2_LEIIN	Voltage-dependent_anion-selective_channel_-_putative	LINF_020009800 LINJ_02_0430	Leishmania infantum	1			+	0.022453	0.000826742	0.00307188	25.8964	96.2217	58292.1	157666		mitochondrial outer membrane [GO:0005741]	voltage-gated anion channel activity [GO:0008308]	13	13	13	46.4	31.925	291
tr|A4HRP7|A4HRP7_LEIIN	tr|A4HRP7|A4HRP7_LEIIN	Hypothetical_protein_-_conserved	LINF_020010400 LINJ_02_0490	Leishmania infantum	1				0.0580256	2.63423e-06	1.17876e-06	0.012169	0.00187176	27.4137	2.99667				2	2	2	0.9	216.47	2091
tr|A4HRP8|A4HRP8_LEIIN	tr|A4HRP8|A4HRP8_LEIIN	Hypothetical_protein_-_conserved	LINF_020010600 LINJ_02_0500	Leishmania infantum	1				0.695143	1.42786e-06	1.41246e-06	0.0163349	0.00255712	36.8185	4.75108				2	2	2	2.4	87.412	863
tr|A4HRP9|A4HRP9_LEIIN	tr|A4HRP9|A4HRP9_LEIIN	Hypothetical_protein_-_conserved	LINF_020010700 LINJ_02_0510	Leishmania infantum	1				0.861427	1.54222e-05	1.4976e-05	0.43552	0.42292	979.919	736.173		integral component of membrane [GO:0016021]		3	3	3	9.8	35.411	326
tr|A4HRQ0|A4HRQ0_LEIIN	tr|A4HRQ0|A4HRQ0_LEIIN	Hypothetical_protein_-_conserved	LINF_020010800 LINJ_02_0520	Leishmania infantum	1				0.399106	0.000668229	0.000464529	37.8965	26.3443	85166.4	45534.3				7	7	7	47.9	17.633	163
tr|A4HRQ1|A4HRQ1_LEIIN	tr|A4HRQ1|A4HRQ1_LEIIN	Hypothetical_protein_-_conserved	LINF_020010900 LINJ_02_0530	Leishmania infantum	1				0.985064	2.07163e-05	2.08721e-05	0.233908	0.235667	525.819	406.293				8	8	8	13.7	88.566	847
tr|A4HRQ3|A4HRQ3_LEIIN	tr|A4HRQ3|A4HRQ3_LEIIN	Hypothetical_protein_-_conserved	LINF_020011100 LINJ_02_0550	Leishmania infantum	1				0.49648	1.23993e-05	9.86143e-06	0.0309417	0.0246086	69.6488	38.421				8	8	8	2.5	400.73	3788
tr|A4HRQ6|A4HRQ6_LEIIN	tr|A4HRQ6|A4HRQ6_LEIIN	Hypothetical_protein_-_conserved	LINF_020011400 LINJ_02_0580	Leishmania infantum	1				0.584309	1.20059e-05	9.51428e-06	0.338708	0.268416	763.719	473.077				4	4	4	15	35.446	321
tr|A4HRQ8|A4HRQ8_LEIIN	tr|A4HRQ8|A4HRQ8_LEIIN	Gamma-glutamyl phosphate reductase-like protein (Gamma-glutamyl_phosphate_reductase-like_protein)	LINF_020011600 LINJ_02_0600	Leishmania infantum	1				0.980803	5.10868e-06	6.35693e-06	0.0744218	0.0926059	167.312	165.16			oxidoreductase activity, acting on the aldehyde or oxo group of donors, NAD or NADP as acceptor [GO:0016620]	8	8	8	19.6	68.645	659
tr|A4HRR0|A4HRR0_LEIIN	tr|A4HRR0|A4HRR0_LEIIN	Hypothetical_protein_-_conserved	LINF_020011800 LINJ_02_0620	Leishmania infantum	1				0.859943	7.56682e-05	7.28762e-05	2.23963	2.15699	5040.7	3657.52				9	9	9	34.3	33.786	315
tr|A4HRR1|A4HRR1_LEIIN	tr|A4HRR1|A4HRR1_LEIIN	Nop14-like_family_-_putative	LINF_020011900 LINJ_02_0630	Leishmania infantum	1				0.169206	8.85112e-05	5.10521e-05	0.879571	0.507325	1980.44	871.68	ribosome biogenesis [GO:0042254]	nucleolus [GO:0005730];small-subunit processome [GO:0032040]		19	19	19	24.9	100.63	910
tr|A4HRR2|A4HRR2_LEIIN	tr|A4HRR2|A4HRR2_LEIIN	Mitochondrial_carrier_protein_-_putative (Putative mitochondrial carrier protein)	LINF_020012000 LINJ_02_0640	Leishmania infantum	1				0.249959	0.000401644	0.000534377	11.654	15.5054	26245.5	26507.3		integral component of membrane [GO:0016021]		15	15	15	57.8	34.464	313
tr|A4HRR9|A4HRR9_LEIIN	tr|A4HRR9|A4HRR9_LEIIN	Dipeptylcarboxypeptidase	DCP LINJ_02_0710	Leishmania infantum	1				0.120786	0.000867301	0.000431681	11.326	5.63729	25490	9754.86			carboxypeptidase activity [GO:0004180];metal ion binding [GO:0046872];metalloendopeptidase activity [GO:0004222]	28	28	1	53.2	76.576	678
tr|A4HRS1|A4HRS1_LEIIN;tr|A4HRM1|A4HRM1_LEIIN	tr|A4HRS1|A4HRS1_LEIIN;tr|A4HRM1|A4HRM1_LEIIN	Phosphoglycan beta 1,3 galactosyltransferase (Phosphoglycan_beta_1_-3_galactosyltransferase)	SCGR2 LINF_020007100 LINJ_02_0180	Leishmania infantum	2				0.122543	7.81314e-06	5.13492e-06	0.0815534	0.0535982	183.677	91.0853	protein glycosylation [GO:0006486]	integral component of membrane [GO:0016021]	hexosyltransferase activity [GO:0016758]	12	6	4	20	95.804	863
tr|A4HRS3|A4HRS3_LEIIN	tr|A4HRS3|A4HRS3_LEIIN	Phosphoglycan beta 1,3 galactosyltransferase (Phosphoglycan_beta_1_-3_galactosyltransferase)	SCGR1 LINF_020007300 LINJ_02_0200	Leishmania infantum	1				0.200293	6.60903e-05	2.78093e-05	0.604337	0.254292	1362.47	436.355	protein glycosylation [GO:0006486]	integral component of membrane [GO:0016021]	hexosyltransferase activity [GO:0016758]	9	9	9	11.1	109.36	993
tr|A4HRS4|A4HRS4_LEIIN	tr|A4HRS4|A4HRS4_LEIIN	Glycosyltransferase_(GlcNAc)_-_putative	LINF_020007400 LINJ_02_0210	Leishmania infantum	1			+	0.0214521	1.69794e-05	5.97503e-05	0.170826	0.601133	384.308	1012.77		integral component of membrane [GO:0016021]	transferase activity [GO:0016740]	15	15	15	21.8	99.396	902
tr|A4HRS5|A4HRS5_LEIIN	tr|A4HRS5|A4HRS5_LEIIN	Phosphoglycan beta 1,3 galactosyltransferase (Phosphoglycan_beta_1_-3_galactosyltransferase)	SCGR3 LINF_020007000 LINJ_02_0170	Leishmania infantum	1				0.0579923	5.37423e-05	6.76412e-05	0.62071	0.781239	1396.45	1330.8	protein glycosylation [GO:0006486]	integral component of membrane [GO:0016021]	hexosyltransferase activity [GO:0016758]	15	15	4	23.7	86.582	772
tr|A4HRS7|A4HRS7_LEIIN	tr|A4HRS7|A4HRS7_LEIIN	ATP-binding cassette protein subfamily F, member 1 (ATP-binding_cassette_protein_subfamily_F_-_member_1_-_putative)	putative ABCF1 LINF_030006400 LINJ_03_0150	Leishmania infantum	1				0.943501	0.000208622	0.00022474	2.53364	2.72938	5702.24	4690.7			ATP binding [GO:0005524];ATPase-coupled transmembrane transporter activity [GO:0042626]	31	31	30	43.1	82.341	724
tr|A4HRT0|A4HRT0_LEIIN	tr|A4HRT0|A4HRT0_LEIIN	Putative U2 splicing auxiliary factor (U2_splicing_auxiliary_factor_-_putative)	LINF_030006700 LINJ_03_0180	Leishmania infantum	1				0.906572	0.000178818	0.000184393	7.09399	7.31515	15965.1	12612.3	mRNA splicing, via spliceosome [GO:0000398]	U2AF complex [GO:0089701]	metal ion binding [GO:0046872];RNA binding [GO:0003723]	9	9	9	39.5	25.207	210
tr|A4HRT1|A4HRT1_LEIIN	tr|A4HRT1|A4HRT1_LEIIN	Multifunctional fusion protein [Includes: L-glutamate gamma-semialdehyde dehydrogenase (EC 1.2.1.88) (L-glutamate gamma-semialdehyde dehydrogenase);Delta-1-pyrroline-5-carboxylate dehydrogenase (P5C dehydrogenase)]	LINF_030006800 LINJ_03_0190	Leishmania infantum	1	1.2.1.88	L-glutamate from L-proline: step 2/2. {ECO:0000256|ARBA:ARBA00004786, ECO:0000256|RuleBase:RU366016}.;L-proline degradation into L-glutamate;PATHWAY: Amino-acid degradation		0.159817	0.00239166	0.00279234	38.6038	45.0713	86887.6	75603.2	proline catabolic process to glutamate [GO:0010133]		1-pyrroline-5-carboxylate dehydrogenase activity [GO:0003842];oxidoreductase activity, acting on the aldehyde or oxo group of donors, NAD or NADP as acceptor [GO:0016620]	30	30	30	65.5	61.954	560
tr|A4HRT2|A4HRT2_LEIIN	tr|A4HRT2|A4HRT2_LEIIN	Protein_kinase_-_putative	LINF_030006900 LINJ_03_0200	Leishmania infantum	1				0.905546	1.46524e-05	1.59888e-05	0.344189	0.375579	773.728	647.601			ATP binding [GO:0005524];protein kinase activity [GO:0004672]	4	4	4	12.7	42.571	379
tr|A4HRT3|A4HRT3_LEIIN	tr|A4HRT3|A4HRT3_LEIIN	Hypothetical_protein_-_conserved	LINF_030007000 LINJ_03_0210	Leishmania infantum	1				0.198488	4.5373e-05	8.85095e-05	1.27031	2.47801	2852.8	4183.62				6	6	6	25.6	35.718	313
tr|A4HRT4|A4HRT4_LEIIN	tr|A4HRT4|A4HRT4_LEIIN	Long-chain-fatty-acid-CoA_ligase_-_putative (Putative long chain fatty Acyl CoA synthetase) (EC 6.2.1.3)	LINF_030007100 LINJ_03_0220	Leishmania infantum	1	6.2.1.3			0.360883	0.000146331	0.000197152	1.85452	2.4986	4174	4094.8			long-chain fatty acid-CoA ligase activity [GO:0004467]	17	17	17	27.7	78.905	704
tr|A4HRT5|A4HRT5_LEIIN	tr|A4HRT5|A4HRT5_LEIIN	Hypothetical_protein_-_conserved	LINF_030007200 LINJ_03_0230	Leishmania infantum	1				0.707084	1.357e-05	7.7184e-06	0.787583	0.447963	1765.57	799.227				2	2	2	16.9	17.23	154
tr|A4HRT6|A4HRT6_LEIIN	tr|A4HRT6|A4HRT6_LEIIN	Putative ribosomal protein L38 (Ribosomal_protein_L38_-_putative)	LINF_030007300 LINF_260027600 LINJ_03_0240 LINJ_26_2230	Leishmania infantum	1				0.0475512	9.88222e-05	2.7187e-05	10.4529	2.87569	23516.8	5217.99	translation [GO:0006412]	ribosome [GO:0005840]	structural constituent of ribosome [GO:0003735]	2	2	2	21.7	9.4541	83
tr|A4HRT7|A4HRT7_LEIIN	tr|A4HRT7|A4HRT7_LEIIN	Hypothetical_protein_-_conserved	LINF_030007400 LINJ_03_0250	Leishmania infantum	1				0.646616	5.61768e-06	8.39961e-06	0.168083	0.25132	376.516	452.621		integral component of membrane [GO:0016021]		5	5	5	18.9	33.422	302
tr|A4HRU2|A4HRU2_LEIIN	tr|A4HRU2|A4HRU2_LEIIN	Hypothetical_protein_-_conserved	LINF_030008000 LINJ_03_0300	Leishmania infantum	1				0.988471	3.26292e-05	3.33506e-05	0.280344	0.286542	630.421	482.808				17	17	17	18.6	116.39	1043
tr|A4HRU4|A4HRU4_LEIIN	tr|A4HRU4|A4HRU4_LEIIN	DDRGK_domain_containing_protein_-_putative	LINF_030008200 LINJ_03_0320	Leishmania infantum	1				0.180292	5.52835e-05	3.81166e-05	1.44657	0.997374	3254.96	1711.76				9	9	9	27.5	38.217	342
tr|A4HRU7|A4HRU7_LEIIN	tr|A4HRU7|A4HRU7_LEIIN	GPR1/FUN34/yaaH_family_-_putative	LINF_030008500 LINJ_03_0350	Leishmania infantum	1				0.159909	2.63602e-06	1.58425e-06	0.0774139	0.0065307	174.212	11.6009		integral component of membrane [GO:0016021]		2	2	2	7.4	34.051	310
tr|A4HRV1|A4HRV1_LEIIN	tr|A4HRV1|A4HRV1_LEIIN	MFS_transporter_-_putative (Putative MFS transporter)	LINF_030008800 LINJ_03_0390	Leishmania infantum	1				0.181913	1.23006e-06	3.57287e-06	0.0164629	0.0478187	37.1294	81.043		integral component of membrane [GO:0016021]	transmembrane transporter activity [GO:0022857]	3	3	3	5.1	74.717	680
tr|A4HRV4|A4HRV4_LEIIN;tr|A0A6L0WJF7|A0A6L0WJF7_LEIIN;tr|A4HRV3|A4HRV3_LEIIN	tr|A4HRV4|A4HRV4_LEIIN;tr|A0A6L0WJF7|A0A6L0WJF7_LEIIN;tr|A4HRV3|A4HRV3_LEIIN	60S_acidic_ribosomal_protein_P2_-_putative (Putative 60S acidic ribosomal protein P2)	LINF_030009100 LINJ_03_0420	Leishmania infantum	3				0.131309	0.000347071	0.000142774	31.1778	12.8256	70158.9	22963.1	translational elongation [GO:0006414]	ribosome [GO:0005840]	structural constituent of ribosome [GO:0003735]	6	6	6	91	11.132	111
tr|A4HRV7|A4HRV7_LEIIN	tr|A4HRV7|A4HRV7_LEIIN	DEAD/DEAH_box_helicase /Type_III_restriction_enzyme_-_res_subunit_-_putative	LINF_030011900 LINJ_03_0670	Leishmania infantum	1				0.24533	0.00083609	0.00102855	3.38841	4.1684	7628	7057.57			ATP binding [GO:0005524];helicase activity [GO:0004386];nucleic acid binding [GO:0003676]	83	83	83	46.6	246.75	2210
tr|A4HRV9|A4HRV9_LEIIN	tr|A4HRV9|A4HRV9_LEIIN	Aminoacyl-tRNA_editing_domain_containing_protein_-_putative	LINF_030012100 LINJ_03_0690	Leishmania infantum	1				0.100799	3.36489e-05	2.52053e-05	1.38126	1.03466	3108.69	1784.25			aminoacyl-tRNA editing activity [GO:0002161]	5	5	5	35.5	24.361	228
tr|A4HRW2|A4HRW2_LEIIN	tr|A4HRW2|A4HRW2_LEIIN	Cytochrome_c_oxidase_copper_chaperone_-_putative (Putative cytochrome c oxidase copper chaperone)	LINF_030012400 LINJ_03_0720	Leishmania infantum	1				0.0580542	5.89184e-05	3.11033e-05	6.29443	3.32286	14162.8	5803.86		mitochondrial intermembrane space [GO:0005758]	copper chaperone activity [GO:0016531];copper ion binding [GO:0005507]	5	5	5	56	9.3604	84
tr|A4HRW3|A4HRW3_LEIIN	tr|A4HRW3|A4HRW3_LEIIN	TatD_related_DNase_-_putative	LINF_030012500 LINJ_03_0730	Leishmania infantum	1				0.135472	1.66345e-05	5.58857e-06	0.219178	0.0706903	492.75	126.462			hydrolase activity, acting on ester bonds [GO:0016788]	8	8	8	13.4	75.895	716
tr|A4HRW4|A4HRW4_LEIIN	tr|A4HRW4|A4HRW4_LEIIN	Hypothetical_protein_-_conserved	LINF_030012600 LINJ_03_0740	Leishmania infantum	1				0.90029	3.48266e-05	3.43115e-05	1.02254	1.00741	2298.96	1770.97				5	5	5	25.2	34.059	317
tr|A4HRW5|A4HRW5_LEIIN	tr|A4HRW5|A4HRW5_LEIIN	Ubiquitin-like_domain_containing_protein_-_putative	LINF_030012700 LINJ_03_0750	Leishmania infantum	1				0.148712	7.05344e-05	5.32988e-05	1.19594	0.903706	2690.56	1551.94				14	13	13	29.2	58.978	548
tr|A4HRW8|A4HRW8_LEIIN	tr|A4HRW8|A4HRW8_LEIIN	6-phosphofructo-2-kinase/fructose-2_-6 -biphosphatase_-_putative (Putative 6-phosphofructo-2-kinase/fructose-2,6-biphosphatase) (EC 3.1.3.-)	LINF_030013000 LINJ_03_0790	Leishmania infantum	1	3.1.3.-			0.887083	1.77585e-06	1.60258e-06	0.00719872	0.00466917	16.1681	8.36712	fructose 2,6-bisphosphate metabolic process [GO:0006003];fructose metabolic process [GO:0006000]		6-phosphofructo-2-kinase activity [GO:0003873];ATP binding [GO:0005524];hydrolase activity [GO:0016787]	2	2	2	1	246.69	2393
tr|A4HRX4|A4HRX4_LEIIN	tr|A4HRX4|A4HRX4_LEIIN	Hypothetical_protein_-_conserved	LINF_030013900 LINJ_03_0860	Leishmania infantum	1				0.305234	2.95684e-05	5.23714e-05	0.139408	0.246918	313.696	429.26				24	24	24	13.1	212.1	2001
tr|A4HRX5|A4HRX5_LEIIN	tr|A4HRX5|A4HRX5_LEIIN	NLI_interacting_factor-like_phosphatase_-_putative	LINF_030014000 LINJ_03_0870	Leishmania infantum	1				0.679476	8.63951e-06	7.30796e-06	0.111653	0.094445	250.983	162.947				4	4	4	5.5	77.378	739
tr|A4HRX6|A4HRX6_LEIIN	tr|A4HRX6|A4HRX6_LEIIN	Peter_pan_protein_-_putative (Putative peter pan protein)	LINF_030014100 LINJ_03_0880	Leishmania infantum	1				0.151995	2.9343e-05	1.03425e-05	0.680368	0.239809	1532.34	425.233	rRNA processing [GO:0006364]		rRNA binding [GO:0019843]	4	4	4	8.7	43.128	380
tr|A4HRX7|A4HRX7_LEIIN;tr|A0A5B8YY18|A0A5B8YY18_LEIIN;tr|Q1PC61|Q1PC61_9TRYP;tr|Q1PC60|Q1PC60_LEIMA;tr|Q1PC59|Q1PC59_LEIIN	tr|A4HRX7|A4HRX7_LEIIN;tr|A0A5B8YY18|A0A5B8YY18_LEIIN;tr|Q1PC61|Q1PC61_9TRYP;tr|Q1PC60|Q1PC60_LEIMA;tr|Q1PC59|Q1PC59_LEIIN	Inorganic diphosphatase (EC 3.6.1.1)	LINF_030014200 LINJ_03_0890	Leishmania infantum	5	3.6.1.1			0.170502	3.00954e-05	1.52113e-05	1.19868	0.605859	2693.88	1061.7	phosphate-containing compound metabolic process [GO:0006796]	cytoplasm [GO:0005737]	inorganic diphosphatase activity [GO:0004427];magnesium ion binding [GO:0000287]	3	3	3	12.8	25.107	226
tr|A4HRX9|A4HRX9_LEIIN	tr|A4HRX9|A4HRX9_LEIIN	Amidohydrolase/Amidohydrolase_family_-_putative	LINF_030014400 LINJ_03_0910	Leishmania infantum	1				0.110562	6.54096e-05	2.90526e-05	0.855128	0.379818	1923.79	675.75			hydrolase activity, acting on carbon-nitrogen (but not peptide) bonds [GO:0016810]	18	18	18	31.9	76.491	697
tr|A4HRY1|A4HRY1_LEIIN	tr|A4HRY1|A4HRY1_LEIIN	Multicopper_oxidase_-_putative	LINF_030014600 LINJ_03_0930	Leishmania infantum	1				0.510358	1.52464e-05	2.06553e-05	0.21442	0.29049	482.346	491.209		integral component of membrane [GO:0016021]	copper ion binding [GO:0005507];oxidoreductase activity [GO:0016491]	10	10	10	22.4	71.105	635
tr|A4HRY2|A4HRY2_LEIIN	tr|A4HRY2|A4HRY2_LEIIN	Hypothetical_protein_-_conserved	LINF_030014700 LINJ_03_0940	Leishmania infantum	1				0.220897	0.0001051	0.000232943	8.40124	18.6206	18926.2	29676.2				4	4	4	33.7	12.51	104
tr|A4HRY3|A4HRY3_LEIIN	tr|A4HRY3|A4HRY3_LEIIN	MORN_repeat_-_putative	LINF_030014800 LINJ_03_0950	Leishmania infantum	1				0.233836	0.000135797	0.000113477	3.76576	3.1468	8471.83	5360.54				10	10	10	39.1	36.061	325
tr|A4HRY4|A4HRY4_LEIIN;tr|V9QHZ5|V9QHZ5_LEIIN	tr|A4HRY4|A4HRY4_LEIIN;tr|V9QHZ5|V9QHZ5_LEIIN	Eukaryotic_initiation_factor_2a_-_putative (Putative elongation initiation factor 2 alpha subunit)	LINF_030014900 LINJ_03_0960	Leishmania infantum	2				0.978405	0.00106547	0.00106765	22.8618	22.9084	51473.3	38850.3			translation initiation factor activity [GO:0003743]	26	26	26	71.7	46.605	413
tr|A4HRZ6|A4HRZ6_LEIIN	tr|A4HRZ6|A4HRZ6_LEIIN	Calcium-transporting ATPase (EC 7.2.2.10)	LINF_040005000 LINJ_04_0010	Leishmania infantum	1	7.2.2.10			0.267912	0.000273998	0.000388446	2.45849	3.48538	5529.89	5827.35		integral component of membrane [GO:0016021]	ATP binding [GO:0005524];hydrolase activity [GO:0016787];P-type calcium transporter activity [GO:0005388]	30	30	30	37	111.45	1023
tr|A4HRZ8|A4HRZ8_LEIIN	tr|A4HRZ8|A4HRZ8_LEIIN	Putative cAMP-specific phosphodiesterase (cAMP-specific_phosphodiesterase_-_putative)	LINF_040005200 LINJ_04_0030	Leishmania infantum	1				0.80482	0.000105526	0.000114524	1.34078	1.45511	3023.29	2287.04	signal transduction [GO:0007165]		3',5'-cyclic-nucleotide phosphodiesterase activity [GO:0004114]	18	18	18	31.6	78.705	724
tr|A4HS00|A4HS00_LEIIN	tr|A4HS00|A4HS00_LEIIN	Hypothetical_protein_-_conserved	LINF_040005500 LINJ_04_0050	Leishmania infantum	1			+	0.0267848	1.24096e-05	6.25037e-06	0.695215	0.350161	1565.7	593.743				3	3	3	21	17.85	167
tr|A4HS01|A4HS01_LEIIN	tr|A4HS01|A4HS01_LEIIN	Hypothetical_protein_-_conserved	LINF_040005600 LINJ_04_0060	Leishmania infantum	1				0.212822	0.000886798	0.000574652	15.0465	9.75028	33870.2	16536.6				26	26	26	53.7	58.937	529
tr|A4HS02|A4HS02_LEIIN	tr|A4HS02|A4HS02_LEIIN	DNA topoisomerase type IB small subunit (EC 5.99.1.2) (DNA_topoisomerase_type_IB_small_subunit_-_putative)	LINF_040005700 LINJ_04_0070	Leishmania infantum	1	5.99.1.2			0.15212	5.00012e-05	1.66567e-05	1.78105	0.593314	3999.96	1034.04	DNA topological change [GO:0006265]	chromosome [GO:0005694]	DNA binding [GO:0003677];DNA topoisomerase type I (single strand cut, ATP-independent) activity [GO:0003917]	5	5	5	29.8	28.074	262
tr|A4HS03|A4HS03_LEIIN	tr|A4HS03|A4HS03_LEIIN	Hypothetical_protein_-_conserved	LINF_040005800 LINJ_04_0080	Leishmania infantum	1				0.280116	4.1077e-06	2.27578e-06	0.144734	0.0642989	325.456	114.048				2	2	2	8.6	28.381	245
tr|A4HS07|A4HS07_LEIIN	tr|A4HS07|A4HS07_LEIIN	Hypothetical_protein_-_conserved	LINF_040006200 LINJ_04_0120	Leishmania infantum	1				0.343109	3.31924e-06	5.26686e-06	0.0884259	0.140311	198.972	234.869				2	2	2	7.2	37.537	347
tr|A4HS08|A4HS08_LEIIN	tr|A4HS08|A4HS08_LEIIN	Exosome_complex_exonuclease_RRP40_-_putative (Putative exosome complex exonuclease RRP40)	LINF_040006300 LINJ_04_0130	Leishmania infantum	1				0.97968	2.6788e-05	2.67613e-05	0.838593	0.837756	1889.17	1431.82		exosome (RNase complex) [GO:0000178]	exonuclease activity [GO:0004527];RNA binding [GO:0003723]	8	8	8	33	31.944	300
tr|A4HS09|A4HS09_LEIIN	tr|A4HS09|A4HS09_LEIIN	Hypothetical_protein_-_conserved	LINF_040006400 LINJ_04_0140	Leishmania infantum	1				0.189815	0.000119958	5.68476e-05	7.25832	3.43968	16327.9	6066.02				6	6	6	61.4	16.527	158
tr|A4HS10|A4HS10_LEIIN	tr|A4HS10|A4HS10_LEIIN	Hypothetical_protein_-_conserved	LINF_040006500 LINJ_04_0150	Leishmania infantum	1				0.101191	1.17809e-05	2.2264e-06	0.248396	0.0141258	561.014	25.804				5	5	5	11.5	47.428	434
tr|A4HS14|A4HS14_LEIIN;tr|A4HS13|A4HS13_LEIIN	tr|A4HS14|A4HS14_LEIIN	Surface antigen-like protein (Surface_antigen-like_protein)	LINF_040007000 LINJ_04_0180	Leishmania infantum	2				0.295566	2.65055e-05	1.60813e-05	0.35859	0.217561	806.662	380.505				5	5	5	7.6	73.916	709
tr|A4HS17|A4HS17_LEIIN	tr|A4HS17|A4HS17_LEIIN	Hypothetical_protein_-_conserved	LINF_040007300 LINJ_04_0210	Leishmania infantum	1				0.639247	4.95737e-06	9.11707e-06	0.125164	0.230188	281.114	372.399		integral component of membrane [GO:0016021]		5	5	5	18.1	39.607	354
tr|A4HS19|A4HS19_LEIIN	tr|A4HS19|A4HS19_LEIIN	GRAM_domain_containing_protein_-_putative	LINF_040007500 LINJ_04_0230	Leishmania infantum	1			+	0.012875	0.000129125	5.03912e-05	4.0397	1.5765	9095.46	2633.61				11	11	11	43.4	31.964	290
tr|A4HS21|A4HS21_LEIIN	tr|A4HS21|A4HS21_LEIIN	Tetratricopeptide_repeat_-_putative	LINF_040007700 LINJ_04_0250	Leishmania infantum	1			+	0.0284861	3.14012e-06	1.29491e-06	0.111995	0.0268967	251.914	50.9798				2	2	2	11.2	28.038	268
tr|A4HS22|A4HS22_LEIIN	tr|A4HS22|A4HS22_LEIIN	Mitochondrial_39-S_ribosomal_protein_L47_(MRP-L47 )_-_putative	LINF_040007800 LINJ_04_0260	Leishmania infantum	1				0.13687	0.00013042	5.83968e-05	2.41118	1.07962	5421.8	1880.68	translation [GO:0006412]	mitochondrial ribosome [GO:0005761]	structural constituent of ribosome [GO:0003735]	13	13	13	39.2	54.09	480
tr|A4HS24|A4HS24_LEIIN	tr|A4HS24|A4HS24_LEIIN	Alcohol_dehydrogenase_GroES-like_domain_containing_protein_-_putative	LINF_040008000 LINJ_04_0280	Leishmania infantum	1				0.731211	5.00922e-05	5.86104e-05	0.994505	1.16362	2237.19	1973.66				10	10	10	26.6	50.369	448
tr|A4HS28|A4HS28_LEIIN	tr|A4HS28|A4HS28_LEIIN	Mitochondrial_exoribonuclease_DSS-1_-_putative (Putative mitochondrial exoribonuclease DSS-1) (EC 3.1.13.1)	LINF_040008400 LINJ_04_0320	Leishmania infantum	1	3.1.13.1			0.0578681	7.43841e-06	2.12839e-05	0.0793508	0.227051	179.187	373.284			exoribonuclease II activity [GO:0008859];RNA binding [GO:0003723]	7	7	7	9.1	93.741	854
tr|A4HS31|A4HS31_LEIIN	tr|A4HS31|A4HS31_LEIIN	Hypothetical_protein_-_conserved	LINF_040008700 LINJ_04_0350	Leishmania infantum	1				0.12439	6.43174e-06	2.41617e-06	0.300703	0.0856101	677.688	160.863				3	3	3	17.4	21.389	190
tr|A4HS32|A4HS32_LEIIN	tr|A4HS32|A4HS32_LEIIN	Phytanoyl-CoA_dioxygenase_(PhyH)_-_putative	LINF_040008800 LINJ_04_0360	Leishmania infantum	1				0.858537	7.2362e-06	1.02071e-05	0.182714	0.257728	411.187	452.013			dioxygenase activity [GO:0051213]	4	4	4	10.8	39.604	353
tr|A4HS34|A4HS34_LEIIN	tr|A4HS34|A4HS34_LEIIN	Anaphase promoting complex, subunit 10-like protein (Anaphase_promoting_complex_-_subunit_10-like_protein)	LINF_040009000 LINJ_04_0380	Leishmania infantum	1				0.401453	3.36452e-06	2.18054e-06	0.0928785	0.0432184	208.627	80.6126	anaphase-promoting complex-dependent catabolic process [GO:0031145];cell cycle [GO:0007049];cell division [GO:0051301]	anaphase-promoting complex [GO:0005680]		2	2	2	8.5	36.225	340
tr|A4HS36|A4HS36_LEIIN	tr|A4HS36|A4HS36_LEIIN	Tetratricopeptide_repeat_-_putative	LINF_040009200 LINJ_04_0400	Leishmania infantum	1				0.639819	0.000278372	0.00030821	7.10876	7.87073	15996.8	13226.7				14	14	14	51	39.159	361
tr|A4HS37|A4HS37_LEIIN	tr|A4HS37|A4HS37_LEIIN	Hypothetical_protein_-_conserved	LINF_040009300 LINJ_04_0410	Leishmania infantum	1				0.0785068	2.64733e-05	5.48945e-05	0.0612072	0.126918	137.817	217.281		integral component of membrane [GO:0016021]		21	21	21	6.9	432.52	4120
tr|A4HS39|A4HS39_LEIIN	tr|A4HS39|A4HS39_LEIIN	Cysteine_peptidase_-_Clan_CA_-_family_C2_-_putative (Putative calpain-like cysteine peptidase) (EC 3.4.22.-)	LINF_040009500 LINJ_04_0430	Leishmania infantum	1	3.4.22.-			0.170524	0.000260664	0.000204868	2.75061	2.16183	6191.14	3730.97			calcium-dependent cysteine-type endopeptidase activity [GO:0004198]	26	26	26	40.9	94.766	855
tr|A4HS40|A4HS40_LEIIN	tr|A4HS40|A4HS40_LEIIN	Adenylosuccinate lyase (ASL) (EC 4.3.2.2) (Adenylosuccinase)	LINF_040009600 LINJ_04_0440	Leishmania infantum	1	4.3.2.2	5-amino-1-(5-phospho-D-ribosyl)imidazole-4-carboxamide from 5-amino-1-(5-phospho-D-ribosyl)imidazole-4-carboxylate: step 2/2. {ECO:0000256|ARBA:ARBA00004706, ECO:0000256|RuleBase:RU361172}.;AMP biosynthesis via de novo pathway;AMP from IMP: step 2/2. {ECO:0000256|ARBA:ARBA00004734, ECO:0000256|RuleBase:RU361172}.;IMP biosynthesis via de novo pathway;PATHWAY: Purine metabolism		0.292738	0.000315314	0.000269404	5.888	5.0307	13261.6	8614.13	'de novo' AMP biosynthetic process [GO:0044208];'de novo' IMP biosynthetic process [GO:0006189]		(S)-2-(5-amino-1-(5-phospho-D-ribosyl)imidazole-4-carboxamido)succinate AMP-lyase (fumarate-forming) activity [GO:0070626];N6-(1,2-dicarboxyethyl)AMP AMP-lyase (fumarate-forming) activity [GO:0004018]	20	20	20	52.6	53.552	479
tr|A4HS42|A4HS42_LEIIN	tr|A4HS42|A4HS42_LEIIN	60S ribosomal protein L11 (L5, L16) (60S_ribosomal_protein_L11_(L5_-_L16))	RPL11 LINF_040009700 LINF_220005300 LINJ_04_0460 LINJ_22_0004	Leishmania infantum	1				0.279435	0.00102583	0.00137386	47.3583	63.4254	106632	106231	translation [GO:0006412]	ribosome [GO:0005840]	structural constituent of ribosome [GO:0003735]	8	8	8	50	21.661	188
tr|A4HS43|A4HS43_LEIIN	tr|A4HS43|A4HS43_LEIIN	ADP-ribosylation_factor_-_putative (Putative ADP-ribosylation factor)	LINF_040009800 LINJ_04_0470	Leishmania infantum	1				0.0824991	6.30655e-06	1.7097e-05	0.299314	0.811439	672.767	1364.58			GTP binding [GO:0005525];GTPase activity [GO:0003924]	4	4	4	30.5	21.07	190
tr|A4HS47|A4HS47_LEIIN	tr|A4HS47|A4HS47_LEIIN	Palmitoyl_acyltransferase_1_-_putative (Putative huntingtin interacting protein (HIP))	LINF_040010200 LINJ_04_0510	Leishmania infantum	1				0.372309	2.32598e-05	1.66457e-05	0.200845	0.143733	451.779	249.268		integral component of membrane [GO:0016021]	palmitoyltransferase activity [GO:0016409]	10	10	10	10.9	115.81	1067
tr|A4HS49|A4HS49_LEIIN	tr|A4HS49|A4HS49_LEIIN	Zinc_finger_-_C3HC4_type_(RING_finger )_containing_protein_-_putative	LINF_040010400 LINJ_04_0530	Leishmania infantum	1				0.059492	3.06505e-06	1.87715e-06	0.0480303	0.0208009	108.148	37.5771			calcium ion binding [GO:0005509]	2	2	2	4.2	63.815	592
tr|A4HS50|A4HS50_LEIIN	tr|A4HS50|A4HS50_LEIIN	Tetratricopeptide_repeat/TPR_repeat_-_putative	LINF_040010500 LINJ_04_0540	Leishmania infantum	1				0.469357	0.00026554	0.000330512	1.56228	1.94453	3519.11	3222.28				35	35	35	26.7	169.97	1550
tr|A4HS51|A4HS51_LEIIN	tr|A4HS51|A4HS51_LEIIN	Putative tyrosine phosphatase (EC 3.1.3.48) (Tyrosine_phosphatase_-_putative)	LINF_040010600 LINJ_04_0550	Leishmania infantum	1	3.1.3.48		+	0.0221576	2.1674e-06	6.68988e-06	0	0.2054	0	341.275			protein tyrosine phosphatase activity [GO:0004725]	3	3	3	10.7	32.57	309
tr|A4HS53|A4HS53_LEIIN;tr|V9QIB7|V9QIB7_LEIIN;tr|Q1PC50|Q1PC50_LEIIN;tr|A0A0B4ULM6|A0A0B4ULM6_LEIIN;tr|Q1PC52|Q1PC52_9TRYP;tr|Q1PC51|Q1PC51_LEIMA	tr|A4HS53|A4HS53_LEIIN;tr|V9QIB7|V9QIB7_LEIIN	Putative spermidine synthase (EC 2.5.1.16) (Spermidine_synthase)	LINF_040010800 LINJ_04_0570	Leishmania infantum	6	2.5.1.16			0.0413682	0.000405582	0.000163708	12.318	4.97201	27723.3	8735.48	polyamine biosynthetic process [GO:0006596]		spermidine synthase activity [GO:0004766]	10	10	10	46.7	32.926	300
tr|A4HS54|A4HS54_LEIIN	tr|A4HS54|A4HS54_LEIIN	Hypothetical_protein_-_conserved	LINF_040010900 LINJ_04_0580	Leishmania infantum	1				0.350336	2.67188e-05	3.56834e-05	0.902541	1.20536	2032.01	2034.91		integral component of membrane [GO:0016021]		3	3	3	15	29.604	267
tr|A4HS59|A4HS59_LEIIN	tr|A4HS59|A4HS59_LEIIN	Hypothetical_protein_-_conserved	LINF_040011400 LINJ_04_0630	Leishmania infantum	1			+	0.0166	3.31521e-05	0.000110385	1.41766	4.72033	3187.16	7974.38		integral component of membrane [GO:0016021]		8	8	8	40.5	23.385	200
tr|A4HS63|A4HS63_LEIIN;tr|A4HS62|A4HS62_LEIIN	tr|A4HS63|A4HS63_LEIIN;tr|A4HS62|A4HS62_LEIIN	Hypothetical_protein_-_conserved	LINF_040011800 LINJ_04_0670	Leishmania infantum	2				0.0540275	6.60109e-06	1.86761e-06	0.414928	0.0354975	933.75	69.7749				4	4	4	31.6	15.909	152
tr|A4HS64|A4HS64_LEIIN	tr|A4HS64|A4HS64_LEIIN	Putative ubiquitin-conjugating enzyme e2 (EC 6.3.2.19) (Ubiquitin-conjugating_enzyme_E2_-_putative)	LINF_040011900 LINJ_04_0680	Leishmania infantum	1	6.3.2.19			0.08895	0.00063218	0.000532722	37.078	31.2447	83416.7	52836.4			ATP binding [GO:0005524];ligase activity [GO:0016874];transferase activity [GO:0016740]	8	8	8	55.4	17.05	148
tr|A4HS65|A4HS65_LEIIN	tr|A4HS65|A4HS65_LEIIN	Axonemal_dynein_light_chain_-_putative	LINF_040012000 LINJ_04_0690	Leishmania infantum	1				0.992613	5.69321e-05	6.06217e-05	0.730874	0.778239	1644.67	1293.06				16	16	16	27.6	77.896	722
tr|A4HS67|A4HS67_LEIIN	tr|A4HS67|A4HS67_LEIIN	Tir_chaperone_protein_(CesT)_family /PDZ_domain_containing_protein_-_putative	LINF_040012200 LINJ_04_0710	Leishmania infantum	1				0.97205	3.42754e-05	3.46647e-05	0.396817	0.401323	892.55	688.122	protein secretion by the type III secretion system [GO:0030254]			14	14	14	20.4	86.376	794
tr|Q9N9V3|Q9N9V3_LEIIN;tr|A4HS71|A4HS71_LEIIN	tr|Q9N9V3|Q9N9V3_LEIIN;tr|A4HS71|A4HS71_LEIIN	Putative ribosomal protein L10	LiL10	Leishmania infantum	2			+	0.0227879	0.00123899	0.00180294	50.3962	73.3348	113425	123725	translation [GO:0006412]	ribosome [GO:0005840]	structural constituent of ribosome [GO:0003735]	12	12	12	46.9	24.585	213
tr|A4HS73|A4HS73_LEIIN	tr|A4HS73|A4HS73_LEIIN	Nascent polypeptide associated complex subunit-like protein, copy 1 (Nascent_polypeptide_associated_complex_subunit-_like_protein_-_copy_2)	LINF_040012800 LINJ_04_0770	Leishmania infantum	1				0.283129	0.000458271	0.000204761	25.1853	11.2531	56663.1	20408.8		nascent polypeptide-associated complex [GO:0005854]		6	6	1	76.7	18.196	172
tr|A4HS75|A4HS75_LEIIN	tr|A4HS75|A4HS75_LEIIN	Heat_shock_protein_-_putative (Putative heat shock protein)	LINF_040012900 LINJ_04_0780	Leishmania infantum	1				0.784085	1.28906e-05	1.48465e-05	0.209165	0.240901	469.158	402.737		integral component of membrane [GO:0016021]		3	3	3	4.5	61.629	576
tr|A4HS76|A4HS76_LEIIN	tr|A4HS76|A4HS76_LEIIN	Hypothetical_protein_-_conserved	LINF_040013000 LINJ_04_0790	Leishmania infantum	1				0.177103	7.03439e-06	2.57962e-06	0.057139	0.0145394	128.433	22.5888				4	4	4	4.8	123.11	1134
tr|A4HS77|A4HS77_LEIIN	tr|A4HS77|A4HS77_LEIIN	Hypothetical_protein_-_conserved	LINF_040013050 LINJ_04_0800	Leishmania infantum	1				0.680123	1.98601e-05	1.91331e-05	0.500594	0.482269	1126.17	829.397		integral component of membrane [GO:0016021]		6	6	6	25.1	39.673	359
tr|A4HS80|A4HS80_LEIIN	tr|A4HS80|A4HS80_LEIIN	Hypothetical_protein_-_conserved	LINF_040013300 LINJ_04_0830	Leishmania infantum	1				0.358038	4.1344e-06	2.44923e-06	0.0283586	0.0129004	63.7549	23.6231				3	3	3	2.9	145.79	1396
tr|A4HS82|A4HS82_LEIIN	tr|A4HS82|A4HS82_LEIIN	Rhomboid-like protein (Serine_peptidase_-_Clan_S-_-_family_S54_-_putative)	LINF_040013500 LINJ_04_0850	Leishmania infantum	1				0.576354	1.59565e-05	2.02615e-05	0.365892	0.464608	824.18	807.353		integral component of membrane [GO:0016021]	serine-type endopeptidase activity [GO:0004252]	3	3	3	10.6	43.61	396
tr|A4HS84|A4HS84_LEIIN	tr|A4HS84|A4HS84_LEIIN	Hypothetical_protein_-_conserved	LINF_040014100 LINJ_04_0910	Leishmania infantum	1				0.960063	4.7557e-06	5.26362e-06	0.179596	0.181928	403.875	332.586				5	5	5	21	26.48	248
tr|A4HS86|A4HS86_LEIIN	tr|A4HS86|A4HS86_LEIIN	Cytochrome_c_oxidase_biogenesis_protein_Cmc1_like_-_putative	LINF_040014300 LINJ_04_0930	Leishmania infantum	1				0.967288	2.10811e-06	2.87291e-06	0.122936	0.144492	277.067	250.108				2	2	2	17.6	17.148	148
tr|A4HS88|A4HS88_LEIIN	tr|A4HS88|A4HS88_LEIIN	Hypothetical_protein_-_conserved	LINF_040013900 LINJ_04_0890	Leishmania infantum	1				0.174747	5.49109e-05	3.36732e-05	0.391941	0.240351	882.141	418.988				16	16	16	16.6	140.1	1274
tr|A4HS91|A4HS91_LEIIN	tr|A4HS91|A4HS91_LEIIN	Chaperone_protein_DNAj_-_putative (Putative chaperone protein DNAj)	LINF_040014400 LINJ_04_0940	Leishmania infantum	1				0.291013	0.000133191	0.000111018	2.55752	2.13176	5758.42	3585.25	protein folding [GO:0006457];response to heat [GO:0009408]		ATP binding [GO:0005524];heat shock protein binding [GO:0031072];metal ion binding [GO:0046872];unfolded protein binding [GO:0051082]	10	10	10	29.4	52.078	493
tr|A4HS93|A4HS93_LEIIN	tr|A4HS93|A4HS93_LEIIN	Adenylate_kinase_-_putative (Putative adenylate kinase) (EC 2.7.4.3)	LINF_040014600 LINJ_04_0960	Leishmania infantum	1	2.7.4.3			0.576985	0.000162681	0.000139685	7.06019	6.06219	15894.7	10431.8			adenylate kinase activity [GO:0004017];ATP binding [GO:0005524]	10	10	10	65.1	23.042	209
tr|A4HS97|A4HS97_LEIIN	tr|A4HS97|A4HS97_LEIIN	Hypothetical_protein_-_conserved	LINF_040015000 LINJ_04_1000	Leishmania infantum	1				0.0984706	0.000135497	3.70717e-05	4.3437	1.18842	9771.88	2137.6				7	7	7	28.1	31.194	285
tr|A4HSA1|A4HSA1_LEIIN	tr|A4HSA1|A4HSA1_LEIIN	Acyltransferase-like protein, copy 1 (Acyltransferase-like_protein_-_copy_1)	LINF_040015500 LINJ_04_1040	Leishmania infantum	1				0.317769	8.89505e-05	0.000116491	2.51956	3.29964	5667.81	5532.34		integral component of membrane [GO:0016021]	acyltransferase activity [GO:0016746]	9	8	8	32.8	35.304	308
tr|A4HSA2|A4HSA2_LEIIN	tr|A4HSA2|A4HSA2_LEIIN	Acyltransferase-like protein, copy 2 (Acyltransferase-like_protein_-_copy_2)	LINF_040015600 LINJ_04_1050	Leishmania infantum	1				0.282237	0.000102267	0.000132294	2.56578	3.31913	5775.94	5582.03		integral component of membrane [GO:0016021]	acyltransferase activity [GO:0016746]	13	13	12	38.5	39.858	356
tr|A4HSA5|A4HSA5_LEIIN	tr|A4HSA5|A4HSA5_LEIIN	Transcriptional_repressor_TCF25_-_putative	LINF_040015900 LINJ_04_1080	Leishmania infantum	1				0.497316	6.86394e-05	2.73835e-05	0.720684	0.287515	1619.11	483.055				6	6	6	7.3	95.242	876
tr|A4HSB1|A4HSB1_LEIIN	tr|A4HSB1|A4HSB1_LEIIN	Cytochrome_c_oxidase_assembly_factor_-_putative (Putative cytochrome c oxidase assembly factor) (EC 1.9.3.1)	LINF_040016400 LINJ_04_1140	Leishmania infantum	1	1.9.3.1			0.0825192	4.73615e-05	7.36498e-05	1.3516	2.10182	3041.47	3473.43	cellular copper ion homeostasis [GO:0006878];respiratory chain complex IV assembly [GO:0008535]	integral component of membrane [GO:0016021];mitochondrial inner membrane [GO:0005743]	copper chaperone activity [GO:0016531];copper ion binding [GO:0005507];oxidoreductase activity [GO:0016491]	8	8	8	26.8	35.041	310
tr|A4HSB3|A4HSB3_LEIIN	tr|A4HSB3|A4HSB3_LEIIN	Hypothetical_protein_-_conserved	LINF_040016600 LINJ_04_1160	Leishmania infantum	1				0.510373	9.97966e-06	7.12417e-06	0.518748	0.370318	1166.79	651.734				3	3	3	25	19.238	168
tr|A4HSB4|A4HSB4_LEIIN	tr|A4HSB4|A4HSB4_LEIIN	Fructose-bisphosphatase (EC 3.1.3.11)	LINF_040016700 LINJ_04_1170	Leishmania infantum	1	3.1.3.11			0.114151	0.000302047	0.000383676	7.7735	9.87429	17481.5	16666.2	carbohydrate metabolic process [GO:0005975]		fructose 1,6-bisphosphate 1-phosphatase activity [GO:0042132];metal ion binding [GO:0046872]	15	15	15	44.4	38.856	351
tr|A4HSB6|A4HSB6_LEIIN	tr|A4HSB6|A4HSB6_LEIIN	Putative RNA-binding protein (RNA-binding_protein_-_putative)	LINF_040016900 LINJ_04_1190	Leishmania infantum	1				0.0670407	0.00026913	0.000126615	7.79343	3.6665	17537.5	6361.93			RNA binding [GO:0003723]	7	7	7	27.7	34.533	311
tr|A4HSB7|A4HSB7_LEIIN	tr|A4HSB7|A4HSB7_LEIIN	Hypothetical_protein_-_conserved	LINF_040017000 LINJ_04_1200	Leishmania infantum	1				0.973989	3.88927e-06	6.08186e-06	0.0115471	0.0239613	26.0822	37.1837				6	6	6	2.7	253.82	2394
tr|A4HSB8|A4HSB8_LEIIN	tr|A4HSB8|A4HSB8_LEIIN	Putative tRNA nucleotidyltransferase (EC 2.7.7.25) (tRNA_nucleotidyltransferase_-_putative)	LINF_040017100 LINJ_04_1210	Leishmania infantum	1	2.7.7.25			0.756159	7.65285e-05	8.32094e-05	1.31046	1.42487	2951.36	2435.46	RNA processing [GO:0006396]		nucleotidyltransferase activity [GO:0016779];RNA binding [GO:0003723]	12	12	12	24.3	58.398	523
tr|A4HSC2|A4HSC2_LEIIN	tr|A4HSC2|A4HSC2_LEIIN	Actin	ACT LINF_040017600 LINJ_04_1250	Leishmania infantum	1				0.629787	0.00212146	0.00226722	50.4521	53.9186	113582	92205.8				20	20	19	68.4	42.049	376
tr|A4HSC6|A4HSC6_LEIIN	tr|A4HSC6|A4HSC6_LEIIN	Putative ras-like small GTPases (Ras-like_small_GTPases_-_putative)	LINF_050005200 LINJ_05_0030	Leishmania infantum	1			+	0.0285296	0.000245796	0.000401684	11.3427	18.5364	25537.9	31350.5	intracellular protein transport [GO:0006886];vesicle-mediated transport [GO:0016192]	endoplasmic reticulum [GO:0005783];Golgi apparatus [GO:0005794]	GTP binding [GO:0005525];GTPase activity [GO:0003924]	12	12	12	79	21.67	195
tr|A4HSC7|A4HSC7_LEIIN	tr|A4HSC7|A4HSC7_LEIIN	Paraflagellar_rod_component_par4_-_putative (Putative paraflagellar rod component par4)	LINF_050005300 LINJ_05_0040	Leishmania infantum	1				0.611623	0.000285894	0.000249484	4.17455	3.64289	9393.38	6237.42		motile cilium [GO:0031514]		28	28	28	51.3	68.485	581
tr|A4HSC8|A4HSC8_LEIIN	tr|A4HSC8|A4HSC8_LEIIN	Hypothetical_protein_-_conserved	LINF_050005400 LINJ_05_0050	Leishmania infantum	1				0.170354	5.2409e-05	8.08953e-05	0.557151	0.859985	1252.65	1432.29	cAMP biosynthetic process [GO:0006171]			25	25	25	34.9	94.066	833
tr|A4HSD0|A4HSD0_LEIIN	tr|A4HSD0|A4HSD0_LEIIN	Leucine_Rich_repeat/Leucine_rich_repeat /Leucine_Rich_Repeat_-_putative	LINF_050006400 LINJ_05_0150	Leishmania infantum	1				0.873302	8.51201e-06	8.97694e-06	0.180899	0.19078	405.753	320.442				4	4	4	11.1	47.054	441
tr|A4HSD3|A4HSD3_LEIIN	tr|A4HSD3|A4HSD3_LEIIN	Fip1_motif/Zinc_finger_C-x8-C-x5-C-x3-H_type_(And _similar)_-_putative	LINF_050006800 LINJ_05_0190	Leishmania infantum	1				0.137133	4.51241e-05	1.98342e-05	1.1783	0.517919	2657.93	908.652		nucleus [GO:0005634]	metal ion binding [GO:0046872]	5	5	5	18.6	38.296	361
tr|A4HSD4|A4HSD4_LEIIN	tr|A4HSD4|A4HSD4_LEIIN	Ferrous_iron_transport_protein_B/50S_ribosome-binding_GTPase_-_putative	LINF_050006900 LINJ_05_0200	Leishmania infantum	1				0.241692	2.99838e-05	2.03691e-05	0.339572	0.230683	764.368	398.622			GTP binding [GO:0005525];GTPase activity [GO:0003924]	10	10	10	15.1	88.299	786
tr|A4HSD6|A4HSD6_LEIIN	tr|A4HSD6|A4HSD6_LEIIN	Dynein light chain	LINF_050005600 LINJ_05_0070	Leishmania infantum	1				0.420831	3.53515e-05	1.54431e-05	3.31596	1.44856	7495.29	2550.6	microtubule-based process [GO:0007017]	cytoplasm [GO:0005737];dynein complex [GO:0030286];microtubule [GO:0005874]		2	2	2	36.3	10.661	91
tr|A4HSD7|A4HSD7_LEIIN	tr|A4HSD7|A4HSD7_LEIIN	Rrp15p_-_putative	LINF_050005700 LINJ_05_0080	Leishmania infantum	1				0.12769	9.54064e-06	3.0445e-06	0.435665	0.0376845	983.57	66.9413	rRNA processing [GO:0006364]			3	3	3	14.4	21.899	201
tr|A4HSD8|A4HSD8_LEIIN	tr|A4HSD8|A4HSD8_LEIIN	NUDIX hydrolase dihydroneopterin triphosphate pyrophosphohydrolase/hydrolase (EC 3.6.1.-) (Nudix_hydrolase_2_-_putative)	LINF_050005800 LINJ_05_0090	Leishmania infantum	1	3.6.1.-			0.0900347	0.000111288	3.14306e-05	5.48192	1.54823	12330.7	2663.71			hydrolase activity [GO:0016787]	10	10	10	61.5	20.301	179
tr|A4HSD9|A4HSD9_LEIIN	tr|A4HSD9|A4HSD9_LEIIN	Serine/threonine-protein phosphatase (EC 3.1.3.16)	LINF_050005900 LINJ_05_0100	Leishmania infantum	1	3.1.3.16		+	0.0224581	0.000742338	0.000533761	10.3325	7.42934	23250.3	12632.3			DNA binding [GO:0003677];protein serine phosphatase activity [GO:0106306];protein threonine phosphatase activity [GO:0106307]	28	28	28	55.6	71.845	637
tr|A4HSE0|A4HSE0_LEIIN	tr|A4HSE0|A4HSE0_LEIIN	Hypothetical_protein_-_conserved	LINF_050006000 LINJ_05_0110	Leishmania infantum	1				0.112724	4.12401e-06	2.72002e-06	0.297676	0.196335	670.652	324.948				2	2	2	16.3	13.854	123
tr|A4HSE2|A4HSE2_LEIIN	tr|A4HSE2|A4HSE2_LEIIN	Protein_kinase_-_putative	LINF_050006200 LINJ_05_0130	Leishmania infantum	1				0.607027	2.39573e-05	1.93196e-05	0.500946	0.403974	1128.23	717.472			ATP binding [GO:0005524];protein serine/threonine kinase activity [GO:0004674]	5	5	5	13.2	47.824	432
tr|A4HSE3|A4HSE3_LEIIN	tr|A4HSE3|A4HSE3_LEIIN	RNA helicase (EC 3.6.4.13)	LINJ_05_0140	Leishmania infantum	1	3.6.4.13			0.787654	0.000333778	0.00035544	4.52219	4.81568	10179	8067.83			ATP binding [GO:0005524];hydrolase activity [GO:0016787];RNA binding [GO:0003723];RNA helicase activity [GO:0003724]	23	23	23	40.3	73.809	678
tr|A4HSE4|A4HSE4_LEIIN	tr|A4HSE4|A4HSE4_LEIIN	Hypothetical_protein_-_conserved	LINF_050007400 LINJ_05_0250	Leishmania infantum	1				0.84824	5.2554e-06	3.49627e-06	0.358278	0.311167	801.68	496.421				2	2	2	18.6	11.236	97
tr|A4HSE5|A4HSE5_LEIIN	tr|A4HSE5|A4HSE5_LEIIN	Ankyrin_repeat_-_putative	LINF_050007500 LINJ_05_0260	Leishmania infantum	1				0.0920844	5.07825e-05	2.58836e-05	1.2013	0.612295	2703.91	1066.61				10	10	10	34.7	42.273	386
tr|A4HSE7|A4HSE7_LEIIN	tr|A4HSE7|A4HSE7_LEIIN	Very-long-chain (3R)-3-hydroxyacyl-CoA dehydratase (EC 4.2.1.134)	LINF_050007700 LINJ_05_0280	Leishmania infantum	1	4.2.1.134	fatty acid biosynthesis. {ECO:0000256|ARBA:ARBA00005194}.;PATHWAY: Lipid metabolism		0.0950724	0.000220856	0.000406199	8.8152	16.2129	19873	27359.8	fatty acid biosynthetic process [GO:0006633]	integral component of membrane [GO:0016021]	3-hydroxy-arachidoyl-CoA dehydratase activity [GO:0102343];3-hydroxy-behenoyl-CoA dehydratase activity [GO:0102344];3-hydroxy-lignoceroyl-CoA dehydratase activity [GO:0102345];hydrolase activity [GO:0016787];very-long-chain 3-hydroxyacyl-CoA dehydratase activity [GO:0102158]	10	10	10	42.4	25.054	224
tr|A4HSE8|A4HSE8_LEIIN	tr|A4HSE8|A4HSE8_LEIIN	ARP2/3_complex_16kDa_subunit_-_putative (Putative ARP2/3 complex 16kDa subunit)	LINF_050007800 LINJ_05_0290	Leishmania infantum	1				0.523952	5.99931e-06	4.28091e-06	0.334596	0.191883	754.035	346.221	Arp2/3 complex-mediated actin nucleation [GO:0034314]	Arp2/3 protein complex [GO:0005885];cytoplasm [GO:0005737]		2	2	2	12.7	17.93	173
tr|A4HSE9|A4HSE9_LEIIN	tr|A4HSE9|A4HSE9_LEIIN	Phosphate carrier protein, mitochondrial-like protein (Phosphate_carrier_protein_-_mitochondrial_precursor-like_protein)	LINF_050007900 LINJ_05_0300	Leishmania infantum	1				0.947866	8.24106e-06	8.38196e-06	0.160798	0.163547	361.931	287.52	mitochondrial phosphate ion transmembrane transport [GO:1990547]	integral component of membrane [GO:0016021]	inorganic phosphate transmembrane transporter activity [GO:0005315]	7	7	7	17.3	51.251	485
tr|A4HSF1|A4HSF1_LEIIN	tr|A4HSF1|A4HSF1_LEIIN	Glutaredoxin-like protein (Monothiol_glutaredoxin_-_putative)	LINF_050008100 LINJ_05_0320	Leishmania infantum	1				0.823743	4.33633e-05	4.12106e-05	2.21841	2.10828	4994.12	3648.08			glutathione oxidoreductase activity [GO:0097573];iron-sulfur cluster binding [GO:0051536];metal ion binding [GO:0046872]	4	4	4	27.2	19.547	180
tr|A4HSF2|A4HSF2_LEIIN	tr|A4HSF2|A4HSF2_LEIIN	DNA_replication_licensing_factor_MCM8_-_putative (Putative DNA replication licensing factor)	LINF_050008300 LINJ_05_0330	Leishmania infantum	1				0.928184	3.26375e-06	3.63843e-06	0.0146652	0.0315661	33.1258	56.5771	DNA duplex unwinding [GO:0032508]		ATP binding [GO:0005524];DNA binding [GO:0003677]	3	3	3	3.8	104.34	997
tr|A4HSF3|A4HSF3_LEIIN	tr|A4HSF3|A4HSF3_LEIIN	Hypothetical_protein_-_conserved	LINF_050008400 LINJ_05_0340	Leishmania infantum	1				0.435151	3.47705e-05	2.09888e-05	0.854479	0.501414	1923.18	894.917	translation [GO:0006412]	ribosome [GO:0005840]	structural constituent of ribosome [GO:0003735]	10	10	10	35.3	40.692	371
tr|A4HSF7|A4HSF7_LEIIN	tr|A4HSF7|A4HSF7_LEIIN	N(1),N(8)-bis(glutathionyl)spermidine reductase (EC 1.8.1.12) (Trypanothione reductase)	TRYR LINF_050008500 LINJ_05_0350	Leishmania infantum	1	1.8.1.12			0.0540877	0.00181224	0.000796966	34.1765	15.0297	76919.6	26350.4	cell redox homeostasis [GO:0045454]		flavin adenine dinucleotide binding [GO:0050660];trypanothione-disulfide reductase activity [GO:0015042]	21	21	21	69.9	53.026	491
tr|A4HSF9|A4HSF9_LEIIN	tr|A4HSF9|A4HSF9_LEIIN	Hypothetical_protein_-_conserved	LINF_050008700 LINJ_05_0370	Leishmania infantum	1				0.238972	1.74507e-05	6.60984e-06	0.508472	0.17756	1142.48	329.812				5	5	5	24.1	34.32	328
tr|A4HSG1|A4HSG1_LEIIN	tr|A4HSG1|A4HSG1_LEIIN	Protein_kinase_-_putative	LINF_050008900 LINJ_05_0390	Leishmania infantum	1				0.644644	6.38063e-05	5.72847e-05	0.754291	0.677196	1697.38	1180.29			ATP binding [GO:0005524];protein kinase activity [GO:0004672]	12	12	11	19.9	84.591	789
tr|A4HSG2|A4HSG2_LEIIN	tr|A4HSG2|A4HSG2_LEIIN	Structural maintenance of chromosomes protein	LINF_050009000 LINJ_05_0400	Leishmania infantum	1				0.499507	8.52675e-05	7.34142e-05	0.624077	0.537322	1406.04	903.225	chromosome condensation [GO:0030261]	chromosome [GO:0005694];nucleus [GO:0005634]	ATP binding [GO:0005524]	10	10	10	10.2	136.63	1210
tr|A4HSG3|A4HSG3_LEIIN	tr|A4HSG3|A4HSG3_LEIIN	Tetratricopeptide_repeat/TPR_repeat_-_putative	LINF_050009100 LINJ_05_0410	Leishmania infantum	1				0.302639	1.79186e-05	2.70431e-05	0.180556	0.2725	406.715	461.582				10	10	10	14.3	99.241	920
tr|A4HSG4|A4HSG4_LEIIN	tr|A4HSG4|A4HSG4_LEIIN	Dynein-light_chain-protein_-_putative (Putative dynein-light chain-protein)	LINF_050009200 LINJ_05_0420	Leishmania infantum	1				0.258654	7.89274e-06	1.14088e-05	0.643414	0.930038	1444.79	1592.92				2	2	2	22.5	12.267	111
tr|A4HSG7|A4HSG7_LEIIN	tr|A4HSG7|A4HSG7_LEIIN	Hypothetical_protein_-_conserved	LINF_050009500 LINJ_05_0450	Leishmania infantum	1				0.137149	0.000381679	0.000229623	17.0309	10.246	38293.5	17758.6				9	9	9	46.4	22.411	196
tr|A4HSG8|A4HSG8_LEIIN	tr|A4HSG8|A4HSG8_LEIIN	Nucleolar GTP-binding protein 2	LINF_050009600 LINJ_05_0460	Leishmania infantum	1				0.0822723	4.95205e-05	2.11227e-05	0.691502	0.294957	1555.75	514.587		nucleolus [GO:0005730]	GTP binding [GO:0005525];hydrolase activity [GO:0016787]	14	14	14	24.9	71.613	627
tr|A4HSH2|A4HSH2_LEIIN	tr|A4HSH2|A4HSH2_LEIIN	ATP_synthase_F1_-_alpha_subunit_-_putative (ATPase alpha subunit)	LINF_050010000 LINF_050010100 LINF_050010200 LINJ_05_0500 LINJ_05_0510	Leishmania infantum	1			+	0.0271094	0.00485163	0.00842122	77.5665	134.636	174570	224902		proton-transporting ATP synthase complex, catalytic core F(1) [GO:0045261]	ATP binding [GO:0005524];proton-transporting ATP synthase activity, rotational mechanism [GO:0046933]	29	29	29	59.1	62.548	574
tr|A4HSH5|A4HSH5_LEIIN	tr|A4HSH5|A4HSH5_LEIIN	Nuclear receptor binding factor-like protein (Nuclear_receptor_binding_factor-like_protein)	LINF_050010300 LINJ_05_0520	Leishmania infantum	1				0.0489635	3.28254e-05	5.07848e-05	0.917527	1.41952	2065.32	2388.47				5	5	5	20.9	35.776	340
tr|A4HSH6|A4HSH6_LEIIN	tr|A4HSH6|A4HSH6_LEIIN	LSM_domain_containing_protein_-_putative	LINF_050010500 LINJ_05_0540	Leishmania infantum	1				0.111613	3.34741e-05	2.1897e-05	2.39015	1.56351	5382.74	2671.34				4	4	4	43	14.005	135
tr|A4HSH7|A4HSH7_LEIIN	tr|A4HSH7|A4HSH7_LEIIN	Cdc2-related_kinase_-_putative	LINF_050010600 LINJ_05_0550	Leishmania infantum	1				0.995152	2.22224e-06	2.70035e-06	0.0617596	0.0687141	139.021	121.923			ATP binding [GO:0005524];protein serine/threonine kinase activity [GO:0004674]	4	4	4	15.2	35.982	315
tr|A4HSH8|A4HSH8_LEIIN	tr|A4HSH8|A4HSH8_LEIIN	Hypothetical_protein_-_conserved	LINF_050010700 LINJ_05_0560	Leishmania infantum	1				0.861315	2.41822e-05	2.35598e-05	0.543029	0.529053	1223.04	873.023		integral component of membrane [GO:0016021]		11	11	11	28.4	44.532	419
tr|A4HSH9|A4HSH9_LEIIN	tr|A4HSH9|A4HSH9_LEIIN	Hypothetical_protein_-_conserved	LINF_050010800 LINJ_05_0570	Leishmania infantum	1				0.906578	1.83827e-05	2.48836e-05	0.394207	0.533616	888.476	953.104				8	8	8	26.3	46.632	410
tr|A4HSI0|A4HSI0_LEIIN	tr|A4HSI0|A4HSI0_LEIIN	Hypothetical_protein_-_conserved	LINF_050010900 LINJ_05_0580	Leishmania infantum	1				0.201355	5.445e-05	8.6217e-05	0.630026	0.997595	1418.34	1668.76		integral component of membrane [GO:0016021]	transcription coactivator activity [GO:0003713]	13	13	13	23.1	86.425	779
tr|A4HSI2|A4HSI2_LEIIN	tr|A4HSI2|A4HSI2_LEIIN	Component of oligomeric Golgi complex 4 (Conserved oligomeric Golgi complex subunit 4)	LINF_050011100 LINJ_05_0600	Leishmania infantum	1				0.415034	1.25024e-05	8.11101e-06	0.129115	0.0837639	291.242	154.686	protein transport [GO:0015031]	membrane [GO:0016020]		7	7	7	10.8	96.832	906
tr|A4HSI3|A4HSI3_LEIIN	tr|A4HSI3|A4HSI3_LEIIN	Surp_module_-_putative	LINF_050011200 LINJ_05_0610	Leishmania infantum	1				0.620204	6.12298e-06	5.19049e-06	0.0596549	0.0505699	134.366	89.778	RNA processing [GO:0006396]		RNA binding [GO:0003723]	4	4	4	6.3	102.64	980
tr|A4HSI6|A4HSI6_LEIIN	tr|A4HSI6|A4HSI6_LEIIN	Ankyrin_repeats_(Many_copies)/Ankyrin_repeats_(3_ copies)/Ankyrin_repeat_-_putative	LINF_050011500 LINJ_05_0640	Leishmania infantum	1				0.25698	5.87059e-05	3.36664e-05	0.294324	0.168788	661.953	299.742				21	21	21	14.9	199.46	1914
tr|A4HSI7|A4HSI7_LEIIN	tr|A4HSI7|A4HSI7_LEIIN	Hypothetical_protein_-_conserved	LINF_050011600 LINJ_05_0650	Leishmania infantum	1				0.833146	4.12203e-06	3.54812e-06	0.0369817	0.0386957	83.1711	64.1667				4	4	4	5.9	91.693	867
tr|A4HSI8|A4HSI8_LEIIN	tr|A4HSI8|A4HSI8_LEIIN	Nitroreductase-like protein (Nitroreductase-like_protein)	LINF_050011700 LINJ_05_0660	Leishmania infantum	1				0.0482099	9.55074e-06	1.97478e-05	0.276113	0.570909	620.615	967.982			oxidoreductase activity [GO:0016491]	7	7	7	26.3	34.59	323
tr|A4HSJ0|A4HSJ0_LEIIN	tr|A4HSJ0|A4HSJ0_LEIIN	Sre-2/carboxylate carrier-like protein (Sre-2/carboxylate_carrier-like_protein)	LINF_050011900 LINJ_05_0680	Leishmania infantum	1				0.0324957	0.000110113	0.000196151	2.9049	5.17469	6538.67	8584.66	amino acid transport [GO:0006865]	integral component of membrane [GO:0016021];mitochondrion [GO:0005739]	ion transmembrane transporter activity [GO:0015075]	11	11	11	34.7	37.906	346
tr|A4HSJ4|A4HSJ4_LEIIN	tr|A4HSJ4|A4HSJ4_LEIIN	Phophatase-like protein (Phophatase-like_protein)	LINF_050012400 LINJ_05_0720	Leishmania infantum	1				0.214946	8.77457e-06	5.58957e-06	0.0583881	0.0371944	131.532	62.3526		integral component of membrane [GO:0016021]	protein tyrosine/serine/threonine phosphatase activity [GO:0008138]	2	2	2	1.7	150.28	1443
tr|A4HSJ6|A4HSJ6_LEIIN	tr|A4HSJ6|A4HSJ6_LEIIN	Vta1_like_-_putative	LINF_050012600 LINJ_05_0740	Leishmania infantum	1				0.268673	4.67643e-05	2.82567e-05	1.19309	0.720906	2682.64	1221.11	late endosome to vacuole transport via multivesicular body sorting pathway [GO:0032511];protein transport [GO:0015031]	endosome membrane [GO:0010008]		9	9	9	30.2	39.196	364
tr|A4HSJ7|A4HSJ7_LEIIN	tr|A4HSJ7|A4HSJ7_LEIIN	Flavodoxin/Radical_SAM_superfamily /Wyosine_base_formation_-_putative	LINF_050012700 LINJ_05_0750	Leishmania infantum	1				0.560905	2.11353e-05	1.84823e-05	0.23242	0.203245	522.937	339.708	tRNA processing [GO:0008033]		4 iron, 4 sulfur cluster binding [GO:0051539];FMN binding [GO:0010181];lyase activity [GO:0016829]	10	10	10	12.6	90.936	824
tr|A4HSK0|A4HSK0_LEIIN	tr|A4HSK0|A4HSK0_LEIIN	Hypothetical_protein_-_conserved	LINF_050013000 LINJ_05_0780	Leishmania infantum	1				0.0328499	1.61087e-06	4.87764e-05	0.066502	2.88089	148.878	4387.16				4	4	4	28.6	16.931	147
tr|A4HSK1|A4HSK1_LEIIN	tr|A4HSK1|A4HSK1_LEIIN	Mitochondrial_glycoprotein_-_putative	LINF_050013100 LINJ_05_0790	Leishmania infantum	1				0.489591	2.14341e-05	3.08206e-05	0.50027	0.719353	1126.08	1212.37		mitochondrial matrix [GO:0005759]		5	5	5	23.1	42.845	390
tr|A4HSK4|A4HSK4_LEIIN	tr|A4HSK4|A4HSK4_LEIIN	Hypothetical_protein_-_conserved	LINF_050013400 LINJ_05_0820	Leishmania infantum	1				0.06703	3.12806e-05	2.37215e-05	0.307335	0.233067	692.064	397.193				11	11	11	13.8	101.78	941
tr|A4HSK5|A4HSK5_LEIIN	tr|A4HSK5|A4HSK5_LEIIN	S-methyl-5'-thioadenosine phosphorylase (EC 2.4.2.28) (5'-methylthioadenosine phosphorylase) (MTA phosphorylase) (MTAP) (MTAPase)	LINF_050013500 LINJ_05_0830	Leishmania infantum	1	2.4.2.28	L-methionine biosynthesis via salvage pathway;PATHWAY: Amino-acid biosynthesis;S-methyl-5-thio-alpha-D-ribose 1-phosphate from S-methyl-5'-thioadenosine (phosphorylase route): step 1/1. {ECO:0000256|HAMAP-Rule:MF_03155}.		0.350763	0.000787565	0.000622002	23.6776	18.7001	53285.1	32595.2	L-methionine salvage from methylthioadenosine [GO:0019509];purine ribonucleoside salvage [GO:0006166]	cytoplasm [GO:0005737];nucleus [GO:0005634]	S-methyl-5-thioadenosine phosphorylase activity [GO:0017061]	18	18	18	74.5	33.262	306
tr|A4HSK7|A4HSK7_LEIIN	tr|A4HSK7|A4HSK7_LEIIN	Zinc-finger_of_a_C2HC-type_-_putative	LINF_050013700 LINJ_05_0850	Leishmania infantum	1			+	0.0280287	3.60313e-05	7.35324e-06	0.524847	0.0880423	1181.62	164.125				7	7	7	15.6	68.651	666
tr|A4HSK8|A4HSK8_LEIIN	tr|A4HSK8|A4HSK8_LEIIN	Hypothetical_protein_-_conserved	LINF_050013800 LINJ_05_0860	Leishmania infantum	1				0.53015	2.71559e-05	1.99999e-05	1.50307	1.10699	3377.77	1929.03				6	6	6	51.6	18.067	155
tr|A4HSK9|A4HSK9_LEIIN	tr|A4HSK9|A4HSK9_LEIIN	Hypothetical_protein_-_conserved	LINF_050013900 LINJ_05_0870	Leishmania infantum	1				0.122004	2.59074e-06	6.24681e-06	0.00360747	0.0304841	8.19946	49.7616				5	5	5	2.9	204.92	1940
tr|A4HSL0|A4HSL0_LEIIN	tr|A4HSL0|A4HSL0_LEIIN	Hypothetical_protein_-_conserved	LINF_050014000 LINJ_05_0880	Leishmania infantum	1				0.972259	4.54872e-05	4.76458e-05	2.02814	2.12439	4568.41	3498.13		integral component of membrane [GO:0016021]		8	8	8	50.2	22.428	205
tr|A4HSL1|A4HSL1_LEIIN;REV__tr|E9AHY4|E9AHY4_LEIIN	tr|A4HSL1|A4HSL1_LEIIN	CPSF_A_subunit_region_containing_protein_-_putative	LINF_050014100 LINJ_05_0890	Leishmania infantum	2				0.979701	0.000134083	0.000135858	0.643331	0.651847	1448.25	1103.66		nucleus [GO:0005634]	nucleic acid binding [GO:0003676]	30	30	30	23	208.42	1983
tr|A4HSL2|A4HSL2_LEIIN	tr|A4HSL2|A4HSL2_LEIIN	Surface antigen-like protein (Surface_antigen-like_protein)	LINF_050014200 LINJ_05_0900	Leishmania infantum	1			+	0.0212174	4.43774e-06	4.80443e-05	0.145696	1.57734	327.291	2610.34				3	3	3	15.7	30.459	286
tr|A4HSL4|A4HSL4_LEIIN	tr|A4HSL4|A4HSL4_LEIIN	Paraflagellar_rod_protein_-_putative (Putative paraflagellar rod protein)	LINF_050014400 LINJ_05_0920	Leishmania infantum	1				0.160014	2.55844e-05	1.06599e-05	0.217535	0.0906374	489.589	157.593		motile cilium [GO:0031514]	calmodulin binding [GO:0005516]	9	9	9	9.3	117.61	1088
tr|A4HSL5|A4HSL5_LEIIN	tr|A4HSL5|A4HSL5_LEIIN	Putative ubiquitin-conjugating enzyme (EC 6.3.2.19) (Ubiquitin-conjugating_enzyme_E2_-_putative)	LINF_050014500 LINJ_05_0930	Leishmania infantum	1	6.3.2.19			0.271337	1.11649e-05	5.62172e-06	0.226051	0.110483	509.184	199.101		integral component of membrane [GO:0016021]	ligase activity [GO:0016874]	3	3	3	8	49.391	465
tr|A4HSL6|A4HSL6_LEIIN	tr|A4HSL6|A4HSL6_LEIIN	Hypothetical_protein_-_conserved	LINF_050014600 LINJ_05_0940	Leishmania infantum	1				0.833868	6.84079e-06	5.67366e-06	0.0496104	0.0411462	111.501	71.3711				5	5	5	5.1	137.89	1317
tr|A4HSL7|A4HSL7_LEIIN	tr|A4HSL7|A4HSL7_LEIIN	Glutaminyl_cyclase_-_putative (Putative glutaminyl cyclase) (EC 2.3.2.5)	LINF_050014700 LINJ_05_0950	Leishmania infantum	1	2.3.2.5			0.277436	3.91456e-05	3.24222e-05	0.383367	0.317522	862.563	531.097		integral component of membrane [GO:0016021]	glutaminyl-peptide cyclotransferase activity [GO:0016603];metalloexopeptidase activity [GO:0008235]	14	14	14	19	102.11	907
tr|A4HSL8|A4HSL8_LEIIN	tr|A4HSL8|A4HSL8_LEIIN	Dipeptidyl peptidase 3 (EC 3.4.14.4) (Dipeptidyl aminopeptidase III) (Dipeptidyl peptidase III)	LINF_050014800 LINJ_05_0960	Leishmania infantum	1	3.4.14.4			0.038389	0.00103069	0.000544733	13.5631	7.16829	30515.3	12333.5		cytoplasm [GO:0005737]	dipeptidyl-peptidase activity [GO:0008239];metal ion binding [GO:0046872];metalloaminopeptidase activity [GO:0070006]	33	33	33	63.8	75.992	679
tr|A4HSL9|A4HSL9_LEIIN	tr|A4HSL9|A4HSL9_LEIIN	3-mercaptopyruvate sulfurtransferase (EC 2.8.1.2) (3-mercaptopyruvate_sulfurtransferase)	MST LINF_050015100 LINJ_05_0970	Leishmania infantum	1	2.8.1.2			0.434694	0.000107486	9.25549e-05	2.67105	2.30001	6006.51	3955.66			3-mercaptopyruvate sulfurtransferase activity [GO:0016784]	13	13	13	46.2	40.241	370
tr|A4HSM4|A4HSM4_LEIIN	tr|A4HSM4|A4HSM4_LEIIN	Hypothetical_protein_-_conserved	LINF_050015600 LINJ_05_1020	Leishmania infantum	1				0.57537	6.07871e-05	4.93392e-05	0.581306	0.471829	1306.92	825.722				20	20	20	27.4	104.57	919
tr|A4HSM5|A4HSM5_LEIIN	tr|A4HSM5|A4HSM5_LEIIN	Hypothetical_protein_-_conserved	LINF_050015700 LINJ_05_1030	Leishmania infantum	1				0.30058	5.3104e-05	0.000105283	3.26011	6.46342	7349.61	10992.1		integral component of membrane [GO:0016021]		3	3	3	24.8	16.289	145
tr|A4HSM6|A4HSM6_LEIIN	tr|A4HSM6|A4HSM6_LEIIN	Stomatin-like protein (Stomatin-like_protein)	LINF_050015800 LINJ_05_1040	Leishmania infantum	1				0.111089	0.000299338	0.000532941	7.54227	13.4283	16974.2	22705.8		membrane [GO:0016020]		18	18	18	59.7	39.688	357
tr|A4HSM7|A4HSM7_LEIIN	tr|A4HSM7|A4HSM7_LEIIN	Hypothetical_protein	LINF_050015850 LINJ_05_1050	Leishmania infantum	1				0.888227	9.01696e-05	9.3009e-05	1.7758	1.83172	3997.88	3079.96				15	15	15	38.6	50.777	443
tr|A4HSM8|A4HSM8_LEIIN	tr|A4HSM8|A4HSM8_LEIIN	ATPase_-_putative (Putative ATPase)	LINF_050015900 LINJ_05_1060	Leishmania infantum	1				0.887137	4.86468e-05	5.64837e-05	0.880294	1.02211	1982.18	1719.65			ATP binding [GO:0005524]	16	16	16	37.4	55.262	478
tr|A4HSM9|A4HSM9_LEIIN	tr|A4HSM9|A4HSM9_LEIIN	Legume-like_lectin_family_-_putative	LINF_050016000 LINJ_05_1070	Leishmania infantum	1			+	0.0236808	3.59153e-05	9.80445e-05	0.608281	1.66053	1367.56	2764.69		membrane [GO:0016020]		13	13	13	34	59.044	517
tr|A4HSN0|A4HSN0_LEIIN	tr|A4HSN0|A4HSN0_LEIIN	Phosphatidylinositol_4-phosphate_5-kinase_-_putative	LINF_050016100 LINJ_05_1080	Leishmania infantum	1				0.696561	0.000180764	0.000191435	2.25184	2.38477	5069.66	3998.2			kinase activity [GO:0016301]	25	25	25	39.3	80.274	726
tr|A4HSN2|A4HSN2_LEIIN	tr|A4HSN2|A4HSN2_LEIIN	Nodulation_protein_S_(NodS )/Methyltransferase_domain_containing_protein_-_putative	LINF_050016300 LINJ_05_1100	Leishmania infantum	1				0.840014	7.74719e-05	7.68834e-05	2.75387	2.73295	6199.16	4702.44	methylation [GO:0032259]		methyltransferase activity [GO:0008168]	9	9	9	41.2	28.132	245
tr|A4HSN3|A4HSN3_LEIIN	tr|A4HSN3|A4HSN3_LEIIN	Hypothetical_protein_-_conserved	LINF_050016400 LINJ_05_1110	Leishmania infantum	1				0.31138	2.28454e-05	1.34714e-05	0.172405	0.101663	387.372	179.428			RNA binding [GO:0003723]	10	10	10	10.1	132.51	1243
tr|A4HSN5|A4HSN5_LEIIN	tr|A4HSN5|A4HSN5_LEIIN	Uncharacterized protein	LINJ_05_1130	Leishmania infantum	1				0.200057	4.24514e-05	7.35584e-05	0.753071	1.3049	1695.17	2154.95				15	15	15	39.8	56.371	508
tr|A4HSN6|A4HSN6_LEIIN	tr|A4HSN6|A4HSN6_LEIIN	V-type proton ATPase subunit	LINF_050016700 LINJ_05_1140	Leishmania infantum	1				0.116643	0.000212169	0.000396087	5.10585	9.53185	11495.3	15892.7		proton-transporting V-type ATPase, V0 domain [GO:0033179]	proton transmembrane transporter activity [GO:0015078]	16	16	16	55.5	41.554	357
tr|A4HSP0|A4HSP0_LEIIN	tr|A4HSP0|A4HSP0_LEIIN	Hypothetical_protein_-_conserved	LINF_050017200 LINJ_05_1180	Leishmania infantum	1				0.141524	5.26285e-05	2.75593e-05	0.248072	0.129905	557.844	226.545				21	21	21	13.3	212.15	1959
tr|A4HSP1|A4HSP1_LEIIN	tr|A4HSP1|A4HSP1_LEIIN	Prefoldin_subunit_-_putative (Putative prefoldin subunit)	LINF_050017300 LINJ_05_1190	Leishmania infantum	1				0.0804972	0.000426332	0.000137379	27.1809	8.75861	61150.8	15333.5	protein folding [GO:0006457]	prefoldin complex [GO:0016272]	unfolded protein binding [GO:0051082]	12	12	12	57.8	15.685	135
tr|A4HSP2|A4HSP2_LEIIN	tr|A4HSP2|A4HSP2_LEIIN	Protein phosphatase type 1 regulator-like protein (Protein_phosphatase_type_1_regulator-like_protein)	LINF_050017400 LINJ_05_1200	Leishmania infantum	1				0.0766466	0.000178021	0.000108929	3.97697	2.43346	8951	4152.74				14	14	14	39.1	44.763	396
tr|A4HSP4|A4HSP4_LEIIN	tr|A4HSP4|A4HSP4_LEIIN	Histone H4	LINF_060005000 LINJ_06_0010	Leishmania infantum	1				0.06405	0.00462224	0.00621338	404.608	543.889	910248	913416		nucleosome [GO:0000786];nucleus [GO:0005634]	DNA binding [GO:0003677];protein heterodimerization activity [GO:0046982]	10	10	5	52	11.424	100
tr|A4HSP6|A4HSP6_LEIIN	tr|A4HSP6|A4HSP6_LEIIN	Guanine nucleotide-binding protein subunit beta-like protein	LINF_060005200 LINJ_06_0030	Leishmania infantum	1			+	0.0221366	0.00159173	0.00101953	21.0964	13.5127	47476.8	23076.8		ribosome [GO:0005840]		28	28	28	49.9	75.45	675
tr|A4HSP7|A4HSP7_LEIIN	tr|A4HSP7|A4HSP7_LEIIN	39S_mitochondrial_ribosomal_protein_L46_-_putative	LINF_060005300 LINJ_06_0040	Leishmania infantum	1				0.0740123	2.83625e-05	2.00536e-05	0.855117	0.604608	1923.42	1040.51		mitochondrion [GO:0005739];ribosome [GO:0005840]	structural constituent of ribosome [GO:0003735]	8	8	8	35.7	33.168	291
tr|A4HSP9|A4HSP9_LEIIN	tr|A4HSP9|A4HSP9_LEIIN	Hypothetical_protein_-_conserved	LINF_060005500 LINJ_06_0060	Leishmania infantum	1				0.258891	4.50754e-06	2.14111e-06	0.12496	0.0114639	282.311	22.5337				2	2	2	8.7	36.072	322
tr|A4HSQ1|A4HSQ1_LEIIN;tr|A4HSQ0|A4HSQ0_LEIIN;tr|A0A6L0WSB2|A0A6L0WSB2_LEIIN;tr|A0A6L0WSH6|A0A6L0WSH6_LEIIN;tr|E9AG66|E9AG66_LEIIN	tr|A4HSQ1|A4HSQ1_LEIIN;tr|A4HSQ0|A4HSQ0_LEIIN;tr|A0A6L0WSB2|A0A6L0WSB2_LEIIN;tr|A0A6L0WSH6|A0A6L0WSH6_LEIIN	ATP-binding cassette protein subfamily G, member 2 (ATP-binding_cassette_protein_subfamily_G_-_member_1_-_putative)	putative ABCG2 LINF_060005900 LINJ_06_0090	Leishmania infantum	5			+	0.0221739	9.33687e-05	0.000216986	1.26454	2.93875	2847.74	4948.24		integral component of membrane [GO:0016021]	ATP binding [GO:0005524];ATPase-coupled transmembrane transporter activity [GO:0042626]	18	18	18	28.8	73.836	663
tr|A4HSQ2|A4HSQ2_LEIIN	tr|A4HSQ2|A4HSQ2_LEIIN	Hypothetical_protein_-_conserved	LINF_060006200 LINJ_06_0110	Leishmania infantum	1				0.713755	1.62844e-05	1.45743e-05	0.24541	0.219639	552.152	361.578		integral component of membrane [GO:0016021]		7	7	7	15.8	66.356	601
tr|A4HSQ3|A4HSQ3_LEIIN	tr|A4HSQ3|A4HSQ3_LEIIN	Peptidyl-prolyl cis-trans isomerase (PPIase) (EC 5.2.1.8)	CYP2 LINF_060006300 LINJ_06_0120	Leishmania infantum	1	5.2.1.8			0.384692	0.000868545	0.00102539	42.651	50.3533	95921.7	84705.1	protein folding [GO:0006457]		peptidyl-prolyl cis-trans isomerase activity [GO:0003755]	8	8	8	47.6	20.364	187
tr|A4HSQ5|A4HSQ5_LEIIN	tr|A4HSQ5|A4HSQ5_LEIIN	Proteasome subunit beta	LINF_060006500 LINJ_06_0140	Leishmania infantum	1				0.496845	0.000180221	0.000210906	6.44012	7.53667	14500.9	12716.4	proteolysis involved in cellular protein catabolic process [GO:0051603]	cytoplasm [GO:0005737];nucleus [GO:0005634];proteasome core complex [GO:0005839]	threonine-type endopeptidase activity [GO:0004298]	9	9	9	40.5	27.984	247
tr|A4HSQ8|A4HSQ8_LEIIN	tr|A4HSQ8|A4HSQ8_LEIIN	Trm112p-like_protein_-_putative	LINF_060006800 LINJ_06_0170	Leishmania infantum	1				0.0598969	7.06448e-06	2.59763e-06	0.44928	0.11464	1011.86	217.79			protein heterodimerization activity [GO:0046982]	2	2	2	12.8	15.724	141
tr|A4HSR3|A4HSR3_LEIIN	tr|A4HSR3|A4HSR3_LEIIN	Hypothetical_protein_-_conserved	LINF_060007500 LINJ_06_0220	Leishmania infantum	1				0.521348	5.66459e-05	5.00263e-05	1.76291	1.5569	3965.97	2608.89				10	10	10	40.9	32.132	286
tr|A4HSR6|A4HSR6_LEIIN	tr|A4HSR6|A4HSR6_LEIIN	Leucine zipper transcription factor-like protein 1	LINF_060007800 LINJ_06_0250	Leishmania infantum	1				0.170342	7.57535e-05	3.06477e-05	2.44492	0.989147	5505	1707.76		cytoplasm [GO:0005737]		11	11	11	44.6	30.984	278
tr|A4HSR7|A4HSR7_LEIIN	tr|A4HSR7|A4HSR7_LEIIN	5'-3'_exoribonuclease_A_-_putative (Putative 5'-3' exonuclease) (EC 3.1.11.-)	LINF_060007900 LINJ_06_0260	Leishmania infantum	1	3.1.11.-			0.060503	0.000266644	0.000113162	1.5959	0.67729	3592.08	1184.44	nuclear-transcribed mRNA catabolic process [GO:0000956]		5'-3' exonuclease activity [GO:0008409];nucleic acid binding [GO:0003676]	36	36	36	27.9	167.08	1499
tr|A4HSR8|A4HSR8_LEIIN	tr|A4HSR8|A4HSR8_LEIIN	Hypothetical_protein_-_conserved	LINF_060008000 LINJ_06_0270	Leishmania infantum	1				0.361978	0.000198212	0.000146916	5.74596	4.25892	12919.9	7208.9				13	13	13	54.8	34.496	312
tr|A4HSS1|A4HSS1_LEIIN	tr|A4HSS1|A4HSS1_LEIIN	MYND finger domain-like protein (MYND_finger_domain-like_protein)	LINF_060008300 LINJ_06_0300	Leishmania infantum	1				0.340391	5.63114e-06	3.65112e-06	0.300986	0.155585	677.663	281.828				2	2	2	13.6	18.709	169
tr|A4HSS4|A4HSS4_LEIIN	tr|A4HSS4|A4HSS4_LEIIN	Hypothetical_protein_-_conserved	LINF_060008600 LINJ_06_0330	Leishmania infantum	1				0.881966	1.70795e-05	1.66265e-05	0.131929	0.12843	296.792	220.417				14	14	14	15	129.46	1184
tr|A4HSS5|A4HSS5_LEIIN	tr|A4HSS5|A4HSS5_LEIIN	Oligopeptidase B-like protein (Serine_peptidase_-_clan_SC_-_family_S9A-like_protein)	LINF_060008700 LINJ_06_0340	Leishmania infantum	1				0.879707	4.091e-05	4.36481e-05	0.393025	0.41933	885.528	722.517			serine-type endopeptidase activity [GO:0004252]	18	18	18	25.1	104.09	905
tr|A4HSS6|A4HSS6_LEIIN	tr|A4HSS6|A4HSS6_LEIIN	NAD(P)-dependent steroid dehydrogenase-like protein (NAD(P)-dependent_steroid_dehydrogenase_protein_-_putative)	LINF_060008800 LINJ_06_0350	Leishmania infantum	1				0.0370495	0.000332057	0.000513578	7.21251	11.1553	16230.7	18783.1	steroid biosynthetic process [GO:0006694]	integral component of membrane [GO:0016021]	3-beta-hydroxy-delta5-steroid dehydrogenase activity [GO:0003854]	18	18	18	47.7	46.039	407
tr|A4HSS7|A4HSS7_LEIIN	tr|A4HSS7|A4HSS7_LEIIN	Hypothetical_protein_-_conserved	LINF_060008900 LINJ_06_0360	Leishmania infantum	1				0.923522	1.06665e-05	1.24186e-05	0.213412	0.248467	480.48	445.954				5	5	5	12.6	49.981	451
tr|A4HST0|A4HST0_LEIIN	tr|A4HST0|A4HST0_LEIIN	Hypothetical_protein_-_conserved	LINF_060009200 LINJ_06_0390	Leishmania infantum	1				0.0858592	5.22513e-05	2.70867e-05	0.532726	0.276161	1200.1	484.074				14	14	14	22.2	98.083	907
tr|A4HST3|A4HST3_LEIIN;tr|A4HST1|A4HST1_LEIIN	tr|A4HST3|A4HST3_LEIIN;tr|A4HST1|A4HST1_LEIIN	60S_ribosomal_protein_L19_-_putative (Putative 60S ribosomal protein L19)	LINF_060009600 LINJ_06_0430	Leishmania infantum	2				0.917701	0.000429583	0.000460578	15.6354	16.7635	35213.3	27633.3	translation [GO:0006412]	cytosolic large ribosomal subunit [GO:0022625]	RNA binding [GO:0003723];structural constituent of ribosome [GO:0003735]	6	6	6	19.7	27.475	238
tr|A4HST4|A4HST4_LEIIN	tr|A4HST4|A4HST4_LEIIN	Hypothetical_protein_-_conserved	LINF_060009700 LINJ_06_0440	Leishmania infantum	1				0.414384	1.66122e-06	3.1189e-06	0.0282573	0.0485129	63.5996	86.8047				3	3	3	9.6	58.789	572
tr|A4HST6|A4HST6_LEIIN	tr|A4HST6|A4HST6_LEIIN	Hypothetical_protein_-_conserved	LINF_060009900 LINJ_06_0460	Leishmania infantum	1				0.275309	2.20036e-05	1.11583e-05	0.211268	0.107136	474.705	194.174				8	8	8	11	104.15	992
tr|A4HST8|A4HST8_LEIIN	tr|A4HST8|A4HST8_LEIIN	ATP-NAD kinase-like protein (EC 2.7.1.23) (ATP-NAD_kinase-like_protein)	LINF_060010100 LINJ_06_0480	Leishmania infantum	1	2.7.1.23			0.143951	3.91795e-05	0.000112044	0.288063	0.823792	648.905	1300.07	NAD metabolic process [GO:0019674];NADP biosynthetic process [GO:0006741]		NAD+ kinase activity [GO:0003951]	17	17	17	18.6	136.01	1276
tr|A4HSU0|A4HSU0_LEIIN	tr|A4HSU0|A4HSU0_LEIIN	Hypothetical_protein_-_conserved	LINF_060010400 LINJ_06_0500	Leishmania infantum	1				0.840568	9.31411e-06	8.66704e-06	0.259721	0.241677	584.164	417.573				4	4	4	12	35.862	325
tr|A4HSU1|A4HSU1_LEIIN	tr|A4HSU1|A4HSU1_LEIIN	Hypothetical_protein_-_conserved	LINF_060010500 LINJ_06_0510	Leishmania infantum	1				0.709727	6.80307e-05	7.96586e-05	1.25546	1.47004	2825.27	2489.54				18	18	18	54.7	54.188	486
tr|A4HSU2|A4HSU2_LEIIN	tr|A4HSU2|A4HSU2_LEIIN	SpoU_methylase domain-containing protein	LINJ_06_0520	Leishmania infantum	1				0.738723	5.95688e-06	5.3031e-06	0.102431	0.091189	230.794	154.219	RNA processing [GO:0006396]		RNA binding [GO:0003723];RNA methyltransferase activity [GO:0008173]	4	4	4	7.2	58.155	545
tr|A4HSU5|A4HSU5_LEIIN	tr|A4HSU5|A4HSU5_LEIIN	Hypothetical_protein_-_conserved	LINF_060010900 LINJ_06_0550	Leishmania infantum	1			+	0.0222069	9.29345e-06	1.99582e-05	0.293446	0.630192	659.845	1071.07				7	7	7	31.1	31.67	293
tr|A4HSU8|A4HSU8_LEIIN	tr|A4HSU8|A4HSU8_LEIIN	Deoxyuridine_triphosphatase_-_putative (Putative deoxyuridine triphosphatase) (EC 3.6.1.23)	DUT LINF_060011200 LINJ_06_0580	Leishmania infantum	1	3.6.1.23			0.31581	5.93541e-05	8.20578e-05	1.96095	2.71104	4411.16	4488.91			dUTP diphosphatase activity [GO:0004170]	5	5	5	21.3	30.268	268
tr|E9AG68|E9AG68_LEIIN;tr|A4HSU9|A4HSU9_LEIIN	tr|E9AG68|E9AG68_LEIIN;tr|A4HSU9|A4HSU9_LEIIN	60S_ribosomal_protein_L23a_-_putative (Putative 60S ribosomal protein L23a)	LINF_060011400 LINJ_06_0600	Leishmania infantum	2				0.0580361	0.000378459	0.000125231	23.1445	7.65846	52124.2	13062.3	translation [GO:0006412]	ribosome [GO:0005840]	rRNA binding [GO:0019843];structural constituent of ribosome [GO:0003735]	7	7	7	43.4	16.352	145
tr|A4HSV2|A4HSV2_LEIIN	tr|A4HSV2|A4HSV2_LEIIN	Carbonic anhydrase (EC 4.2.1.1) (Carbonate dehydratase)	LINF_060011700 LINJ_06_0630	Leishmania infantum	1	4.2.1.1			0.798374	7.25689e-05	9.56433e-05	2.10266	2.77123	4728.66	4811.11	carbon utilization [GO:0015976]		carbonate dehydratase activity [GO:0004089];zinc ion binding [GO:0008270]	7	7	7	27.5	34.513	306
tr|A4HSV3|A4HSV3_LEIIN	tr|A4HSV3|A4HSV3_LEIIN	Putative_Phosphatase /Protein_of_uncharacterized_function_DUF89_-_putative	LINF_060011800 LINJ_06_0640	Leishmania infantum	1			+	0.0237925	0.000332584	0.000172505	3.00084	1.55649	6754.06	2675.77			phosphatase activity [GO:0016791]	30	30	30	31.3	110.83	1010
tr|A4HSV5|A4HSV5_LEIIN	tr|A4HSV5|A4HSV5_LEIIN	Protein_kinase_-_putative	LINF_060012000 LINJ_06_0660	Leishmania infantum	1				0.235187	2.63754e-05	1.66297e-05	0.0808789	0.0509941	182.248	88.2974		integral component of membrane [GO:0016021]	ATP binding [GO:0005524];protein kinase activity [GO:0004672]	8	8	8	3.3	326.11	3149
tr|A4HSV6|A4HSV6_LEIIN	tr|A4HSV6|A4HSV6_LEIIN	Lanosterol_synthase_-_putative (Putative lanosterol synthase) (EC 5.4.99.8)	LINF_060012100 LINJ_06_0670	Leishmania infantum	1	5.4.99.8			0.0741109	0.000374815	0.000523057	3.29943	4.60438	7425.76	7731.77	triterpenoid biosynthetic process [GO:0016104]	integral component of membrane [GO:0016021];lipid droplet [GO:0005811]	beta-amyrin synthase activity [GO:0042300];cycloartenol synthase activity [GO:0016871];lanosterol synthase activity [GO:0000250]	33	33	33	42.7	113.6	1007
tr|A4HSV7|A4HSV7_LEIIN	tr|A4HSV7|A4HSV7_LEIIN	Hypothetical_protein_-_conserved	LINF_060012200 LINJ_06_0680	Leishmania infantum	1				0.0681046	3.69664e-05	6.01959e-05	0.521139	0.848619	1172.66	1456.44				11	11	11	24.4	70.934	679
tr|A4HSV9|A4HSV9_LEIIN	tr|A4HSV9|A4HSV9_LEIIN	NADH dehydrogenase [ubiquinone] 1 beta subcomplex subunit 7	LINF_060012400 LINJ_06_0700	Leishmania infantum	1				0.424964	1.17119e-05	7.17793e-06	0.427315	0.238502	963.06	435.414		mitochondrial inner membrane [GO:0005743];mitochondrial intermembrane space [GO:0005758];respirasome [GO:0070469]		4	4	4	25.1	27.408	243
tr|A4HSW0|A4HSW0_LEIIN	tr|A4HSW0|A4HSW0_LEIIN	Hypothetical_protein_-_conserved	LINF_060012500 LINJ_06_0710	Leishmania infantum	1				0.191828	3.59789e-06	2.18662e-06	0.0859443	0.0430468	193.352	79.1281	mitotic sister chromatid cohesion [GO:0007064]	Ctf18 RFC-like complex [GO:0031390]		3	3	3	10.4	41.863	403
tr|A4HSW2|A4HSW2_LEIIN	tr|A4HSW2|A4HSW2_LEIIN	C2_domain/Ankyrin_repeats_(3_copies )/Ankyrin_repeat_-_putative	LINF_060012700 LINJ_06_0730	Leishmania infantum	1				0.248556	2.0055e-05	1.03534e-05	0.266682	0.137675	600.51	248.107				3	3	3	8	75.202	739
tr|A4HSW4|A4HSW4_LEIIN	tr|A4HSW4|A4HSW4_LEIIN	YEATS_family_-_putative	LINF_060012900 LINJ_06_0750	Leishmania infantum	1				0.214238	5.23126e-06	2.78425e-06	0.0289435	0.0138726	65.0658	23.2949	regulation of transcription, DNA-templated [GO:0006355]	nucleus [GO:0005634]		5	5	5	3.9	180.74	1762
tr|A4HSW5|A4HSW5_LEIIN	tr|A4HSW5|A4HSW5_LEIIN	Putative serine-threonine dehydratase (EC 4.3.1.19) (Serine-threonine_dehydratase_-_putative)	LINF_060013000 LINJ_06_0760	Leishmania infantum	1	4.3.1.19			0.491497	0.000202275	0.000243656	5.46261	6.58013	12299.1	10871.3			L-threonine ammonia-lyase activity [GO:0004794]	14	14	14	50.3	37.029	338
tr|A4HSX2|A4HSX2_LEIIN	tr|A4HSX2|A4HSX2_LEIIN	Hypothetical_protein_-_conserved	LINF_060013700 LINJ_06_0830	Leishmania infantum	1				0.944447	2.95429e-06	5.04999e-06	0.0175913	0.0287484	39.6318	42.4104				6	6	6	5.3	167.94	1595
tr|A4HSX5|A4HSX5_LEIIN	tr|A4HSX5|A4HSX5_LEIIN	Lipin_-_putative (Putative lipin)	LINF_060014000 LINJ_06_0860	Leishmania infantum	1				0.228893	1.6677e-05	9.42964e-06	0.116533	0.0658908	262.335	117.658				9	9	9	8.7	143.11	1389
tr|A4HSX6|A4HSX6_LEIIN	tr|A4HSX6|A4HSX6_LEIIN	Hypothetical_protein_-_conserved	LINF_060014100 LINJ_06_0870	Leishmania infantum	1				0.188922	3.20823e-05	1.77517e-05	1.32069	0.730761	2972.86	1278.41				6	6	6	40.1	24.292	232
tr|A4HSX7|A4HSX7_LEIIN	tr|A4HSX7|A4HSX7_LEIIN	Hypothetical_protein_-_conserved	LINF_060014200 LINJ_06_0880	Leishmania infantum	1				0.41229	6.59285e-06	8.71672e-06	0.0176548	0.0233423	39.7039	38.4688		integral component of membrane [GO:0016021]		8	8	8	2.3	373.43	3586
tr|A4HSX9|A4HSX9_LEIIN	tr|A4HSX9|A4HSX9_LEIIN	Arginine_N-methyltransferase_-_type_III_-_putative (Putative arginine N-methyltransferase, type III)	PRMT7 LINF_060014400 LINJ_06_0900	Leishmania infantum	1			+	0.0279552	8.51875e-05	3.94357e-05	1.76357	0.816407	3971.04	1411.98			protein-arginine N-methyltransferase activity [GO:0016274]	10	10	10	31.5	48.304	438
tr|A4HSY0|A4HSY0_LEIIN	tr|A4HSY0|A4HSY0_LEIIN	Acyl-coenzyme_a_dehydrogenase_-_putative (Putative acyl-coenzyme a dehydrogenase) (EC 1.3.99.3)	LINF_060014500 LINJ_06_0910	Leishmania infantum	1	1.3.99.3			0.104021	4.9205e-05	6.80439e-05	1.09017	1.50757	2453.82	2526.46			acryloyl-CoA reductase activity [GO:0043958];acyl-CoA dehydrogenase activity [GO:0003995];flavin adenine dinucleotide binding [GO:0050660]	11	11	11	33.7	45.135	416
tr|A4HSY4|A4HSY4_LEIIN	tr|A4HSY4|A4HSY4_LEIIN	Hypothetical_protein_-_conserved	LINF_060014900 LINJ_06_0950	Leishmania infantum	1				0.441513	0.000131987	0.000103413	2.70128	2.11647	6082.56	3693.63				13	13	13	32.1	48.861	449
tr|A4HSY5|A4HSY5_LEIIN	tr|A4HSY5|A4HSY5_LEIIN	2,4-dienoyl-coa reductase-like protein (2_-4-dienoyl-coa_reductase-like_protein)	LINF_060015000 LINJ_06_0960	Leishmania infantum	1				0.318881	1.63397e-05	4.07621e-05	0.203149	0.506789	456.314	807.488			FMN binding [GO:0010181];oxidoreductase activity [GO:0016491]	16	16	16	27.1	80.432	730
tr|A4HSY7|A4HSY7_LEIIN	tr|A4HSY7|A4HSY7_LEIIN	Glutamine--fructose-6-phosphate transaminase (isomerizing) (EC 2.6.1.16)	LINF_060015200 LINJ_06_0980	Leishmania infantum	1	2.6.1.16			0.756265	3.40173e-05	3.81573e-05	0.465352	0.521988	1046.74	894.236	carbohydrate derivative biosynthetic process [GO:1901137];glutamine metabolic process [GO:0006541]		carbohydrate derivative binding [GO:0097367];glutamine-fructose-6-phosphate transaminase (isomerizing) activity [GO:0004360]	11	11	11	20.3	73.1	670
tr|A4HSY8|A4HSY8_LEIIN	tr|A4HSY8|A4HSY8_LEIIN	Cell_cycle_associated_protein_MOB1_-_putative (Putative cell cycle associated protein MOB1)	MOB1 LINF_060015300 LINJ_06_0990	Leishmania infantum	1				0.898088	5.07332e-05	5.13335e-05	1.90297	1.92549	4286.72	3145.1				6	6	6	32.3	26.66	223
tr|A4HSY9|A4HSY9_LEIIN	tr|A4HSY9|A4HSY9_LEIIN	Domain_of_uncharacterized_function_(DUF3883)_-_pu tative	LINF_060015400 LINJ_06_1000	Leishmania infantum	1				0.880441	1.28378e-05	1.54984e-05	0.0725464	0.0839658	162.66	148.036				4	4	4	3.3	176.96	1660
tr|A4HSZ0|A4HSZ0_LEIIN	tr|A4HSZ0|A4HSZ0_LEIIN	WD_domain_-_G-beta_repeat_-_putative	LINF_060015600 LINJ_06_1020	Leishmania infantum	1				0.724697	5.8048e-05	5.23357e-05	0.437768	0.394689	985.149	696.511		ribosome [GO:0005840]		15	15	15	16.5	132.6	1215
tr|A4HSZ1|A4HSZ1_LEIIN	tr|A4HSZ1|A4HSZ1_LEIIN	Hypothetical_protein_-_conserved	LINF_060015700 LINJ_06_1030	Leishmania infantum	1				0.136882	1.00935e-05	4.05615e-06	0.608446	0.199848	1368.17	377.266		integral component of membrane [GO:0016021]		2	2	2	12.9	16.589	155
tr|A4HSZ2|A4HSZ2_LEIIN	tr|A4HSZ2|A4HSZ2_LEIIN	MYND_finger/SET_domain_containing_protein_-_putative	LINF_060015800 LINJ_06_1040	Leishmania infantum	1				0.033087	1.73287e-05	1.01904e-05	0.319711	0.188012	719.177	314.411				6	6	6	17.4	54.201	501
tr|A4HSZ3|A4HSZ3_LEIIN	tr|A4HSZ3|A4HSZ3_LEIIN	Hypothetical_protein_-_conserved	LINF_060015900 LINJ_06_1050	Leishmania infantum	1				0.275205	1.16468e-05	1.51225e-05	0.139945	0.181708	315.27	308.235				13	13	13	22.2	83.224	767
tr|A4HSZ5|A4HSZ5_LEIIN	tr|A4HSZ5|A4HSZ5_LEIIN	Kinesin_-_putative (Putative kinesin) (EC 3.6.4.4)	LINF_060016100 LINJ_06_1070	Leishmania infantum	1	3.6.4.4			0.693939	8.05706e-06	4.53279e-06	0.0850321	0.0478379	190.637	75.9736	microtubule-based movement [GO:0007018]		ATP binding [GO:0005524];ATP-dependent microtubule motor activity [GO:1990939];microtubule binding [GO:0008017]	3	3	3	3.3	94.753	891
tr|A4HSZ6|A4HSZ6_LEIIN	tr|A4HSZ6|A4HSZ6_LEIIN	Hypothetical_protein_-_conserved	LINF_060016200 LINJ_06_1080	Leishmania infantum	1				0.565728	3.15617e-05	2.53803e-05	0.394379	0.317139	888.431	530.075				9	9	9	15.2	80.029	724
tr|A4HSZ7|A4HSZ7_LEIIN	tr|A4HSZ7|A4HSZ7_LEIIN	Protein disulfide isomerase (EC 5.3.4.1) (Protein_disulfide_isomerase)	PDI-1 LINF_060016300 LINJ_06_1090	Leishmania infantum	1	5.3.4.1			0.160529	0.000933554	0.000644657	62.6168	43.2395	140889	74330.3			protein disulfide isomerase activity [GO:0003756]	6	6	6	43.6	14.909	133
tr|A4HSZ9|A4HSZ9_LEIIN	tr|A4HSZ9|A4HSZ9_LEIIN	2-deoxy-D-ribose 5-phosphate aldolase (EC 4.1.2.4) (Phosphodeoxyriboaldolase)	LINF_060016500 LINJ_06_1110	Leishmania infantum	1	4.1.2.4	2-deoxy-D-ribose 1-phosphate degradation;D-glyceraldehyde 3-phosphate and acetaldehyde from 2-deoxy-alpha-D-ribose 1-phosphate: step 2/2. {ECO:0000256|ARBA:ARBA00004816}.;PATHWAY: Carbohydrate degradation		0.407564	0.00035936	0.000300795	12.1242	10.1483	27288	17362.4	deoxyribonucleotide catabolic process [GO:0009264];deoxyribose phosphate catabolic process [GO:0046386]	cytoplasm [GO:0005737]	deoxyribose-phosphate aldolase activity [GO:0004139]	12	12	12	60.5	29.64	281
tr|A4HT00|A4HT00_LEIIN	tr|A4HT00|A4HT00_LEIIN	Staphylococcal_nuclease_homologue_-_putative	LINF_060016600 LINJ_06_1120	Leishmania infantum	1				0.204991	1.84372e-06	4.12758e-06	0.0511676	0.165368	114.583	267.131				2	2	2	10.3	24.96	224
tr|A4HT01|A4HT01_LEIIN	tr|A4HT01|A4HT01_LEIIN	Hypothetical_protein_-_conserved	LINF_060016700 LINJ_06_1130	Leishmania infantum	1				0.720037	1.07548e-05	1.47962e-05	0.161454	0.222124	364.32	384.033				8	8	8	14.3	66.612	595
tr|A4HT02|A4HT02_LEIIN	tr|A4HT02|A4HT02_LEIIN	Hypothetical_protein_-_conserved	LINF_060016800 LINJ_06_1140	Leishmania infantum	1				0.207122	0.000175771	0.000255996	5.4457	7.93122	12265.8	13604.3		integral component of membrane [GO:0016021]		14	14	14	58.6	32.277	302
tr|A4HT03|A4HT03_LEIIN	tr|A4HT03|A4HT03_LEIIN	Hypothetical_protein_-_conserved	LINF_060016900 LINJ_06_1150	Leishmania infantum	1				0.297527	9.27532e-06	5.98697e-06	0.0779176	0.0433183	175.594	73.2279				8	8	8	7.9	119.04	1107
tr|A4HT04|A4HT04_LEIIN	tr|A4HT04|A4HT04_LEIIN	Hypothetical_protein_-_conserved	LINF_060017000 LINJ_06_1160	Leishmania infantum	1				0.91267	5.15091e-05	5.4736e-05	1.73437	1.84302	3894.12	3019.41		integral component of membrane [GO:0016021]		7	7	7	28.2	29.699	273
tr|A4HT05|A4HT05_LEIIN	tr|A4HT05|A4HT05_LEIIN	Guanine nucleotide-binding protein subunit beta-like protein	LINF_060017100 LINJ_06_1170	Leishmania infantum	1				0.29289	1.95609e-05	1.37264e-05	0.571105	0.400758	1285.08	689.838		ribosome [GO:0005840]		4	4	4	13.7	34.251	329
tr|A4HT08|A4HT08_LEIIN	tr|A4HT08|A4HT08_LEIIN	Nuclear_transport_factor_2_protein_-_putative (Putative nuclear transport factor 2 protein(NFT2))	LINF_060017500 LINJ_06_1210	Leishmania infantum	1				0.799666	2.20842e-05	2.11957e-05	1.37195	1.31675	3092.51	2240.97				4	4	4	26.7	16.097	135
tr|A4HT10|A4HT10_LEIIN	tr|A4HT10|A4HT10_LEIIN	Thioredoxin_-_putative	LINF_060017700 LINJ_06_1240	Leishmania infantum	1				0.725962	1.47492e-05	1.32652e-05	0.894269	0.804291	2015.54	1299.76				3	3	3	19	16.493	147
tr|A4HT15|A4HT15_LEIIN	tr|A4HT15|A4HT15_LEIIN	FAD_binding_domain_containing_protein_-_putative	LINF_060018400 LINJ_06_1290	Leishmania infantum	1				0.196983	8.24973e-05	0.000131255	1.55967	2.48148	3516.24	4118.92			FAD binding [GO:0071949];oxidoreductase activity, acting on paired donors, with incorporation or reduction of molecular oxygen, NAD(P)H as one donor, and incorporation of one atom of oxygen [GO:0016709]	18	18	18	49.2	52.894	494
tr|A4HT18|A4HT18_LEIIN	tr|A4HT18|A4HT18_LEIIN	Coproporphyrinogen oxidase (EC 1.3.3.3)	LINF_060018900 LINJ_06_1330	Leishmania infantum	1	1.3.3.3	PATHWAY: Porphyrin-containing compound metabolism;protoporphyrin-IX biosynthesis;protoporphyrinogen-IX from coproporphyrinogen-III (O2 route): step 1/1. {ECO:0000256|ARBA:ARBA00005168}.	+	0.0121176	0.000502598	0.000171509	14.5651	4.97028	32804.1	8478.4	protoporphyrinogen IX biosynthetic process [GO:0006782]		coproporphyrinogen oxidase activity [GO:0004109]	16	16	16	63.1	34.507	301
tr|A4HT22|A4HT22_LEIIN	tr|A4HT22|A4HT22_LEIIN	Putative ubiquitin activating E1 enzyme (Ubiquitin-like_modifier-activating_enzyme_ATG7_-_putative)	LINF_070005000 LINJ_07_0010	Leishmania infantum	1				0.861486	4.28501e-05	5.00089e-05	0.543721	0.634558	1223.43	1084.81			ubiquitin-like modifier activating enzyme activity [GO:0008641]	13	13	13	19.9	78.809	725
tr|A4HT24|A4HT24_LEIIN	tr|A4HT24|A4HT24_LEIIN	Histone-lysine N-methyltransferase, H3 lysine-79 specific (EC 2.1.1.360) (Histone H3-K79 methyltransferase)	LINF_070005200 LINJ_07_0030	Leishmania infantum	1	2.1.1.360			0.26764	4.33756e-06	2.27399e-06	0.128471	0.0287989	289.268	55.194	regulation of cell cycle [GO:0051726]	nucleus [GO:0005634]	histone methyltransferase activity (H3-K79 specific) [GO:0031151]	2	2	2	9	33.763	299
tr|A4HT27|A4HT27_LEIIN	tr|A4HT27|A4HT27_LEIIN	AP-2 complex subunit alpha	LINF_070005500 LINJ_07_0060	Leishmania infantum	1				0.0329025	3.02444e-05	4.86274e-05	0.281238	0.452179	633.28	764.977	clathrin-dependent endocytosis [GO:0072583];intracellular protein transport [GO:0006886]	AP-2 adaptor complex [GO:0030122]	clathrin adaptor activity [GO:0035615]	22	22	22	23.6	107.54	961
tr|A4HT29|A4HT29_LEIIN	tr|A4HT29|A4HT29_LEIIN	Hypothetical_protein_-_conserved	LINF_070009300 LINJ_07_0080	Leishmania infantum	1				0.169242	3.62916e-05	2.68051e-05	0.369847	0.27317	832.361	471.771				12	12	12	14.1	98.126	928
tr|A4HT32|A4HT32_LEIIN	tr|A4HT32|A4HT32_LEIIN	Hypothetical_protein_-_conserved	LINF_070008900 LINJ_07_0120	Leishmania infantum	1				0.328224	3.1454e-05	1.59041e-05	0.459149	0.232159	1032.54	415.528				5	5	5	9.1	68.505	656
tr|A4HT33|A4HT33_LEIIN	tr|A4HT33|A4HT33_LEIIN	ATP-dependent_DEAD/H_RNA_helicase_-_putative (Putative ATP-dependent DEAD/H RNA helicase)	LINF_070008800 LINJ_07_0130	Leishmania infantum	1				0.0468542	0.000994236	0.000766067	18.5929	14.326	41869.7	24283.2			ATP binding [GO:0005524];hydrolase activity [GO:0016787];nucleic acid binding [GO:0003676];RNA helicase activity [GO:0003724]	22	22	21	50.9	53.474	485
tr|A4HT37|A4HT37_LEIIN	tr|A4HT37|A4HT37_LEIIN	Serine/threonine-protein phosphatase 2A activator (EC 5.2.1.8) (Phosphotyrosyl phosphatase activator)	LINF_070007100 LINJ_07_0350	Leishmania infantum	1	5.2.1.8			0.259122	0.000135031	9.08428e-05	3.03093	2.03908	6824.99	3446.57		cytoplasm [GO:0005737]	peptidyl-prolyl cis-trans isomerase activity [GO:0003755];phosphatase activator activity [GO:0019211]	13	13	13	40.7	44.551	393
tr|A4HT38|A4HT38_LEIIN	tr|A4HT38|A4HT38_LEIIN	CDP-diacylglycerol--glycerol-3-phosphate 3-phosphatidyltransferase (EC 2.7.8.5)	LINF_070007200 LINJ_07_0360	Leishmania infantum	1	2.7.8.5	PATHWAY: Phospholipid metabolism;phosphatidylglycerol biosynthesis;phosphatidylglycerol from CDP-diacylglycerol: step 1/2. {ECO:0000256|ARBA:ARBA00005042, ECO:0000256|RuleBase:RU365024}.		0.874321	1.49914e-05	1.47304e-05	0.183934	0.180732	414.54	319.362	cardiolipin biosynthetic process [GO:0032049]	mitochondrion [GO:0005739]	ATP binding [GO:0005524];CDP-diacylglycerol-glycerol-3-phosphate 3-phosphatidyltransferase activity [GO:0008444]	12	12	12	18.3	81.504	755
tr|A4HT40|A4HT40_LEIIN	tr|A4HT40|A4HT40_LEIIN	Hypothetical_protein_-_conserved	LINF_070007400 LINJ_07_0380	Leishmania infantum	1				0.611106	0.000163766	0.000209377	2.43153	3.10874	5471.15	5347.75				21	21	21	51.3	67.351	635
tr|A4HT44|A4HT44_LEIIN	tr|A4HT44|A4HT44_LEIIN	Homoserine dehydrogenase (HDH) (EC 1.1.1.3)	LINF_070007800 LINJ_07_0420	Leishmania infantum	1	1.1.1.3	L-homoserine from L-aspartate: step 3/3. {ECO:0000256|ARBA:ARBA00005062, ECO:0000256|RuleBase:RU000579}.;L-methionine biosynthesis via de novo pathway;L-threonine biosynthesis;L-threonine from L-aspartate: step 3/5. {ECO:0000256|ARBA:ARBA00005056, ECO:0000256|RuleBase:RU000579}.;PATHWAY: Amino-acid biosynthesis		0.894914	2.53042e-05	2.61393e-05	0.633111	0.654005	1424.14	1136.03	isoleucine biosynthetic process [GO:0009097];methionine biosynthetic process [GO:0009086];threonine biosynthetic process [GO:0009088]		homoserine dehydrogenase activity [GO:0004412];NADP binding [GO:0050661]	7	7	7	29.2	39.968	366
tr|A4HT45|A4HT45_LEIIN	tr|A4HT45|A4HT45_LEIIN	Acetylornithine deacetylase (EC 3.5.1.16) (N-acetylornithinase)	LINF_070007900 LINJ_07_0430	Leishmania infantum	1	3.5.1.16	L-arginine biosynthesis;L-ornithine from N(2)-acetyl-L-ornithine (linear): step 1/1. {ECO:0000256|ARBA:ARBA00004867}.;PATHWAY: Amino-acid biosynthesis		0.317086	3.34878e-05	4.38036e-05	0.777845	1.01746	1749.91	1704.55	arginine biosynthetic process [GO:0006526]		acetylornithine deacetylase activity [GO:0008777]	9	9	9	26.2	43.052	397
tr|A4HT46|A4HT46_LEIIN	tr|A4HT46|A4HT46_LEIIN	Putative ubiquitin-protein ligase-like (EC 6.3.2.19) (Ubiquitin-protein_ligase-like_-_putative)	LINF_070008000 LINJ_07_0440	Leishmania infantum	1	6.3.2.19			0.972248	8.18987e-05	8.30988e-05	0.122015	0.123803	274.605	212.941			ligase activity [GO:0016874];ubiquitin-protein transferase activity [GO:0004842]	48	48	48	9.6	671.22	6267
tr|A4HT47|A4HT47_LEIIN	tr|A4HT47|A4HT47_LEIIN	Uncharacterized_protein_family_(UPF0172)_-_putati ve	LINF_070008100 LINJ_07_0450	Leishmania infantum	1				0.235223	0.000117823	0.000181718	4.35768	6.72082	9809.36	11273.6		EMC complex [GO:0072546]		7	7	7	38.6	27.038	254
tr|A4HT48|A4HT48_LEIIN	tr|A4HT48|A4HT48_LEIIN	Leucine-rich repeat-containing protein 51	LINF_070008200 LINJ_07_0460	Leishmania infantum	1				0.666484	3.62741e-05	2.99948e-05	0.399258	0.330143	899.509	582.116				10	10	10	15.2	90.854	850
tr|A4HT49|A4HT49_LEIIN	tr|A4HT49|A4HT49_LEIIN	Paraflagellar_rod_protein_-_putative	LINF_070008300 LINJ_07_0470	Leishmania infantum	1				0.0848276	0.000164532	0.000123892	1.84342	1.38808	4150.12	2371.51		motile cilium [GO:0031514]	calmodulin binding [GO:0005516]	24	24	24	37.2	89.254	809
tr|A4HT50|A4HT50_LEIIN	tr|A4HT50|A4HT50_LEIIN	Hypothetical_protein_-_conserved	LINF_070008400 LINJ_07_0480	Leishmania infantum	1				0.0880106	3.64277e-05	2.15351e-05	0.3249	0.192072	731.22	328.749				12	12	12	16.3	112.12	1045
tr|A4HT54|A4HT54_LEIIN	tr|A4HT54|A4HT54_LEIIN	Hypothetical_protein_-_conserved	LINF_070006400 LINJ_07_0300	Leishmania infantum	1				0.0785019	1.57694e-05	2.98945e-05	0.418344	0.793063	942.587	1365.15	retrograde vesicle-mediated transport, Golgi to endoplasmic reticulum [GO:0006890]	integral component of membrane [GO:0016021]		3	3	3	7.7	37.695	352
tr|A4HT57|A4HT57_LEIIN	tr|A4HT57|A4HT57_LEIIN	Sec7_domain_containing_protein_-_putative	LINF_070006200 LINJ_07_0270	Leishmania infantum	1				0.693394	0.000129549	0.000118629	0.54729	0.501159	1232.37	848.75	regulation of ARF protein signal transduction [GO:0032012]		guanyl-nucleotide exchange factor activity [GO:0005085]	27	27	27	15.5	236.71	2225
tr|A4HT58|A4HT58_LEIIN	tr|A4HT58|A4HT58_LEIIN	Mitochondrial_calcium_uptake_1_-_putative	LINF_070006100 LINJ_07_0260	Leishmania infantum	1				0.0477613	2.12625e-06	8.50675e-06	0.053941	0.215809	121.317	366.106	mitochondrial calcium ion transmembrane transport [GO:0006851]		calcium ion binding [GO:0005509]	6	6	6	18.3	39.418	345
tr|A4HT59|A4HT59_LEIIN	tr|A4HT59|A4HT59_LEIIN	Metallo-peptidase_-_Clan_ME_-_Family_M16C (Pitrilysin-like metalloprotease)	LINF_070006000 LINJ_07_0250	Leishmania infantum	1				0.0475606	0.000194784	0.000143472	1.6863	1.24208	3794.94	2106.41			metal ion binding [GO:0046872];metallopeptidase activity [GO:0008237]	35	35	35	37.5	115.51	1032
tr|A4HT60|A4HT60_LEIIN	tr|A4HT60|A4HT60_LEIIN	Methionine synthase (EC 2.1.1.13) (5-methyltetrahydrofolate--homocysteine methyltransferase)	LINF_070005900 LINJ_07_0240	Leishmania infantum	1	2.1.1.13	L-methionine biosynthesis via de novo pathway;L-methionine from L-homocysteine (MetH route): step 1/1. {ECO:0000256|ARBA:ARBA00005178, ECO:0000256|PIRNR:PIRNR000381}.;PATHWAY: Amino-acid biosynthesis		0.324551	3.91559e-05	2.49124e-05	0.282266	0.179588	635.275	314.941	methylation [GO:0032259];pteridine-containing compound metabolic process [GO:0042558]		cobalamin binding [GO:0031419];methionine synthase activity [GO:0008705];zinc ion binding [GO:0008270]	16	16	16	13.7	138.72	1252
tr|A4HT61|A4HT61_LEIIN	tr|A4HT61|A4HT61_LEIIN	Golgi/lysosome_glycoprotein_1_-_putative (Putative Golgi/lysosome glycoprotein)	LINF_070005800 LINJ_07_0230	Leishmania infantum	1				0.581033	2.4105e-05	0.000179981	0.350333	2.61578	789.111	4232.14		integral component of membrane [GO:0016021]		8	8	8	14.4	68.806	624
tr|A4HT62|A4HT62_LEIIN	tr|A4HT62|A4HT62_LEIIN	Hypothetical_protein_-_conserved	LINF_070005700 LINJ_07_0220	Leishmania infantum	1				0.742309	5.34623e-06	9.14632e-06	0.239656	0.410002	538.432	673.6				4	4	4	19.3	22.308	192
tr|A4HT63|A4HT63_LEIIN	tr|A4HT63|A4HT63_LEIIN	Cytochrome_c1_-_heme_protein_-_mitochondrial_-_putative (Putative cytochrome c1, heme protein, mitochondrial) (EC 1.10.2.2)	LINF_070005600 LINJ_07_0210	Leishmania infantum	1	1.10.2.2		+	0.0149655	0.000190607	0.00049753	6.37674	16.6448	14347.4	27897.4		integral component of membrane [GO:0016021]	electron transfer activity [GO:0009055];heme binding [GO:0020037]	10	10	10	46.9	29.891	258
tr|A4HT65|A4HT65_LEIIN	tr|A4HT65|A4HT65_LEIIN	3-hydroxyacyl-ACP_dehydratase_-_putative (Putative 3-hydroxyacyl-ACP dehydratase) (EC 4.2.1.-)	LINF_070009700 LINJ_07_0180	Leishmania infantum	1	4.2.1.-			0.0990515	0.000229274	9.73109e-05	13.4986	5.72923	30372.1	10177			lyase activity [GO:0016829]	7	7	7	71.3	16.985	157
tr|A4HT66|A4HT66_LEIIN	tr|A4HT66|A4HT66_LEIIN	3-hydroxyacyl-ACP_dehydratase_-_putative (Putative 3-hydroxyacyl-ACP dehydratase) (EC 4.2.1.-)	LINF_070009800 LINJ_07_0170	Leishmania infantum	1	4.2.1.-			0.572417	8.82707e-06	6.19759e-06	0.512725	0.336854	1156.73	622.725			lyase activity [GO:0016829]	3	3	3	29.9	17.216	157
tr|A4HT67|A4HT67_LEIIN	tr|A4HT67|A4HT67_LEIIN	Hypothetical_protein_-_conserved	LINF_070009900 LINJ_07_0160	Leishmania infantum	1				0.57161	1.53586e-05	1.07376e-05	0.785969	0.549491	1765.43	943.781				6	6	6	38	19.541	166
tr|A4HT68|A4HT68_LEIIN	tr|A4HT68|A4HT68_LEIIN	Acyl-CoA_dehydrogenase_-_mitochondrial_precursor_-_putative (Putative acyl-CoA dehydrogenase, mitochondrial) (EC 1.3.99.-)	LINF_070010000 LINJ_07_0150	Leishmania infantum	1	1.3.99.-			0.917825	9.43828e-05	0.000105367	1.67747	1.8727	3772.54	3220.98			flavin adenine dinucleotide binding [GO:0050660];oxidoreductase activity, acting on the CH-CH group of donors [GO:0016627]	16	16	16	39.5	56.265	519
tr|A4HT71|A4HT71_LEIIN	tr|A4HT71|A4HT71_LEIIN	Hypothetical_protein_-_conserved	LINF_070011200 LINJ_07_0620	Leishmania infantum	1				0.170358	3.95919e-05	1.48947e-05	0.771983	0.290424	1735.86	505.686				7	7	7	23.2	51.286	466
tr|A4HT72|A4HT72_LEIIN	tr|A4HT72|A4HT72_LEIIN	Putative ras-related protein rab-14 (Ras-related_protein_rab-14_-_putative)	LINF_070011100 LINJ_07_0610	Leishmania infantum	1				0.0606795	1.64315e-05	2.4683e-05	0.672292	1.0099	1514.12	1712.16			GTP binding [GO:0005525];GTPase activity [GO:0003924]	5	5	5	28.4	24.441	225
tr|A4HT76|A4HT76_LEIIN	tr|A4HT76|A4HT76_LEIIN	QA-SNARE protein putative (QA-SNARE_protein_putative)	LINF_070010700 LINJ_07_0570	Leishmania infantum	1				0.043305	7.4565e-06	1.68816e-06	0.271145	0.0451023	612.602	81.9874		integral component of membrane [GO:0016021]		5	5	5	29.7	27.5	236
tr|A4HT80|A4HT80_LEIIN	tr|A4HT80|A4HT80_LEIIN	Dynein_heavy_chain_-_N-terminal_region_2_-_putative	LINF_070010300 LINJ_07_0530	Leishmania infantum	1				0.580835	4.59848e-05	3.7376e-05	0.0858005	0.0697379	193.029	119.438	microtubule-based movement [GO:0007018]		ATP-dependent microtubule motor activity, minus-end-directed [GO:0008569]	30	30	30	7.3	535.95	4849
tr|A4HT81|A4HT81_LEIIN	tr|A4HT81|A4HT81_LEIIN	Hypothetical_protein_-_conserved	LINF_070010200 LINJ_07_0520	Leishmania infantum	1				0.504329	6.13908e-06	8.89577e-06	0.328574	0.476116	739.206	806.887		integral component of membrane [GO:0016021]		2	2	2	11.3	18.684	159
tr|A4HT82|A4HT82_LEIIN	tr|A4HT82|A4HT82_LEIIN	Calcium-transporting ATPase (EC 7.2.2.10)	LINJ_07_0510	Leishmania infantum	1	7.2.2.10			0.568078	8.52034e-06	1.11628e-05	0.0895437	0.117314	201.383	191.049		integral component of membrane [GO:0016021]	ATP binding [GO:0005524];hydrolase activity [GO:0016787];P-type calcium transporter activity [GO:0005388]	21	1	1	29.3	95.153	863
tr|A4HT84|A4HT84_LEIIN	tr|A4HT84|A4HT84_LEIIN	Electron transfer flavoprotein-ubiquinone oxidoreductase (ETF-QO) (EC 1.5.5.1)	LINF_070011500 LINJ_07_0660	Leishmania infantum	1	1.5.5.1			0.659076	0.00023567	0.000322193	3.75049	5.12745	8438.86	8586.36		mitochondrial inner membrane [GO:0005743]	4 iron, 4 sulfur cluster binding [GO:0051539];electron-transferring-flavoprotein dehydrogenase activity [GO:0004174];metal ion binding [GO:0046872]	20	20	20	45	62.837	575
tr|A4HT85|A4HT85_LEIIN	tr|A4HT85|A4HT85_LEIIN	Hypothetical_protein_-_conserved	LINF_070011600 LINJ_07_0670	Leishmania infantum	1				0.038287	1.48116e-05	4.24788e-06	0.735468	0.210928	1656.29	369.771				3	3	3	34.9	20.139	195
tr|A4HT86|A4HT86_LEIIN	tr|A4HT86|A4HT86_LEIIN	Hypothetical_protein_-_conserved	LINF_070011700 LINJ_07_0680	Leishmania infantum	1				0.29515	1.0569e-05	5.23673e-06	0.414911	0.20558	934.101	381.601				3	3	3	13.6	25.473	250
tr|A4HT87|A4HT87_LEIIN	tr|A4HT87|A4HT87_LEIIN	Hypothetical_protein_-_conserved	LINF_070011800 LINJ_07_0690	Leishmania infantum	1				0.562164	3.0774e-05	2.12488e-05	0.447187	0.308773	1009.1	558.56				10	10	10	18.9	68.817	636
tr|A4HT90|A4HT90_LEIIN	tr|A4HT90|A4HT90_LEIIN	Hypothetical_protein_-_conserved	LINF_070012200 LINJ_07_0740	Leishmania infantum	1				0.0931347	1.76169e-05	5.22936e-06	0.321664	0.0904062	723.924	167.879				5	5	5	18.3	54.768	519
tr|A4HT92|A4HT92_LEIIN	tr|A4HT92|A4HT92_LEIIN	40S_ribosomal_protein_S9_-_putative (Putative 40S ribosomal protein S9)	LINF_070012400 LINF_360018300 LINJ_07_0760 LINJ_36_1310	Leishmania infantum	1			+	0.0171343	0.00120651	0.00183468	54.4994	82.8746	122670	139555	translation [GO:0006412]	small ribosomal subunit [GO:0015935]	rRNA binding [GO:0019843];structural constituent of ribosome [GO:0003735]	12	12	12	46.8	22.138	190
tr|A4HT94|A4HT94_LEIIN	tr|A4HT94|A4HT94_LEIIN	Topoisomerase-related function protein-like protein (Topoisomerase-related_function_protein-like_protein)	LINF_070012600 LINJ_07_0780	Leishmania infantum	1				0.522792	1.93622e-05	1.25177e-05	0.194235	0.122544	437.668	217.875			isomerase activity [GO:0016853]	7	7	7	8.7	99.684	917
tr|A4HT95|A4HT95_LEIIN	tr|A4HT95|A4HT95_LEIIN	Centrin_-_putative (Putative centrin)	LINF_070012700 LINJ_07_0790	Leishmania infantum	1				0.371154	2.27048e-05	1.84349e-05	1.10111	0.894029	2477.27	1553.13			calcium ion binding [GO:0005509]	5	5	5	34.8	20.62	187
tr|A4HT97|A4HT97_LEIIN	tr|A4HT97|A4HT97_LEIIN	HEAT-like_repeat_-_putative	LINF_070012900 LINJ_07_0810	Leishmania infantum	1				0.994815	0.000120495	0.000123416	0.888473	0.910012	1999.1	1552.17	protein import into nucleus [GO:0006606]	cytoplasm [GO:0005737];nucleus [GO:0005634]	small GTPase binding [GO:0031267]	22	22	22	22.8	135.62	1261
tr|A4HT99|A4HT99_LEIIN	tr|A4HT99|A4HT99_LEIIN	Hypothetical_protein_-_conserved	LINF_070013100 LINJ_07_0830	Leishmania infantum	1				0.810935	5.75446e-05	3.23267e-05	0.143406	0.0805609	325.302	130.872				7	7	7	2.2	401.27	3805
tr|A4HTA4|A4HTA4_LEIIN;tr|A0A6L0WJF4|A0A6L0WJF4_LEIIN	tr|A4HTA4|A4HTA4_LEIIN;tr|A0A6L0WJF4|A0A6L0WJF4_LEIIN	J domain-containing protein	LINJ_07_0890	Leishmania infantum	2				0.190873	5.22003e-06	3.71327e-06	0.0835846	0.059458	187.967	103.262		integral component of membrane [GO:0016021]		5	5	5	10.1	62.452	565
tr|A4HTA7|A4HTA7_LEIIN	tr|A4HTA7|A4HTA7_LEIIN	Hypothetical_protein_-_conserved	LINF_070014100 LINJ_07_0920	Leishmania infantum	1				0.105076	3.14235e-06	1.70929e-06	0.0823726	0.0371455	185.493	67.4978			RNA binding [GO:0003723]	2	2	2	7.1	38.148	352
tr|A4HTA8|A4HTA8_LEIIN	tr|A4HTA8|A4HTA8_LEIIN	Phosphoacetylglucosamine mutase (PAGM) (EC 5.4.2.3) (Acetylglucosamine phosphomutase) (N-acetylglucosamine-phosphate mutase)	LINF_070014200 LINJ_07_0930	Leishmania infantum	1	5.4.2.3	N-acetyl-alpha-D-glucosamine 1-phosphate from alpha-D-glucosamine 6-phosphate (route I): step 2/2. {ECO:0000256|ARBA:ARBA00004865, ECO:0000256|PIRNR:PIRNR016408}.;PATHWAY: Nucleotide-sugar biosynthesis;UDP-N-acetyl-alpha-D-glucosamine biosynthesis		0.085741	3.85121e-05	7.1216e-05	0.588798	1.0888	1323.06	1805.88	carbohydrate metabolic process [GO:0005975];UDP-N-acetylglucosamine biosynthetic process [GO:0006048]		magnesium ion binding [GO:0000287];phosphoacetylglucosamine mutase activity [GO:0004610]	12	12	12	25.5	65.408	597
tr|A4HTB1|A4HTB1_LEIIN	tr|A4HTB1|A4HTB1_LEIIN	Putative ubiquitin-conjugating enzyme e2 (EC 6.3.2.19) (Ubiquitin-conjugating_enzyme_E2_-_putative)	LINF_070014700 LINJ_07_1000	Leishmania infantum	1	6.3.2.19			0.608394	6.74157e-05	5.38068e-05	3.3867	2.70304	7609.26	4777.93			ATP binding [GO:0005524];ligase activity [GO:0016874];transferase activity [GO:0016740]	7	7	7	65.4	19.906	182
tr|A4HTB3|A4HTB3_LEIIN	tr|A4HTB3|A4HTB3_LEIIN	Splicing factor ptsr1-like protein (Splicing_factor_ptsr1-like_protein)	LINF_070014900 LINJ_07_1020	Leishmania infantum	1				0.562253	0.000854053	0.000762252	20.2627	18.0847	45613.8	30692.3				17	17	17	48.8	42.149	375
tr|A4HTB4|A4HTB4_LEIIN;tr|A4HXU0|A4HXU0_LEIIN	tr|A4HTB4|A4HTB4_LEIIN	Putative serine/threonine kinase (EC 2.7.11.1) (Serine/threonine_kinase_-_putative)	LINF_070015200 LINJ_07_1030	Leishmania infantum	2	2.7.11.1			0.265461	0.000122115	0.000188905	3.63221	5.61883	8176.05	9662.99			ATP binding [GO:0005524];protein serine kinase activity [GO:0106310];protein threonine kinase activity [GO:0106311]	10	10	10	37.2	33.62	296
tr|A4HTB7|A4HTB7_LEIIN	tr|A4HTB7|A4HTB7_LEIIN	Radial_spokehead-like_protein_-_putative	LINF_070015600 LINJ_07_1080	Leishmania infantum	1				0.571419	9.89417e-05	8.02059e-05	2.6661	2.16124	5998.56	3787.48				8	8	8	33.5	37.111	337
tr|A4HTB8|A4HTB8_LEIIN	tr|A4HTB8|A4HTB8_LEIIN	Domain_of_uncharacterized_function_(DUF3437)_-_pu tative	LINF_070015700 LINJ_07_1090	Leishmania infantum	1				0.914625	5.52171e-05	6.43779e-05	0.21122	0.246262	475.305	420.285	DNA repair [GO:0006281]		lysine-acetylated histone binding [GO:0070577];peptidase activator activity [GO:0016504];proteasome binding [GO:0070628]	26	26	26	12.7	261.42	2448
tr|A4HTC2|A4HTC2_LEIIN	tr|A4HTC2|A4HTC2_LEIIN	Putative RNA binding protein (RNA_binding_protein_-_putative)	LINF_070016100 LINJ_07_1130	Leishmania infantum	1				0.670461	5.77127e-06	8.97486e-06	0.449336	0.618597	1012.02	1012.3				2	2	2	19.5	12.844	118
tr|A4HTC3|A4HTC3_LEIIN	tr|A4HTC3|A4HTC3_LEIIN	Putative nucleolar RNA-binding protein	LINJ_07_1140	Leishmania infantum	1				0.416904	0.000240225	0.000143275	10.6942	6.37827	24073.2	11471.7				4	4	4	25.8	22.463	209
tr|A4HTC4|A4HTC4_LEIIN	tr|A4HTC4|A4HTC4_LEIIN	RNA binding protein-like protein (RNA_binding_protein-like_protein)	LINF_070016300 LINJ_07_1150	Leishmania infantum	1				0.0380577	0.000305996	0.000120246	7.87452	3.09441	17735.8	5416.38				7	7	7	21.7	38.859	364
tr|A4HTC5|A4HTC5_LEIIN	tr|A4HTC5|A4HTC5_LEIIN	Domain_of_uncharacterized_function_DUF59_-_putative	LINF_070016400 LINJ_07_1160	Leishmania infantum	1				0.0529884	1.562e-05	2.98353e-05	0.842775	1.60976	1896.74	2739.35	protein maturation by [4Fe-4S] cluster transfer [GO:0106035]			5	5	5	46.3	18.534	162
tr|A4HTC7|A4HTC7_LEIIN	tr|A4HTC7|A4HTC7_LEIIN	Peptidyl-prolyl cis-trans isomerase (EC 5.2.1.8)	PIN1 LINF_070016600 LINJ_07_1180	Leishmania infantum	1	5.2.1.8			0.0602732	0.000191354	7.70415e-05	15.1639	6.1052	34114.4	10752.7			peptidyl-prolyl cis-trans isomerase activity [GO:0003755]	6	6	6	65.2	12.619	115
tr|A4HTD0|A4HTD0_LEIIN	tr|A4HTD0|A4HTD0_LEIIN	Cation-transporting_ATPase_-_putative (Putative cation-transporting ATPase) (EC 3.6.3.-)	LINF_070017000 LINJ_07_1210	Leishmania infantum	1	3.6.3.-			0.761997	0.000417289	0.000467475	2.99046	3.35011	6730.4	5698.43		integral component of membrane [GO:0016021]	ATP binding [GO:0005524];ATPase-coupled cation transmembrane transporter activity [GO:0019829];hydrolase activity [GO:0016787]	29	29	29	29.8	139.54	1244
tr|A4HTD3|A4HTD3_LEIIN	tr|A4HTD3|A4HTD3_LEIIN	Putative RNA-editing complex protein (RNA-editing_complex_protein_-_putative)	LINF_070017300 LINJ_07_1240	Leishmania infantum	1				0.529642	4.92118e-06	8.02593e-06	0.106337	0.173425	239.513	301.515				5	5	5	14	46.279	450
tr|A4HTD4|A4HTD4_LEIIN	tr|A4HTD4|A4HTD4_LEIIN	Hypothetical_protein_-_conserved	LINF_070017400 LINJ_07_1250	Leishmania infantum	1				0.293434	2.26646e-05	4.61657e-05	0.248415	0.505998	559.014	858.324				16	16	16	24.2	91.237	839
tr|A4HTD5|A4HTD5_LEIIN	tr|A4HTD5|A4HTD5_LEIIN	Delta-5_fatty_acid_desaturase (Putative delta-5 fatty acid desaturase) (EC 1.14.99.-)	LINF_070017500 LINJ_07_1260	Leishmania infantum	1	1.14.99.-		+	0.0291639	5.03693e-05	5.69615e-06	1.04397	0.109121	2351.31	195.978	lipid metabolic process [GO:0006629]	integral component of membrane [GO:0016021]	oxidoreductase activity [GO:0016491]	4	4	4	12.5	48.248	417
tr|A4HTD7|A4HTD7_LEIIN	tr|A4HTD7|A4HTD7_LEIIN	Hypothetical_protein_-_conserved	LINF_070017900 LINJ_07_1290	Leishmania infantum	1				0.0595473	4.49664e-05	6.87449e-05	1.11234	1.70056	2502.59	2847.62				11	11	11	33.1	40.425	362
tr|A4HTD8|A4HTD8_LEIIN	tr|A4HTD8|A4HTD8_LEIIN	Proteasome_regulatory_non-ATP-ase_subunit_-_putative (Putative proteasome regulatory non-ATP-ase subunit)	LINF_070018000 LINJ_07_1300	Leishmania infantum	1				0.423588	0.000126966	8.29733e-05	3.50021	2.28741	7871.71	3992.57	ubiquitin-dependent protein catabolic process [GO:0006511]	proteasome regulatory particle, base subcomplex [GO:0008540]		8	8	8	31.9	36.274	345
tr|A4HTD9|A4HTD9_LEIIN	tr|A4HTD9|A4HTD9_LEIIN	Hypothetical_protein_-_conserved	LINF_070018100 LINJ_07_1310	Leishmania infantum	1				0.0999906	2.72231e-05	3.66811e-05	0.426427	0.574578	960.587	966.285		integral component of membrane [GO:0016021]		8	8	8	16.3	63.84	576
tr|A4HTE0|A4HTE0_LEIIN	tr|A4HTE0|A4HTE0_LEIIN	Peptide-methionine (S)-S-oxide reductase (EC 1.8.4.11)	LINF_070018200 LINJ_07_1320	Leishmania infantum	1	1.8.4.11		+	0.0121	0.000250769	8.62607e-05	12.6709	4.35858	28501.7	7478.53			peptide-methionine (S)-S-oxide reductase activity [GO:0008113]	9	9	9	66.5	19.791	176
tr|A4HTE1|A4HTE1_LEIIN	tr|A4HTE1|A4HTE1_LEIIN	N-terminal_region_of_Chorein_-_a_TM_vesicle-mediated_sorter_-_putative	LINF_070018300 LINJ_07_1330	Leishmania infantum	1				0.999033	7.24775e-05	7.71063e-05	0.262296	0.279047	590.47	474.4				36	36	36	17.5	276.32	2542
tr|A4HTE5|A4HTE5_LEIIN	tr|A4HTE5|A4HTE5_LEIIN	Protein_kinase_-_putative	LINF_070015000 LINJ_07_1050	Leishmania infantum	1				0.506531	7.0869e-05	5.09646e-05	0.501408	0.360582	1130.25	635.819			ATP binding [GO:0005524];protein kinase activity [GO:0004672]	4	4	4	3.6	141.34	1356
tr|A4HTE9|A4HTE9_LEIIN	tr|A4HTE9|A4HTE9_LEIIN	Hypothetical_protein_-_conserved	LINF_070012000 LINJ_07_0710	Leishmania infantum	1				0.701098	0.00063301	0.00064805	16.6792	17.0755	37552.4	28938.2				18	18	18	63.6	37.952	335
tr|A4HTF1|A4HTF1_LEIIN	tr|A4HTF1|A4HTF1_LEIIN	Structural maintenance of chromosomes protein	LINF_080005000 LINJ_08_0010	Leishmania infantum	1				0.874144	4.86336e-05	7.86254e-05	0.359849	0.581763	809.729	1000.9	cell division [GO:0051301];chromosome organization [GO:0051276]	chromosome [GO:0005694];nucleus [GO:0005634]	ATP binding [GO:0005524]	22	22	22	21.3	135.15	1198
tr|A4HTF3|A4HTF3_LEIIN	tr|A4HTF3|A4HTF3_LEIIN	Putative vesicle-associated membrane protein (Qc-SNARE_protein_-_putative)	LINF_080005200 LINJ_08_0030	Leishmania infantum	1				0.507547	0.000372408	0.000320858	15.3977	13.2663	34674.7	22220.2	vesicle-mediated transport [GO:0016192]	integral component of membrane [GO:0016021]		9	9	9	52.1	24.186	215
tr|A4HTF4|A4HTF4_LEIIN	tr|A4HTF4|A4HTF4_LEIIN	Hypothetical_protein_-_conserved	LINF_080005300 LINJ_08_0040	Leishmania infantum	1				0.929601	2.58673e-06	3.82429e-06	0.102279	0.0803866	230.313	134.571				3	3	3	15.7	25.291	229
tr|A4HTF6|A4HTF6_LEIIN	tr|A4HTF6|A4HTF6_LEIIN	Phosphoglycerate_mutase_protein_-_putative (Putative phosphoglycerate mutase protein) (EC 5.4.2.1)	LINF_080005500 LINJ_08_0060	Leishmania infantum	1	5.4.2.1			0.299894	5.47488e-05	3.56817e-05	2.70205	1.76102	6080.19	2996.31			phosphoglycerate mutase activity [GO:0004619]	8	8	8	54.6	20.262	185
tr|A4HTF7|A4HTF7_LEIIN	tr|A4HTF7|A4HTF7_LEIIN	Putative_zinc_finger_motif_-_C2HC5-type /ASCH_domain_containing_protein_-_putative	LINF_080005600 LINJ_08_0070	Leishmania infantum	1				0.137934	3.13262e-05	1.70568e-05	0.455966	0.248269	1026.44	431.252				14	14	14	32	68.703	629
tr|A4HTF8|A4HTF8_LEIIN	tr|A4HTF8|A4HTF8_LEIIN	ATP-dependent RNA helicase eIF4A (Probable eukaryotic initiation factor 4A)	LINF_080005700 LINJ_08_0080	Leishmania infantum	1				0.148468	4.95742e-05	3.74693e-05	0.657927	0.497277	1480.42	835.276			ATP binding [GO:0005524];hydrolase activity [GO:0016787];nucleic acid binding [GO:0003676];RNA helicase activity [GO:0003724]	16	16	16	25.1	75.349	685
tr|A4HTF9|A4HTF9_LEIIN	tr|A4HTF9|A4HTF9_LEIIN	AP-3 complex subunit delta	LINF_080005800 LINJ_08_0090	Leishmania infantum	1				0.755227	6.30696e-05	8.59506e-05	0.507153	0.691143	1140.8	1106.32	intracellular protein transport [GO:0006886];vesicle-mediated transport [GO:0016192]	AP-3 adaptor complex [GO:0030123];Golgi apparatus [GO:0005794]		19	19	19	22	124.36	1133
tr|A4HTG0|A4HTG0_LEIIN	tr|A4HTG0|A4HTG0_LEIIN	Dual-specificity_protein_phosphatase_-_putative (Putative dual-specificity protein phosphatase) (EC 3.1.3.16) (EC 3.1.3.48)	LINF_080005900 LINJ_08_0100	Leishmania infantum	1	3.1.3.16;3.1.3.48			0.731091	2.95349e-06	2.81312e-06	0.0601195	0.0551771	135.638	102.676			protein serine phosphatase activity [GO:0106306];protein threonine phosphatase activity [GO:0106307];protein tyrosine phosphatase activity [GO:0004725];protein tyrosine/serine/threonine phosphatase activity [GO:0008138]	3	3	3	6.4	49.127	451
tr|A4HTG1|A4HTG1_LEIIN	tr|A4HTG1|A4HTG1_LEIIN	Hypothetical_protein_-_conserved	LINF_080006000 LINJ_08_0110	Leishmania infantum	1				0.111436	1.62975e-05	7.06237e-06	0.235674	0.102127	531.257	181.203				7	7	7	12.8	69.153	643
tr|A4HTG2|A4HTG2_LEIIN	tr|A4HTG2|A4HTG2_LEIIN	Hypothetical_protein_-_conserved	LINF_080006100 LINJ_08_0120	Leishmania infantum	1				0.138014	2.21905e-05	4.26437e-05	0.735614	1.41363	1656.98	2341.49				8	8	8	34.1	30.166	270
tr|A4HTG3|A4HTG3_LEIIN	tr|A4HTG3|A4HTG3_LEIIN	Hypothetical_protein_-_conserved	LINF_080006200 LINJ_08_0130	Leishmania infantum	1				0.441885	9.21728e-06	3.36568e-06	0.0760063	0.0229226	170.364	35.1675				4	4	4	5.2	121.27	1150
tr|A4HTG5|A4HTG5_LEIIN	tr|A4HTG5|A4HTG5_LEIIN	DNA_repair_protein_-_putative (Putative DNA repair protein)	LINF_080006400 LINJ_08_0150	Leishmania infantum	1				0.836422	3.04159e-06	4.87002e-06	0.0223318	0.0313565	50.3487	56.8243			DNA binding [GO:0003677];nuclease activity [GO:0004518]	3	3	3	2.5	136.2	1260
tr|A4HTH1|A4HTH1_LEIIN	tr|A4HTH1|A4HTH1_LEIIN	Inositol phosphosphingolipid phospholipase C-Like (Inositol_phosphosphingolipid_phospholipase_C-Like)	ISCL LINF_080007000 LINJ_08_0210	Leishmania infantum	1				0.498809	0.000232227	0.000312295	3.24127	4.3588	7287.83	7213.43			sphingomyelin phosphodiesterase activity [GO:0004767]	20	20	20	43.6	71.647	653
tr|A4HTH3|A4HTH3_LEIIN	tr|A4HTH3|A4HTH3_LEIIN	Ubiquitin-activating enzyme-like protein (Ubiquitin-activating_enzyme-like_protein)	LINF_080007200 LINJ_08_0230	Leishmania infantum	1				0.160245	1.64641e-05	1.1196e-05	0.144701	0.0984009	325.966	171.766	protein sumoylation [GO:0016925]		ATP binding [GO:0005524];SUMO activating enzyme activity [GO:0019948]	9	9	9	12.7	113.78	1095
tr|A4HTH4|A4HTH4_LEIIN	tr|A4HTH4|A4HTH4_LEIIN	ABC1_family_-_putative	LINF_080007300 LINJ_08_0240	Leishmania infantum	1				0.628448	4.32481e-05	6.36861e-05	0.737154	1.08552	1659.8	1840.13				10	10	10	21.8	58.669	522
tr|A4HTH5|A4HTH5_LEIIN	tr|A4HTH5|A4HTH5_LEIIN	Ribosomal_protein_L9_-_N-terminal_domain_containing_protein_-_putative	LINF_080007400 LINJ_08_0250	Leishmania infantum	1				0.985427	3.69887e-05	3.83867e-05	1.22087	1.26701	2749.75	2165.65				6	6	6	30.5	30.297	262
tr|A4HTH9|A4HTH9_LEIIN	tr|A4HTH9|A4HTH9_LEIIN	Putative ribosomal protein L2 (Ribosomal_protein_L2_-_putative)	LINF_080007800 LINJ_08_0290	Leishmania infantum	1				0.958749	3.80404e-05	3.87589e-05	0.879222	0.895827	1978.88	1483.3	translation [GO:0006412]	ribosome [GO:0005840]	structural constituent of ribosome [GO:0003735]	7	7	7	20.5	43.266	380
tr|A4HTI0|A4HTI0_LEIIN	tr|A4HTI0|A4HTI0_LEIIN	Superoxide dismutase (EC 1.15.1.1)	FESODA LINF_080007900 LINJ_08_0300	Leishmania infantum	1	1.15.1.1			0.280168	0.000529154	0.000375868	20.1882	14.3401	45425.8	24383.5			metal ion binding [GO:0046872];superoxide dismutase activity [GO:0004784]	9	9	9	41.7	26.211	230
tr|A4HTI1|A4HTI1_LEIIN	tr|A4HTI1|A4HTI1_LEIIN	Isochorismatase_family_-_putative	LINF_080008000 LINJ_08_0310	Leishmania infantum	1				0.190927	2.57956e-05	1.71785e-05	0.911666	0.607123	2051.26	1056.64				5	5	5	24.2	28.295	252
tr|A4HTI3|A4HTI3_LEIIN	tr|A4HTI3|A4HTI3_LEIIN	Mitochondrial_associated_ribonuclease_-_putative (Putative mitochondrial associated ribonuclease)	LINF_080008200 LINJ_08_0330	Leishmania infantum	1				0.0323256	0.000259181	0.000146236	10.4101	5.87364	23436.9	9840.63				6	6	6	37.8	24.897	225
tr|A4HTI5|A4HTI5_LEIIN	tr|A4HTI5|A4HTI5_LEIIN	Hypothetical_protein_-_conserved	LINF_080008400 LINJ_08_0350	Leishmania infantum	1				0.232215	3.42311e-06	8.06965e-06	0.0067545	0.0159231	15.2258	26.2608				11	11	11	2.3	506.79	4770
tr|A4HTI9|A4HTI9_LEIIN	tr|A4HTI9|A4HTI9_LEIIN	Hypothetical_protein_-_conserved	LINF_080009000 LINJ_08_0400	Leishmania infantum	1				0.428244	1.41486e-05	1.02336e-05	0.069458	0.0502384	156.386	81.6336				10	10	10	6	203.7	1886
tr|A4HTJ0|A4HTJ0_LEIIN	tr|A4HTJ0|A4HTJ0_LEIIN	Guanine nucleotide-binding protein subunit beta-like protein	LINF_080009200 LINJ_08_0420	Leishmania infantum	1				0.509257	0.000546932	0.000509662	3.68354	3.43253	8292.6	5794.54		ribosome [GO:0005840]		38	38	38	34.4	148.48	1403
tr|A4HTJ1|A4HTJ1_LEIIN;tr|A0A6L0WIT3|A0A6L0WIT3_LEIIN	tr|A4HTJ1|A4HTJ1_LEIIN;tr|A0A6L0WIT3|A0A6L0WIT3_LEIIN	Uncharacterized protein	LINJ_08_0430	Leishmania infantum	2				0.0382415	0.000239525	0.000150415	1.12941	0.709238	2541.66	1212.4				38	38	38	22.6	212.08	1984
tr|A4HTJ2|A4HTJ2_LEIIN	tr|A4HTJ2|A4HTJ2_LEIIN	Hypothetical_protein_-_conserved	LINF_080009400 LINJ_08_0440	Leishmania infantum	1				0.0668514	9.62989e-05	4.36753e-05	0.960302	0.435534	2160.94	759.863				13	13	13	15.4	100.28	925
tr|A4HTJ3|A4HTJ3_LEIIN	tr|A4HTJ3|A4HTJ3_LEIIN	Hypothetical_protein_-_conserved	LINF_080009500 LINJ_08_0450	Leishmania infantum	1				0.369352	4.97696e-05	3.28705e-05	0.19503	0.128808	438.69	231.308				20	20	20	11	255.19	2410
tr|A4HTJ4|A4HTJ4_LEIIN	tr|A4HTJ4|A4HTJ4_LEIIN	Signal peptidase I (EC 3.4.21.89)	LINF_080009600 LINJ_08_0460	Leishmania infantum	1	3.4.21.89			0.0613998	2.15205e-05	3.736e-05	1.0456	1.81518	2353.89	3089.14	signal peptide processing [GO:0006465]	integral component of membrane [GO:0016021]	serine-type endopeptidase activity [GO:0004252]	6	6	6	27.2	20.582	180
tr|A4HTJ5|A4HTJ5_LEIIN	tr|A4HTJ5|A4HTJ5_LEIIN	Putative small ubiquitin protein (Small_ubiquitin_protein_-_putative)	LINF_080009800 LINJ_08_0480	Leishmania infantum	1				0.168832	0.000162834	4.43005e-05	12.7813	3.47727	28758.8	6227.74				5	5	5	59.8	12.74	117
tr|A4HTJ9|A4HTJ9_LEIIN	tr|A4HTJ9|A4HTJ9_LEIIN	Putative ribose-phosphate pyrophosphokinase (EC 2.7.6.1) (Ribose-phosphate_pyrophosphokinase_-_putative)	LINF_080010200 LINJ_08_0520	Leishmania infantum	1	2.7.6.1			0.613683	0.000164048	0.00018514	1.74955	1.97449	3936.84	3352.81	nucleoside metabolic process [GO:0009116];nucleotide biosynthetic process [GO:0009165]		kinase activity [GO:0016301];magnesium ion binding [GO:0000287];ribose phosphate diphosphokinase activity [GO:0004749]	20	20	20	23.3	93.766	840
tr|A4HTK0|A4HTK0_LEIIN	tr|A4HTK0|A4HTK0_LEIIN	Hypothetical_protein_-_conserved	LINF_080010300 LINJ_08_0530	Leishmania infantum	1				0.127427	2.78857e-06	1.48926e-06	0.0113242	0.00185239	25.4756	3.23114		integral component of membrane [GO:0016021]		2	2	2	1	246.25	2328
tr|A4HTK2|A4HTK2_LEIIN	tr|A4HTK2|A4HTK2_LEIIN	Hypothetical_protein_-_conserved	LINF_080010500 LINJ_08_0550	Leishmania infantum	1				0.60838	2.00372e-05	2.45456e-05	0.505901	0.619729	1138.22	1059.59				6	6	6	12.5	39.607	352
tr|A4HTK4|A4HTK4_LEIIN	tr|A4HTK4|A4HTK4_LEIIN	Eukaryotic_translation_initiation_factor_2_beta_subunit_-_putative (Translation initiation factor-like protein)	LINF_080010700 LINJ_08_0570	Leishmania infantum	1				0.322804	0.000587573	0.000452963	15.4816	11.9349	34882.4	20596.1			translation initiation factor activity [GO:0003743]	14	14	14	36.2	37.953	345
tr|A4HTK5|A4HTK5_LEIIN	tr|A4HTK5|A4HTK5_LEIIN	Hypothetical_protein_-_conserved	LINF_080010800 LINJ_08_0580	Leishmania infantum	1				0.751889	2.81538e-05	3.47845e-05	1.07828	1.33223	2426.11	2295.75				10	10	10	57.8	26.11	237
tr|A4HTL0|A4HTL0_LEIIN	tr|A4HTL0|A4HTL0_LEIIN	Hypothetical_protein_-_conserved	LINF_080011400 LINJ_08_0630	Leishmania infantum	1				0.130232	0.000153135	6.60051e-05	0.512142	0.220745	1152.73	396.097				23	23	23	10.8	299.01	2836
tr|A4HTL2|A4HTL2_LEIIN	tr|A4HTL2|A4HTL2_LEIIN	Amastin_surface_glycoprotein_-_putative	LINF_080011600 LINJ_08_0650	Leishmania infantum	1				0.304554	0.00022843	0.000162782	7.19623	5.12814	16204.3	8621.7		integral component of membrane [GO:0016021]		5	5	5	17.7	31.743	300
tr|A4HTM1|A4HTM1_LEIIN	tr|A4HTM1|A4HTM1_LEIIN	Putative tuzin (Tuzin_-_putative)	LINF_080012600 LINJ_08_0740	Leishmania infantum	1				0.882538	8.38036e-06	1.12615e-05	0.11939	0.160436	269.289	270.624		integral component of membrane [GO:0016021]		7	7	7	12.4	70.193	635
tr|A4HTM6|A4HTM6_LEIIN	tr|A4HTM6|A4HTM6_LEIIN	Hypothetical_protein_-_conserved	LINF_080013000 LINJ_08_0800	Leishmania infantum	1				0.301983	2.27498e-05	3.26758e-05	0.698706	1.00356	1571.79	1706.78				7	7	7	36.2	32.56	290
tr|A4HTM7|A4HTM7_LEIIN	tr|A4HTM7|A4HTM7_LEIIN	Hypothetical_protein_-_conserved	LINF_080013100 LINJ_08_0810	Leishmania infantum	1				0.070382	9.65458e-05	7.5038e-05	2.02738	1.57573	4564.13	2680.4				8	8	8	22.2	47.621	419
tr|A4HTM8|A4HTM8_LEIIN;tr|A0A6L0WIW5|A0A6L0WIW5_LEIIN	tr|A4HTM8|A4HTM8_LEIIN;tr|A0A6L0WIW5|A0A6L0WIW5_LEIIN	SET domain-containing protein	LINJ_08_0820	Leishmania infantum	2				0.933994	2.18059e-05	2.18481e-05	0.399163	0.399936	898.668	672.977				9	9	9	21	54.629	510
tr|Q9U6N3|Q9U6N3_LEIIN;tr|A4HTM9|A4HTM9_LEIIN	tr|Q9U6N3|Q9U6N3_LEIIN;tr|A4HTM9|A4HTM9_LEIIN	DNA polymerase (EC 2.7.7.7)		Leishmania infantum	2	2.7.7.7			0.189314	0.000311066	0.000186502	7.28492	4.36772	16393.3	7668.13	DNA repair [GO:0006281]	nucleus [GO:0005634]	DNA binding [GO:0003677];DNA-directed DNA polymerase activity [GO:0003887];metal ion binding [GO:0046872]	20	20	19	55.6	42.7	376
tr|A4HTN1|A4HTN1_LEIIN	tr|A4HTN1|A4HTN1_LEIIN	Beta-lactamase_superfamily_domain_containing_protein_-_putative	LINF_080013500 LINJ_08_0850	Leishmania infantum	1				0.274192	1.35628e-05	6.31198e-06	0.0609318	0.0275071	137.172	47.8307				7	7	7	4.1	222.59	2121
tr|A4HTN2|A4HTN2_LEIIN	tr|A4HTN2|A4HTN2_LEIIN	Hypothetical_protein_-_conserved	LINF_080013600 LINJ_08_0860	Leishmania infantum	1				0.0935379	2.11244e-05	1.25153e-05	0.95937	0.568387	2159.31	996.891				6	6	6	42.6	22.019	204
tr|A4HTN4|A4HTN4_LEIIN	tr|A4HTN4|A4HTN4_LEIIN	Hypothetical_protein_-_conserved	LINF_080013900 LINJ_08_0880	Leishmania infantum	1				0.961528	4.44652e-06	5.44029e-06	0.153091	0.179363	344.75	322.718				2	2	2	13.9	29.045	267
tr|A4HTN6|A4HTN6_LEIIN	tr|A4HTN6|A4HTN6_LEIIN	Dpy-30_motif_containing_protein_-_putative	LINF_080014100 LINJ_08_0900	Leishmania infantum	1				0.417783	0.000279171	0.000256344	4.4272	4.06521	9962.32	6905.56		MLL3/4 complex [GO:0044666];Set1C/COMPASS complex [GO:0048188]		18	18	18	45.1	63.058	565
tr|A4HTN7|A4HTN7_LEIIN	tr|A4HTN7|A4HTN7_LEIIN	Protein_of_uncharacterized_function_(DUF2453)_-_p utative	LINF_080014200 LINJ_08_0910	Leishmania infantum	1				0.753396	2.78245e-06	5.30424e-06	0.0264296	0.0522589	59.6629	78.6312		integral component of membrane [GO:0016021]	calcium ion binding [GO:0005509]	3	3	3	3.7	83.952	833
tr|A4HTN9|A4HTN9_LEIIN	tr|A4HTN9|A4HTN9_LEIIN	DnaJ_domain_containing_protein_-_putative	LINF_080014500 LINJ_08_0930	Leishmania infantum	1				0.2688	2.75816e-05	1.30815e-05	0.757508	0.359272	1704.67	610.558				7	7	7	24.8	36.411	326
tr|A4HTP3|A4HTP3_LEIIN	tr|A4HTP3|A4HTP3_LEIIN	Hypothetical_protein	LINF_080015800 LINJ_08_1010	Leishmania infantum	1				0.0528399	0.00118884	0.00197598	28.2747	46.9957	63634.7	78992.2				24	24	24	58.6	42.046	365
tr|A4HTP4|A4HTP4_LEIIN	tr|A4HTP4|A4HTP4_LEIIN	Stress-induced protein sti1 (Stress-induced_protein_sti1)	LINF_080016000 LINJ_08_1020	Leishmania infantum	1				0.26493	0.00158615	0.000899616	25.4848	14.4542	57368	24924.4				35	35	35	57.1	62.239	546
tr|A4HTP5|A4HTP5_LEIIN	tr|A4HTP5|A4HTP5_LEIIN	Repeat_of_uncharacterized_function_(DUF1126)_-_pu tative	LINF_080016100 LINJ_08_1030	Leishmania infantum	1				0.329959	0.000105981	7.57261e-05	1.09281	0.780843	2458.51	1352.25			calcium ion binding [GO:0005509]	23	23	23	32.7	96.98	872
tr|A4HTP6|A4HTP6_LEIIN	tr|A4HTP6|A4HTP6_LEIIN	Phosphoribosylpyrophosphate synthetase (EC 2.7.6.1) (Phosphoribosylpyrophosphate_synthetase)	LINF_080016200 LINJ_08_1040	Leishmania infantum	1	2.7.6.1			0.966101	3.3218e-05	3.42935e-05	0.814567	0.84094	1835.16	1425.65	nucleoside metabolic process [GO:0009116];nucleotide biosynthetic process [GO:0009165]		magnesium ion binding [GO:0000287];ribose phosphate diphosphokinase activity [GO:0004749]	7	7	7	29.4	40.78	371
tr|A4HTP8|A4HTP8_LEIIN	tr|A4HTP8|A4HTP8_LEIIN	Exocyst_complex_component_Sec3_-_putative	LINF_080016400 LINJ_08_1060	Leishmania infantum	1				0.237152	7.85798e-06	3.90797e-06	0.0619227	0.0307956	139.241	55.6998	exocytosis [GO:0006887]	exocyst [GO:0000145]		6	6	6	5.9	126.9	1144
tr|A4HTP9|A4HTP9_LEIIN	tr|A4HTP9|A4HTP9_LEIIN	Thiopurine_S-methyltransferase_(TPMT)_-_putative	LINF_080016500 LINJ_08_1070	Leishmania infantum	1				0.0732334	7.56062e-06	1.37241e-05	0.157146	0.285254	353.099	480.045	methylation [GO:0032259]	integral component of membrane [GO:0016021]	S-adenosylmethionine-dependent methyltransferase activity [GO:0008757]	7	7	7	22.8	48.112	426
tr|A4HTQ0|A4HTQ0_LEIIN	tr|A4HTQ0|A4HTQ0_LEIIN	Guide_RNA_binding_protein_-_putative	LINF_080016600 LINJ_08_1080	Leishmania infantum	1				0.130093	6.5537e-05	0.000102111	1.31706	2.05207	2966.15	3443.04				13	13	13	29.9	49.76	442
tr|A4HTQ2|A4HTQ2_LEIIN	tr|A4HTQ2|A4HTQ2_LEIIN	Putative_intraflagellar_transport_protein_D4	LINF_080016800 LINJ_08_1100	Leishmania infantum	1				0.520846	0.000205662	0.000236835	1.48128	1.70581	3334.36	2875.93		motile cilium [GO:0031514]		33	33	33	29.8	138.84	1247
tr|A4HTQ4|A4HTQ4_LEIIN	tr|A4HTQ4|A4HTQ4_LEIIN	Hypothetical_protein_-_conserved	LINF_080017000 LINJ_08_1120	Leishmania infantum	1				0.955066	6.33718e-06	6.7031e-06	0.148262	0.1075	333.798	183.686				5	5	5	18.8	42.743	394
tr|A4HTR8|A4HTR8_LEIIN	tr|A4HTR8|A4HTR8_LEIIN	Hypothetical_protein_-__conserved	LINF_090005100 LINJ_09_0020	Leishmania infantum	1				0.170788	3.76902e-05	2.05224e-05	0.915343	0.498407	2065.06	833.881	ribosomal large subunit biogenesis [GO:0042273]	nucleolus [GO:0005730]		7	7	7	22	41.176	373
tr|A4HTR9|A4HTR9_LEIIN	tr|A4HTR9|A4HTR9_LEIIN	Hypothetical_protein_-__conserved	LINF_090005200 LINJ_09_0030	Leishmania infantum	1			+	0.0127368	3.72495e-05	0.000185415	3.00569	14.9613	6764.36	24937.7				4	4	4	43	12.393	107
tr|A4HTS0|A4HTS0_LEIIN	tr|A4HTS0|A4HTS0_LEIIN	Hypothetical_protein_-__conserved	LINF_090005300 LINJ_09_0040	Leishmania infantum	1				0.731041	1.62728e-05	2.12162e-05	0.234922	0.306288	528.985	502.974				9	9	9	17.4	69.269	619
tr|A4HTS2|A4HTS2_LEIIN	tr|A4HTS2|A4HTS2_LEIIN	N-acetylglucosaminylphosphatidylinositol deacetylase (EC 3.5.1.89)	GPI12 LINF_090005500 LINJ_09_0060	Leishmania infantum	1	3.5.1.89	glycosylphosphatidylinositol-anchor biosynthesis. {ECO:0000256|ARBA:ARBA00004687}.;PATHWAY: Glycolipid biosynthesis		0.294761	1.71645e-05	2.25278e-05	0.608348	0.798434	1369.68	1377.48	GPI anchor biosynthetic process [GO:0006506]	endoplasmic reticulum [GO:0005783];membrane [GO:0016020]	N-acetylglucosaminylphosphatidylinositol deacetylase activity [GO:0000225]	6	6	6	30.9	28.215	249
tr|A4HTS3|A4HTS3_LEIIN	tr|A4HTS3|A4HTS3_LEIIN	Endonuclease III homolog (EC 3.2.2.-) (EC 4.2.99.18) (Bifunctional DNA N-glycosylase/DNA-(apurinic or apyrimidinic site) lyase) (DNA glycosylase/AP lyase)	NTH1 LINF_090005600 LINJ_09_0070	Leishmania infantum	1	3.2.2.-;4.2.99.18			0.768384	2.20924e-05	8.85573e-06	0.754291	0.302357	1709.94	528.25	base-excision repair, AP site formation [GO:0006285]	mitochondrion [GO:0005739];nucleus [GO:0005634]	4 iron, 4 sulfur cluster binding [GO:0051539];class I DNA-(apurinic or apyrimidinic site) endonuclease activity [GO:0140078];DNA binding [GO:0003677];endonuclease activity [GO:0004519];metal ion binding [GO:0046872];oxidized pyrimidine nucleobase lesion DNA N-glycosylase activity [GO:0000703]	3	3	3	13.2	29.289	258
tr|A4HTS4|A4HTS4_LEIIN	tr|A4HTS4|A4HTS4_LEIIN	Putative RNA-binding protein 5 (RNA-binding_protein_5_-__putative)	LINF_090005700 LINJ_09_0080	Leishmania infantum	1				0.12562	5.87632e-06	2.6221e-06	0.396807	0.161784	893.293	283.159			RNA binding [GO:0003723]	2	2	2	19.1	14.809	131
tr|A4HTS5|A4HTS5_LEIIN	tr|A4HTS5|A4HTS5_LEIIN	Putative RNA helicase (RNA_helicase_-__putative)	LINF_090005800 LINJ_09_0090	Leishmania infantum	1				0.613195	0.000112344	0.000104171	0.816393	0.757001	1838.4	1283.24			ATP binding [GO:0005524];helicase activity [GO:0004386];hydrolase activity [GO:0016787];nucleic acid binding [GO:0003676];zinc ion binding [GO:0008270]	32	32	31	32.8	137.61	1234
tr|A4HTS8|A4HTS8_LEIIN	tr|A4HTS8|A4HTS8_LEIIN	Calmodulin-like_protein_containing_EF_hand_domain	LINF_090006100 LINJ_09_0120	Leishmania infantum	1				0.701271	0.00104044	0.00114687	15.8475	17.4686	35658.5	29312.9			calcium ion binding [GO:0005509]	31	31	31	54.3	65.653	582
tr|A4HTS9|A4HTS9_LEIIN	tr|A4HTS9|A4HTS9_LEIIN	Hypothetical_protein_-__conserved	LINF_090006200 LINJ_09_0130	Leishmania infantum	1				0.803437	8.94308e-06	9.87342e-06	0.359015	0.396364	807.003	687.259		integral component of membrane [GO:0016021]		3	3	3	20.8	24.91	221
tr|A4HTT2|A4HTT2_LEIIN	tr|A4HTT2|A4HTT2_LEIIN	Checkpoint with forkhead and RING finger domains protein (EC 2.3.2.27) (E3 ubiquitin-protein ligase CHFR) (RING-type E3 ubiquitin transferase CHFR)	LINF_090006500 LINJ_09_0160	Leishmania infantum	1	2.3.2.27	PATHWAY: Protein modification;protein ubiquitination. {ECO:0000256|ARBA:ARBA00004906}.		0.860218	7.9607e-06	7.93032e-06	0.139122	0.138591	312.787	246.668	protein ubiquitination [GO:0016567]	PML body [GO:0016605]	metal ion binding [GO:0046872]	4	4	4	8.8	57.221	524
tr|A4HTU0|A4HTU0_LEIIN	tr|A4HTU0|A4HTU0_LEIIN	Hypothetical_protein_-__conserved	LINF_090008400 LINJ_09_0240	Leishmania infantum	1				0.509297	9.57541e-06	6.54007e-06	0.119451	0.0780896	268.309	138.327				7	7	7	11	80.162	783
tr|A4HTU5|A4HTU5_LEIIN;tr|A4HTU4|A4HTU4_LEIIN	tr|A4HTU5|A4HTU5_LEIIN;tr|A4HTU4|A4HTU4_LEIIN	Hypothetical_protein_-__conserved	LINF_090008900 LINJ_09_0290	Leishmania infantum	2			+	0.0223314	2.15212e-05	4.13047e-06	0.232941	0.0292148	523.842	44.1123		integral component of membrane [GO:0016021]		5	5	5	5.4	92.389	849
tr|A4HTV0|A4HTV0_LEIIN	tr|A4HTV0|A4HTV0_LEIIN	Ankyrin_repeats_(3_copies)/Ankyrin_repeat/Ankyrin _repeats_(Many_copies)_-__putative	LINF_090009400 LINJ_09_0340	Leishmania infantum	1				0.189296	0.000100097	1.93414e-05	4.41111	0.852345	9897.75	1492.58				5	5	5	36.2	22.692	210
tr|A4HTV2|A4HTV2_LEIIN	tr|A4HTV2|A4HTV2_LEIIN	DUF202 domain-containing protein	LINJ_09_0370	Leishmania infantum	1				0.504681	3.52432e-05	2.30992e-05	0.55629	0.364605	1250.94	636.862		integral component of membrane [GO:0016021]		11	6	0	19.6	63.354	593
tr|A4HTV5|A4HTV5_LEIIN;tr|A0A6L0WR91|A0A6L0WR91_LEIIN;tr|A4HTV4|A4HTV4_LEIIN	tr|A4HTV5|A4HTV5_LEIIN;tr|A0A6L0WR91|A0A6L0WR91_LEIIN;tr|A4HTV4|A4HTV4_LEIIN	Kinetoplastid_kinetochore_protein_10_-__putative	LINF_090010000 LINJ_09_0460	Leishmania infantum	3				0.920264	2.05768e-05	2.16497e-05	0.379261	0.399037	853.238	690.449			ATP binding [GO:0005524];protein serine/threonine kinase activity [GO:0004674]	5	5	5	13.8	54.255	477
tr|A4HTV7|A4HTV7_LEIIN	tr|A4HTV7|A4HTV7_LEIIN	Plus-3_domain/Zinc_finger-__C3HC4_type_(RING_finger)_containing_protein_-__putative	LINF_090010200 LINJ_09_0480	Leishmania infantum	1				0.607573	1.97873e-05	1.61161e-05	0.386282	0.314613	869.486	550.501			DNA binding [GO:0003677]	7	7	7	15.4	51.225	467
tr|A4HTV8|A4HTV8_LEIIN;tr|A0A6L0WNE7|A0A6L0WNE7_LEIIN	tr|A4HTV8|A4HTV8_LEIIN;tr|A0A6L0WNE7|A0A6L0WNE7_LEIIN	Hypothetical tetratricopeptide repeat protein	LINJ_09_0490	Leishmania infantum	2				0.75161	2.74162e-05	2.57481e-05	0.40019	0.37584	900.767	636.892	non-motile cilium assembly [GO:1905515]	BBSome [GO:0034464]		8	8	8	16.9	68.508	635
tr|A4HTW1|A4HTW1_LEIIN	tr|A4HTW1|A4HTW1_LEIIN	Serine/threonine-protein phosphatase (EC 3.1.3.16)	LINF_090010600 LINJ_09_0520	Leishmania infantum	1	3.1.3.16			0.768282	3.08956e-05	2.77713e-05	0.436348	0.392222	981.665	687.553			protein serine phosphatase activity [GO:0106306];protein threonine phosphatase activity [GO:0106307]	13	13	13	29.4	70.805	652
tr|A4HTW2|A4HTW2_LEIIN	tr|A4HTW2|A4HTW2_LEIIN	Hypothetical_protein_-__conserved	LINF_090010700 LINJ_09_0530	Leishmania infantum	1				0.196975	4.21104e-05	3.48628e-05	0.522248	0.432364	1175.48	737.102	regulation of ion transmembrane transport [GO:0034765]	integral component of membrane [GO:0016021]	inward rectifier potassium channel activity [GO:0005242]	12	12	12	22.4	80.633	744
tr|A4HTW3|A4HTW3_LEIIN	tr|A4HTW3|A4HTW3_LEIIN	Hypothetical_protein_-__conserved	LINF_090010800 LINJ_09_0540	Leishmania infantum	1				0.900346	3.86144e-05	3.78805e-05	0.873669	0.857064	1966.14	1452.56		integral component of membrane [GO:0016021]		9	9	9	20	44.198	411
tr|A4HTW4|A4HTW4_LEIIN	tr|A4HTW4|A4HTW4_LEIIN	Hypothetical_protein_-__conserved	LINF_090010900 LINJ_09_0550	Leishmania infantum	1				0.185616	2.9647e-06	1.38699e-06	0.0179429	0.00346301	40.4231	6.80697				2	2	2	1.6	165.23	1505
tr|A4HTW5|A4HTW5_LEIIN	tr|A4HTW5|A4HTW5_LEIIN	Hypothetical_protein_-__conserved	LINF_090011000 LINJ_09_0560	Leishmania infantum	1				0.362107	4.48838e-06	3.40302e-06	0.0992542	0.0752531	223.522	127.859				5	5	5	14.1	45.221	404
tr|A4HTW6|A4HTW6_LEIIN	tr|A4HTW6|A4HTW6_LEIIN	Hypothetical_protein_-__conserved	LINF_090011100 LINJ_09_0570	Leishmania infantum	1				0.389687	0.000261218	0.000205144	3.00578	2.36055	6771.18	4041.1				26	26	26	39.7	86.905	770
tr|A4HTW7|A4HTW7_LEIIN	tr|A4HTW7|A4HTW7_LEIIN	Leucine-rich_repeat_protein_-__putative (Putative leucine-rich repeat protein)	LINF_090011200 LINJ_09_0580	Leishmania infantum	1				0.941792	9.83392e-05	9.78898e-05	0.927204	0.922965	2086.64	1594.55				20	20	20	23.7	106.06	997
tr|A4HTW8|A4HTW8_LEIIN	tr|A4HTW8|A4HTW8_LEIIN	Hypothetical_protein_-__conserved	LINF_090011300 LINJ_09_0590	Leishmania infantum	1				0.377865	9.69325e-06	5.21938e-06	0.081655	0.0345399	183.926	66.0058				3	3	3	3	118.71	1109
tr|A4HTX1|A4HTX1_LEIIN	tr|A4HTX1|A4HTX1_LEIIN	Cysteine_peptidase-__Clan_CA-__family_C19_-__putative (Putative ubiqitin hydrolase)	LINF_090008000 LINJ_09_0390	Leishmania infantum	1				0.581186	4.57355e-05	3.93627e-05	0.436283	0.375491	981.937	638.068	protein deubiquitination [GO:0016579];ubiquitin-dependent protein catabolic process [GO:0006511]		thiol-dependent deubiquitinase [GO:0004843]	11	11	11	15.5	104.83	949
tr|A4HTX3|A4HTX3_LEIIN	tr|A4HTX3|A4HTX3_LEIIN	G10_protein_-__putative	LINF_090008200 LINJ_09_0410	Leishmania infantum	1				0.0937243	3.3862e-05	1.43896e-05	1.14291	0.485675	2573.72	854.685		nucleus [GO:0005634]		7	7	7	25	29.628	272
tr|A4HTX4|A4HTX4_LEIIN	tr|A4HTX4|A4HTX4_LEIIN	Integral_membrane_transport_protein_-__putative (Putative integral membrane transport protein)	LINF_090008300 LINJ_09_0420	Leishmania infantum	1				0.151022	7.51448e-06	3.72016e-06	0.113005	0.0509383	254.513	88.7994		integral component of membrane [GO:0016021]	transmembrane transporter activity [GO:0022857]	2	2	2	3.7	66.497	621
tr|A4HTX6|A4HTX6_LEIIN	tr|A4HTX6|A4HTX6_LEIIN	Dual_specificity_phosphatase-__catalytic_domain_containing_protein_-__putative	LINF_090011400 LINJ_09_0600	Leishmania infantum	1				0.213918	8.69814e-06	4.51025e-06	0.139112	0.0721339	312.515	129.315			phosphatase activity [GO:0016791]	4	4	4	8.2	62.526	585
tr|A4HTX7|A4HTX7_LEIIN	tr|A4HTX7|A4HTX7_LEIIN	Histidine_phosphatase_superfamily_(Branch_1)_-__p utative	LINF_090011500 LINJ_09_0610	Leishmania infantum	1				0.0339048	0.000304775	0.000173943	10.5601	6.02692	23769.9	10381.4				10	10	10	52.3	28.861	262
tr|A4HTX8|A4HTX8_LEIIN	tr|A4HTX8|A4HTX8_LEIIN	Hypothetical_protein_-__conserved	LINF_090011600 LINJ_09_0620	Leishmania infantum	1				0.570069	4.27851e-06	3.12999e-06	0.0827468	0.0494638	186.633	91.3301				2	2	2	3.5	51.706	489
tr|A4HTY1|A4HTY1_LEIIN	tr|A4HTY1|A4HTY1_LEIIN	Cyclin_1 (Putative cyclin 1)	LINF_090011900 LINJ_09_0650	Leishmania infantum	1			+	0.0219119	3.48141e-05	1.80664e-05	0.971619	0.504212	2184.79	856.336			serine-type peptidase activity [GO:0008236]	9	9	9	34.3	35.831	335
tr|A4HTY3|A4HTY3_LEIIN	tr|A4HTY3|A4HTY3_LEIIN	Hypothetical_protein_-__conserved	LINF_090012100 LINJ_09_0670	Leishmania infantum	1				0.430963	2.09346e-06	1.20765e-06	0.0293942	0.0113772	66.4075	20.5144				2	2	2	5.2	71.22	656
tr|A4HTY5|A4HTY5_LEIIN	tr|A4HTY5|A4HTY5_LEIIN	Palmitoyltransferase (EC 2.3.1.225)	LINF_090012300 LINJ_09_0690	Leishmania infantum	1	2.3.1.225			0.741871	1.04801e-05	8.14993e-06	0.185561	0.144303	418.509	240.659		integral component of membrane [GO:0016021]	protein-cysteine S-palmitoyltransferase activity [GO:0019706]	3	3	3	8.4	56.478	500
tr|A4HTY7|A4HTY7_LEIIN	tr|A4HTY7|A4HTY7_LEIIN	tRNA(Phe) 7-((3-amino-3-carboxypropyl)-4-demethylwyosine(37)-N(4))-methyltransferase (EC 2.1.1.282)	LINF_090012500 LINJ_09_0710	Leishmania infantum	1	2.1.1.282			0.0530422	1.62983e-05	5.96444e-06	0.44053	0.161214	990.552	287.263	methylation [GO:0032259];tRNA processing [GO:0008033]		methyltransferase activity [GO:0008168]	6	6	6	22.4	36.997	352
tr|A4HTY8|A4HTY8_LEIIN	tr|A4HTY8|A4HTY8_LEIIN	Prefoldin_subunit_2_-__putative (Putative prefoldin subunit 2)	LINF_090012600 LINJ_09_0720	Leishmania infantum	1				0.275231	0.000253689	0.000115142	16.4445	7.46368	36994.8	13382.2	protein folding [GO:0006457]	prefoldin complex [GO:0016272]	unfolded protein binding [GO:0051082]	8	8	8	85.5	15.427	138
tr|A4HTZ0|A4HTZ0_LEIIN	tr|A4HTZ0|A4HTZ0_LEIIN	Hypothetical_protein_-__conserved	LINF_090012800 LINJ_09_0740	Leishmania infantum	1				0.914143	8.26619e-06	5.65551e-06	0.242134	0.149943	542.655	268.141				4	4	4	16.7	34.139	306
tr|A4HTZ1|A4HTZ1_LEIIN	tr|A4HTZ1|A4HTZ1_LEIIN	Hypothetical_protein_-__conserved	LINF_090013200 LINJ_09_0750	Leishmania infantum	1				0.0827099	4.88652e-05	2.13161e-05	0.882155	0.384815	1986.03	669.793				7	7	7	23.3	55.393	515
tr|A4HTZ3|A4HTZ3_LEIIN	tr|A4HTZ3|A4HTZ3_LEIIN	Cleavage_and_polyadenylation_specificity_factor_3 0_kDa_subunit_-__putative (Putative cleavage and polyadenylation specificity factor 30 kDa subunit)	LINF_090013400 LINJ_09_0770	Leishmania infantum	1				0.535541	5.39004e-05	4.14512e-05	1.48806	1.14437	3349.46	1911.42		nucleus [GO:0005634]	nucleic acid binding [GO:0003676];zinc ion binding [GO:0008270]	10	10	10	46.7	36.222	336
tr|A4HTZ4|A4HTZ4_LEIIN	tr|A4HTZ4|A4HTZ4_LEIIN	Hypothetical_protein_-__conserved	LINF_090013500 LINJ_09_0780	Leishmania infantum	1				0.190073	2.12594e-05	8.8245e-06	0.312482	0.123249	702.839	222.314				9	9	9	17.6	68.034	631
tr|A4HTZ5|A4HTZ5_LEIIN	tr|A4HTZ5|A4HTZ5_LEIIN	E3 ubiquitin-protein ligase (EC 2.3.2.27)	LINF_090013600 LINJ_09_0790	Leishmania infantum	1	2.3.2.27	PATHWAY: Protein modification;protein ubiquitination. {ECO:0000256|RuleBase:RU366018}.		0.313845	9.62329e-05	6.47899e-05	0.398645	0.268392	896.999	465.653	ubiquitin-dependent protein catabolic process via the N-end rule pathway [GO:0071596]		ligase activity [GO:0016874];ubiquitin protein ligase activity [GO:0061630];zinc ion binding [GO:0008270]	36	36	36	19.7	241.4	2228
tr|A4HTZ6|A4HTZ6_LEIIN	tr|A4HTZ6|A4HTZ6_LEIIN	Acyl-CoA_binding_protein_-__putative (Putative acyl-CoA binding protein)	LINF_090013700 LINJ_09_0800	Leishmania infantum	1				0.474001	4.07217e-05	3.32402e-05	0.381719	0.311588	859.894	539.302			fatty-acyl-CoA binding [GO:0000062]	13	13	13	21.2	106.68	998
tr|A4HTZ7|A4HTZ7_LEIIN	tr|A4HTZ7|A4HTZ7_LEIIN	Hypothetical_protein_-__conserved	LINF_090013800 LINJ_09_0810	Leishmania infantum	1				0.0613492	8.00784e-05	4.98314e-05	0.141369	0.0879713	318.019	148.643				39	39	39	8.7	566.45	5460
tr|A4HTZ8|A4HTZ8_LEIIN	tr|A4HTZ8|A4HTZ8_LEIIN	Prolyl endopeptidase (EC 3.4.21.-)	OPB LINF_090013900 LINJ_09_0820	Leishmania infantum	1	3.4.21.-			0.0539915	0.00114884	0.000906313	13.8298	10.9102	31122.8	18463.2			serine-type endopeptidase activity [GO:0004252]	36	36	36	56.1	83.07	731
tr|A4HTZ9|A4HTZ9_LEIIN	tr|A4HTZ9|A4HTZ9_LEIIN	Cilia- and flagella-associated protein 299	LINF_090014000 LINJ_09_0830	Leishmania infantum	1				0.612048	2.35711e-05	1.96794e-05	0.780733	0.651828	1757.47	1161.16		cytoplasm [GO:0005737];nucleus [GO:0005634]		7	7	7	28.1	30.191	263
tr|A4HU00|A4HU00_LEIIN	tr|A4HU00|A4HU00_LEIIN	Hypothetical_protein_-__conserved	LINF_090014100 LINJ_09_0840	Leishmania infantum	1				0.768195	6.93865e-05	8.89461e-05	0.522056	0.66922	1175.3	1102.31		integral component of membrane [GO:0016021]		14	14	14	17.4	132.91	1247
tr|A4HU01|A4HU01_LEIIN	tr|A4HU01|A4HU01_LEIIN	Kinetoplast-associated protein-like protein (Kinetoplast-associated_protein-like_protein)	LINF_090014200 LINJ_09_0850	Leishmania infantum	1				0.127613	4.65683e-05	2.28879e-05	0.330811	0.162591	744.081	288.326				20	20	20	18.2	140.77	1290
tr|A4HU03|A4HU03_LEIIN	tr|A4HU03|A4HU03_LEIIN	ATPase_family_associated_with_various_cellular_ac tivities_(AAA)_-__putative	LINF_090014400 LINJ_09_0870	Leishmania infantum	1				0.922309	4.67623e-05	6.2504e-05	0.820277	1.09641	1846	1906.89			ATP binding [GO:0005524]	10	10	10	28.1	57.008	530
tr|A4HU04|A4HU04_LEIIN	tr|A4HU04|A4HU04_LEIIN	DEAD/DEAH box helicase-like protein (DEAD/DEAH_box_helicase-like_protein)	LINF_090014500 LINJ_09_0880	Leishmania infantum	1				0.162002	2.12288e-06	9.39098e-06	0.0108309	0.107747	24.455	189.916			ATP binding [GO:0005524];hydrolase activity [GO:0016787];nucleic acid binding [GO:0003676];RNA helicase activity [GO:0003724]	4	4	4	5.2	87.158	776
tr|A4HU05|A4HU05_LEIIN	tr|A4HU05|A4HU05_LEIIN	Uncharacterized_protein_family_(UPF0160)_-__putat ive	LINF_090014600 LINJ_09_0890	Leishmania infantum	1				0.0760847	0.000143118	8.38229e-05	3.29614	1.93051	7411.82	3365.04				8	8	8	27.1	43.42	398
tr|A4HU06|A4HU06_LEIIN	tr|A4HU06|A4HU06_LEIIN	Ras family protein-like protein (Ras_family_protein-like_protein)	LINF_090014700 LINJ_09_0900	Leishmania infantum	1				0.38335	4.41112e-05	3.1708e-05	1.57669	1.13336	3550.09	1951.85			GTP binding [GO:0005525];GTPase activity [GO:0003924]	10	10	10	43.9	27.977	269
tr|A4HU07|A4HU07_LEIIN	tr|A4HU07|A4HU07_LEIIN	Hypothetical_protein_-__conserved	LINF_090014800 LINJ_09_0910	Leishmania infantum	1				0.575173	8.18727e-06	1.09608e-05	0.668457	0.894906	1504.72	1564.74		integral component of membrane [GO:0016021]		3	3	3	30.2	12.248	106
tr|A4HU08|A4HU08_LEIIN	tr|A4HU08|A4HU08_LEIIN	Hypothetical_protein_-__conserved	LINF_090014900 LINJ_09_0920	Leishmania infantum	1				0.0491794	8.72569e-06	1.90659e-06	0.151262	0	341.043	0				4	4	4	11.1	57.686	523
tr|A4HU10|A4HU10_LEIIN	tr|A4HU10|A4HU10_LEIIN	Phospholipid_transporting_ATPase-like_protein_-__putative (Putative phospholipid transporting ATPase-like protein)	LINF_090015100 LINJ_09_0940	Leishmania infantum	1				0.936779	4.43352e-05	4.27233e-05	0.163009	0.157082	367.351	268.731	phospholipid transport [GO:0015914]	integral component of membrane [GO:0016021]	ATP binding [GO:0005524];ATPase-coupled intramembrane lipid transporter activity [GO:0140326];magnesium ion binding [GO:0000287]	22	22	22	11.1	271.98	2528
tr|A4HU12|A4HU12_LEIIN	tr|A4HU12|A4HU12_LEIIN	Ef-hand_protein_5_-__putative (Putative ef-hand protein 5)	LINF_090015300 LINJ_09_0960	Leishmania infantum	1				0.265848	2.78306e-05	1.85549e-05	1.34007	0.893437	3010.78	1515.45			calcium ion binding [GO:0005509]	4	4	4	28	20.768	186
tr|A4HU13|A4HU13_LEIIN	tr|A4HU13|A4HU13_LEIIN	Calmodulin	LINF_090015400 LINF_090015500 LINF_090015600 LINJ_09_0970 LINJ_09_0980	Leishmania infantum	1				0.4735	0.00497544	0.00380288	295.735	226.039	665586	390122	calcium-mediated signaling [GO:0019722]		calcium ion binding [GO:0005509]	9	9	9	75.8	16.824	149
tr|A4HU15|A4HU15_LEIIN	tr|A4HU15|A4HU15_LEIIN	Translation-associated_element_2_-__putative	LINF_090015700 LINJ_09_0990	Leishmania infantum	1				0.244233	0.000136382	9.26175e-05	1.0293	0.699	2317.81	1175.57				20	20	20	19.2	132.5	1228
tr|A4HU16|A4HU16_LEIIN	tr|A4HU16|A4HU16_LEIIN	O-phosphoseryl-tRNA(Sec) selenium transferase (EC 2.9.1.2) (Selenocysteine synthase) (Selenocysteinyl-tRNA(Sec) synthase) (Sep-tRNA:Sec-tRNA synthase)	LINF_090015800 LINJ_09_1000	Leishmania infantum	1	2.9.1.2	PATHWAY: Aminoacyl-tRNA biosynthesis;selenocysteinyl-tRNA(Sec) biosynthesis;selenocysteinyl-tRNA(Sec) from L-seryl-tRNA(Sec) (archaeal/eukaryal route): step 2/2. {ECO:0000256|ARBA:ARBA00004822, ECO:0000256|PIRNR:PIRNR017689}.		0.940574	1.24811e-05	9.397e-06	0.195253	0.147005	440.736	255.919	selenocysteinyl-tRNA(Sec) biosynthetic process [GO:0097056];translation [GO:0006412]	cytoplasm [GO:0005737]	phosphoseryl-selenocysteinyl-tRNA selenium transferase activity [GO:0098621];tRNA binding [GO:0000049]	5	5	5	10.1	63.923	595
tr|A4HU17|A4HU17_LEIIN	tr|A4HU17|A4HU17_LEIIN	Hypothetical_protein_-__conserved	LINF_090015900 LINJ_09_1010	Leishmania infantum	1				0.334151	4.86405e-05	2.59272e-05	0.765896	0.40825	1724.05	723.798				11	11	11	23.2	63.508	616
tr|Q9BHZ6|Q9BHZ6_LEIIN;tr|A4HU19|A4HU19_LEIIN;tr|A4HU18|A4HU18_LEIIN	tr|Q9BHZ6|Q9BHZ6_LEIIN;tr|A4HU19|A4HU19_LEIIN;tr|A4HU18|A4HU18_LEIIN	Elongation factor-1 gamma (Elongation_factor-1_gamma)	ef1g LINF_090016000	Leishmania infantum	3				0.171755	0.00152198	0.00113408	32.9125	24.5243	74066.2	42099.5	glutathione metabolic process [GO:0006749]		translation elongation factor activity [GO:0003746]	15	15	14	48.5	46.243	404
tr|A4HU20|A4HU20_LEIIN	tr|A4HU20|A4HU20_LEIIN	Hypothetical_protein_-__conserved	LINF_090016100 LINJ_09_1040	Leishmania infantum	1				0.84932	1.88945e-05	2.09324e-05	0.183584	0.203385	413.967	338.769				7	7	7	11.2	102.92	995
tr|A4HU21|A4HU21_LEIIN	tr|A4HU21|A4HU21_LEIIN	N-terminal_region_of_Chorein-__a_TM_vesicle-mediated_sorter_-__putative	LINF_090016200 LINJ_09_1050	Leishmania infantum	1				0.776992	1.47276e-06	2.01945e-06	0.00202935	0.00297042	4.58435	4.64041				3	3	3	0.7	576.9	5363
tr|A4HU23|A4HU23_LEIIN	tr|A4HU23|A4HU23_LEIIN	Hypothetical_protein_-__conserved	LINF_090016900 LINJ_09_1070	Leishmania infantum	1				0.058623	0.000855099	0.000600794	12.715	8.93361	28620.7	15374.5				31	31	31	53	67.251	615
tr|A4HU24|A4HU24_LEIIN	tr|A4HU24|A4HU24_LEIIN	LEM3_(Ligand-effect_modulator_3)_family_ /_CDC50_family_-__putative	LINF_090017600 LINJ_09_1080	Leishmania infantum	1				0.713811	1.51709e-05	1.33074e-05	0.227716	0.199746	512.129	331.517		integral component of membrane [GO:0016021]		5	5	5	9.7	66.622	595
tr|A4HU25|A4HU25_LEIIN	tr|A4HU25|A4HU25_LEIIN	Hypothetical_protein_-__conserved	LINF_090017700 LINJ_09_1090	Leishmania infantum	1				0.475747	6.88293e-06	5.10436e-06	0.202511	0.150181	455.653	267.474				6	6	6	22.7	33.988	313
tr|A4HU26|A4HU26_LEIIN	tr|A4HU26|A4HU26_LEIIN	Phospholipid:diacylglycerol_acyltransferase_-__putative (Putative phospholipid:diacylglycerol acyltransferase) (EC 2.3.1.158)	LINF_090017800 LINJ_09_1100	Leishmania infantum	1	2.3.1.158			0.973235	2.96778e-05	3.07154e-05	0.383642	0.397055	864.064	666.525	lipid metabolic process [GO:0006629]	integral component of membrane [GO:0016021]	O-acyltransferase activity [GO:0008374];phospholipid:diacylglycerol acyltransferase activity [GO:0046027]	11	11	11	15	77.358	686
tr|A4HU27|A4HU27_LEIIN	tr|A4HU27|A4HU27_LEIIN	MSP_(Major_sperm_protein )_domain_containing_protein_-__putative	LINF_090017900 LINJ_09_1110	Leishmania infantum	1				0.112209	0.00041638	0.00030843	15.7071	11.6349	35333.8	19923.2		endoplasmic reticulum membrane [GO:0005789];integral component of membrane [GO:0016021]		10	10	10	51.6	26.509	250
tr|A4HU28|A4HU28_LEIIN	tr|A4HU28|A4HU28_LEIIN	DNA-directed_RNA_polymerase_III_subunit_-__putative (Putative DNA-directed RNA polymerase III subunit)	LINF_090018000 LINJ_09_1120	Leishmania infantum	1				0.949174	2.37097e-06	3.03046e-06	0.0545333	0.0911771	122.111	143.346			DNA-directed 5'-3' RNA polymerase activity [GO:0003899]	2	2	2	8.8	30.806	297
tr|A4HU29|A4HU29_LEIIN	tr|A4HU29|A4HU29_LEIIN	Putative eukaryotic translation initiation factor 2 subunit (Translation_initiation_factor_EIF-2B_gamma_subunit_-__putative)	LINF_090018100 LINJ_09_1130	Leishmania infantum	1				0.267263	0.00119882	0.000973207	22.7947	18.5048	51313.5	31468.8			GTP binding [GO:0005525];GTPase activity [GO:0003924];translation initiation factor activity [GO:0003743];tRNA binding [GO:0000049]	19	19	13	46.6	52.592	479
tr|A4HU30|A4HU30_LEIIN	tr|A4HU30|A4HU30_LEIIN	Putative translation initiation factor EIF-2B gamma subunit (Translation_initiation_factor_EIF-2B_gamma_subunit_-__putative)	LINF_090018200 LINJ_09_1140	Leishmania infantum	1				0.141738	9.53739e-06	6.8967e-06	0.146589	0.106002	329.662	180.031			GTP binding [GO:0005525];GTPase activity [GO:0003924];translation initiation factor activity [GO:0003743]	11	5	5	21.6	65.062	601
tr|A4HU32|A4HU32_LEIIN	tr|A4HU32|A4HU32_LEIIN	Hypothetical_protein_-__conserved	LINF_090018300 LINJ_09_1160	Leishmania infantum	1				0.46652	3.98254e-05	2.65276e-05	1.41793	0.94448	3194.18	1618.58				6	6	6	25.1	28.087	255
tr|A4HU33|A4HU33_LEIIN	tr|A4HU33|A4HU33_LEIIN	Hypothetical_protein_-__conserved	LINF_090018400 LINJ_09_1170	Leishmania infantum	1				0.487591	0.000123702	9.58591e-05	2.4104	1.86787	5426.79	3178.97				12	12	12	28.2	51.32	458
tr|A4HU34|A4HU34_LEIIN	tr|A4HU34|A4HU34_LEIIN	Mitochondrial RNA binding protein 2 (Mitochondrial_RNA_binding_protein_2)	LINF_090018500 LINJ_09_1180	Leishmania infantum	1				0.909116	0.000335463	0.000332035	12.4411	12.314	28001.5	21539.6	regulation of transcription, DNA-templated [GO:0006355]		DNA binding [GO:0003677]	6	6	6	33.5	26.964	242
tr|A4HU35|A4HU35_LEIIN	tr|A4HU35|A4HU35_LEIIN	Mitochondrial import inner membrane translocase subunit TIM22	LINF_090018600 LINJ_09_1190	Leishmania infantum	1				0.360097	6.96651e-06	4.45169e-06	0.426139	0.218188	959.632	387.165	protein insertion into mitochondrial inner membrane [GO:0045039]	integral component of membrane [GO:0016021];TIM22 mitochondrial import inner membrane insertion complex [GO:0042721]	protein transmembrane transporter activity [GO:0008320]	2	2	2	11.8	16.348	152
tr|A4HU36|A4HU36_LEIIN	tr|A4HU36|A4HU36_LEIIN	Hypothetical_protein_-__conserved	LINF_090018700 LINJ_09_1200	Leishmania infantum	1				0.889728	2.4466e-05	2.41548e-05	0.984152	0.971633	2210.69	1687.86	intraciliary transport [GO:0042073]	cilium [GO:0005929];intraciliary transport particle B [GO:0030992]		4	4	4	34.6	24.86	231
tr|A4HU38|A4HU38_LEIIN	tr|A4HU38|A4HU38_LEIIN	Hypothetical_protein_-__conserved	LINF_090018900 LINJ_09_1220	Leishmania infantum	1				0.802464	4.51506e-05	5.3883e-05	0.554335	0.661547	1247.09	1137.76		integral component of membrane [GO:0016021]		16	16	16	25.4	81.45	739
tr|A4HU39|A4HU39_LEIIN	tr|A4HU39|A4HU39_LEIIN	Hypothetical_protein_-__conserved	LINF_090019000 LINJ_09_1230	Leishmania infantum	1				0.895418	3.29448e-05	3.43532e-05	1.48608	1.5496	3339.53	2730.26	ubiquitin-dependent protein catabolic process [GO:0006511]			7	7	7	39.8	22.169	196
tr|A4HU44|A4HU44_LEIIN	tr|A4HU44|A4HU44_LEIIN	AAA_family_ATPase_-__putative (Putative AAA family ATPase)	LINF_090019500 LINJ_09_1280	Leishmania infantum	1				0.887781	5.5861e-05	5.65343e-05	0.396825	0.401608	892.961	683.187			ATP binding [GO:0005524]	27	27	27	21.7	140.77	1288
tr|A4HU45|A4HU45_LEIIN	tr|A4HU45|A4HU45_LEIIN	Hypothetical_protein_-__conserved	LINF_090019600 LINJ_09_1290	Leishmania infantum	1				0.0967454	2.39666e-05	1.22963e-05	0.507423	0.260338	1142.61	444.046				5	5	5	16.3	47.232	441
tr|A4HU48|A4HU48_LEIIN	tr|A4HU48|A4HU48_LEIIN	Bromodomain_-__putative	LINF_090020000 LINJ_09_1320	Leishmania infantum	1				0.430862	2.79152e-05	1.83064e-05	0.399909	0.262254	900.447	449.972				12	12	12	20.7	69.804	652
tr|A4HU49|A4HU49_LEIIN	tr|A4HU49|A4HU49_LEIIN	Mitochondrial_carrier_protein_-__putative (Putative mitochondrial carrier protein)	LINF_090020100 LINJ_09_1330	Leishmania infantum	1				0.347809	4.21457e-06	1.60922e-06	0.106807	0.0138296	241.594	24.7147		integral component of membrane [GO:0016021]		4	4	4	12.3	36.234	342
tr|A4HU51|A4HU51_LEIIN	tr|A4HU51|A4HU51_LEIIN	Hypothetical_protein_-__conserved	LINF_090020300 LINJ_09_1350	Leishmania infantum	1				0.16927	3.12765e-05	1.61654e-05	0.540929	0.279582	1218.01	498.244				13	13	13	28.6	57.82	576
tr|A4HU52|A4HU52_LEIIN	tr|A4HU52|A4HU52_LEIIN	PPPDE_putative_peptidase_domain_containing_protein_-__putative	LINF_090020400 LINJ_09_1360	Leishmania infantum	1				0.435398	1.95099e-05	1.44364e-05	0.8041	0.594998	1810.9	1028.91			peptidase activity [GO:0008233]	2	2	2	11	24.263	218
tr|A4HU55|A4HU55_LEIIN	tr|A4HU55|A4HU55_LEIIN	Paraflagellar_rod_component_-__putative (Putative paraflagellar rod component)	LINF_090020700 LINJ_09_1390	Leishmania infantum	1				0.507391	0.00018925	0.000166309	2.77741	2.44073	6246.78	4199.65		motile cilium [GO:0031514]	calmodulin binding [GO:0005516]	20	20	20	39.3	68.139	605
tr|A4HU56|A4HU56_LEIIN	tr|A4HU56|A4HU56_LEIIN	Hypothetical_protein_-__conserved	LINF_090020800 LINJ_09_1400	Leishmania infantum	1				0.503251	3.65669e-06	2.80053e-06	0.0557082	0.033353	125.335	57.3605		integral component of membrane [GO:0016021]		3	3	3	5.9	65.64	607
tr|A4HU58|A4HU58_LEIIN	tr|A4HU58|A4HU58_LEIIN	Hypothetical_protein_-__conserved	LINF_090021000 LINJ_09_1420	Leishmania infantum	1				0.846498	6.19119e-06	6.90596e-06	0.286232	0.311212	643.92	500.685		integral component of membrane [GO:0016021]		2	2	2	12.5	21.63	192
tr|A4HU60|A4HU60_LEIIN	tr|A4HU60|A4HU60_LEIIN	Hypothetical_protein_-__conserved	LINF_090021300 LINJ_09_1450	Leishmania infantum	1				0.680053	7.93289e-06	6.55152e-06	0.127387	0.105205	286.96	185.375				6	6	6	12.6	62.274	580
tr|A4HU63|A4HU63_LEIIN	tr|A4HU63|A4HU63_LEIIN	SET_domain_containing_protein_-__putative	LINF_090021600 LINJ_09_1480	Leishmania infantum	1				0.984315	3.72295e-06	5.54129e-06	0.0583187	0.0783042	131.211	135.384				4	4	4	8.4	63.838	573
tr|A4HU64|A4HU64_LEIIN	tr|A4HU64|A4HU64_LEIIN	Bacterial_trigger_factor_protein_(TF)_C-terminus_-__putative	LINF_090021700 LINJ_09_1490	Leishmania infantum	1				0.337365	7.85907e-05	2.91697e-05	4.84978	1.79343	10915.3	3184.71				3	3	3	27.3	16.205	139
tr|A4HU66|A4HU66_LEIIN	tr|A4HU66|A4HU66_LEIIN	DnaJ_domain_containing_protein_-__putative	LINF_090022000 LINJ_09_1520	Leishmania infantum	1				0.0541133	7.67545e-06	1.19806e-05	0.166045	0.259181	373.565	435.87				6	6	6	18.4	46.225	413
tr|A4HU67|A4HU67_LEIIN	tr|A4HU67|A4HU67_LEIIN	Rhodanese-like_domain_containing_protein_-__putative	LINF_090022100 LINJ_09_1530	Leishmania infantum	1			+	0.0218065	3.32074e-05	1.98515e-05	2.20941	1.32079	4971.32	2253.09				4	4	4	30.5	15.03	131
tr|A4HU69|A4HU69_LEIIN	tr|A4HU69|A4HU69_LEIIN	Sulfurtransferase	LINF_090022300 LINJ_09_1550	Leishmania infantum	1				0.232815	8.70818e-05	4.52399e-05	6.67959	3.47011	15023.6	6202.85			thiosulfate sulfurtransferase activity [GO:0004792]	6	6	6	83.2	13.037	119
tr|A4HU71|A4HU71_LEIIN	tr|A4HU71|A4HU71_LEIIN	Cytochrome_b5-like_protein_-__putative (Putative cytochrome b5-like protein)	LINF_090022500 LINJ_09_1570	Leishmania infantum	1			+	0.0171429	0.000196131	0.000395178	15.1465	30.518	34097	51108.4		integral component of membrane [GO:0016021]		4	4	4	64.1	12.949	117
tr|A4HU73|A4HU73_LEIIN	tr|A4HU73|A4HU73_LEIIN	Hypothetical_protein_-__conserved	LINF_090022700 LINJ_09_1590	Leishmania infantum	1				0.0474295	3.59592e-05	6.70954e-06	2.54669	0.47518	5735.06	873.662				6	6	6	52.1	14.12	121
tr|A4HU74|A4HU74_LEIIN	tr|A4HU74|A4HU74_LEIIN	Hypothetical_protein_-__conserved	LINF_090022800 LINJ_09_1600	Leishmania infantum	1				0.680857	0.000189116	0.000170968	1.08718	0.982859	2447.78	1689.77				44	44	44	32.9	173.95	1544
tr|A4HU75|A4HU75_LEIIN	tr|A4HU75|A4HU75_LEIIN	Leucine_Rich_repeat_-__putative	LINF_090022900 LINJ_09_1610	Leishmania infantum	1				0.920262	2.52138e-05	2.2324e-05	0.690261	0.611147	1551.49	1070.18				6	6	6	24.3	36.528	338
tr|A4HU76|A4HU76_LEIIN	tr|A4HU76|A4HU76_LEIIN	Hypothetical_protein_-__conserved	LINF_090023000 LINJ_09_1620	Leishmania infantum	1				0.096298	5.39797e-05	1.84184e-05	3.03718	1.03632	6827.28	1851.59				5	5	5	42.9	17.773	161
tr|A4HU77|A4HU77_LEIIN	tr|A4HU77|A4HU77_LEIIN	Hypothetical_protein_-__conserved	LINF_090023100 LINJ_09_1630	Leishmania infantum	1				0.513891	1.06973e-05	1.43032e-05	0.154878	0.207086	347.474	358.337				10	10	10	18.1	69.069	607
tr|A4HU78|A4HU78_LEIIN	tr|A4HU78|A4HU78_LEIIN	Hypothetical_protein_-__conserved	LINF_090023200 LINJ_09_1640	Leishmania infantum	1				0.621915	2.40733e-05	3.58616e-05	1.18564	1.76623	2671.48	2980.14		integral component of membrane [GO:0016021]		7	7	7	49.7	20.304	181
tr|A4HUB1|A4HUB1_LEIIN	tr|A4HUB1|A4HUB1_LEIIN	Gryzun_-_putative_trafficking_through_Golgi_-_putative	LINF_100005300 LINJ_10_0020	Leishmania infantum	1				0.863269	7.31081e-06	1.18028e-05	0.0711376	0.114846	159.946	201.162				9	9	9	10.9	102.77	937
tr|A4HUB2|A4HUB2_LEIIN	tr|A4HUB2|A4HUB2_LEIIN	MMS19 nucleotide excision repair protein	LINF_100005400 LINJ_10_0030	Leishmania infantum	1				0.650283	2.51769e-05	2.08627e-05	0.252248	0.209024	568.335	360.263	DNA repair [GO:0006281];iron-sulfur cluster assembly [GO:0016226];protein maturation by iron-sulfur cluster transfer [GO:0097428]	CIA complex [GO:0097361];nucleus [GO:0005634]		9	9	9	10.4	99.81	919
tr|A4HUB3|A4HUB3_LEIIN	tr|A4HUB3|A4HUB3_LEIIN	Thymidylate kinase-like protein (EC 2.7.4.9) (Thymidylate_kinase-like_protein)	LINF_100005500 LINJ_10_0040	Leishmania infantum	1	2.7.4.9			0.98763	1.01828e-05	1.36061e-05	0.254368	0.33988	571.99	584.423			thymidylate kinase activity [GO:0004798]	6	6	6	19.8	40.032	363
tr|A4HUB4|A4HUB4_LEIIN	tr|A4HUB4|A4HUB4_LEIIN	Putative ribosomal protein l35a (Ribosomal_protein_l35a_-_putative)	LINF_100005600 LINF_340030100 LINJ_10_0050 LINJ_34_2240	Leishmania infantum	1				0.0860126	0.000288917	0.000438942	17.559	26.6769	39542.9	44268.8	translation [GO:0006412]	ribosome [GO:0005840]	structural constituent of ribosome [GO:0003735]	8	8	8	37.5	16.454	144
tr|A4HUB6|A4HUB6_LEIIN	tr|A4HUB6|A4HUB6_LEIIN	Dehydrogenase-like protein (Dehydrogenase-like_protein)	LINF_100005800 LINJ_10_0070	Leishmania infantum	1				0.122629	0.00019594	0.000298056	4.36111	6.63394	9819.6	11261.2		integral component of membrane [GO:0016021]	oxidoreductase activity [GO:0016491]	14	14	14	40.3	44.929	412
tr|A4HUB7|A4HUB7_LEIIN	tr|A4HUB7|A4HUB7_LEIIN	SRP40_-_C-terminal_domain_containing_protein_-_putative	LINF_100005900 LINJ_10_0080	Leishmania infantum	1				0.277553	1.5381e-05	9.00809e-06	0.544787	0.274631	1226.8	494.369				4	4	4	14.8	28.233	257
tr|A4HUB8|A4HUB8_LEIIN	tr|A4HUB8|A4HUB8_LEIIN	Probable cytosolic iron-sulfur protein assembly protein CIAO1 homolog	LINF_100006000 LINJ_10_0090	Leishmania infantum	1				0.26025	1.09403e-05	1.842e-05	0.254812	0.42902	573.713	751.435	iron-sulfur cluster assembly [GO:0016226]	CIA complex [GO:0097361]		6	6	6	26.8	42.935	395
tr|A4HUC0|A4HUC0_LEIIN	tr|A4HUC0|A4HUC0_LEIIN	Hypothetical_protein_-_conserved	LINF_100006200 LINJ_10_0110	Leishmania infantum	1				0.0827175	0.000154934	8.61885e-05	1.93853	1.07839	4360.4	1892.83				20	20	20	30.8	79.923	737
tr|A4HUC3|A4HUC3_LEIIN	tr|A4HUC3|A4HUC3_LEIIN	Hypothetical_protein_-_conserved	LINF_100006500 LINJ_10_0140	Leishmania infantum	1				0.333466	1.93207e-05	1.18651e-05	0.355407	0.206911	799.573	369.381				7	7	7	16.8	54.362	505
tr|A4HUC4|A4HUC4_LEIIN	tr|A4HUC4|A4HUC4_LEIIN	Guanosine_diphosphatase_-_putative (Putative nucleoside phosphatase) (EC 3.6.1.42)	LINF_100006600 LINJ_10_0150	Leishmania infantum	1	3.6.1.42			0.916191	1.92183e-05	2.33438e-05	0.261196	0.317266	588.42	550.08			ATP binding [GO:0005524];guanosine-diphosphatase activity [GO:0004382]	10	10	10	17.3	73.578	677
tr|A4HUC5|A4HUC5_LEIIN	tr|A4HUC5|A4HUC5_LEIIN	Leucine-rich_repeat_protein_-_putative (Putative leucine-rich repeat protein)	LINF_100006700 LINJ_10_0160	Leishmania infantum	1				0.923233	9.96781e-05	9.25832e-05	3.68373	3.42153	8264.5	5707.35				6	6	6	38.7	27.059	238
tr|A4HUC7|A4HUC7_LEIIN	tr|A4HUC7|A4HUC7_LEIIN	MORN_repeat_-_putative	LINF_100007000 LINJ_10_0190	Leishmania infantum	1				0.273843	2.75828e-05	1.24468e-05	1.1791	0.532071	2651.81	927.095				4	4	4	34.4	23.393	221
tr|A4HUC8|A4HUC8_LEIIN	tr|A4HUC8|A4HUC8_LEIIN	Mitogen-activated_protein_kinase_10_-_putative (Putative mitogen-activated protein kinase)	LINF_100007100 LINJ_10_0200	Leishmania infantum	1				0.694765	0.00011417	0.000122342	2.4579	2.63385	5533.49	4448.07			ATP binding [GO:0005524];protein kinase activity [GO:0004672]	17	17	17	45.9	46.45	407
tr|A4HUC9|A4HUC9_LEIIN	tr|A4HUC9|A4HUC9_LEIIN	Nucleolar_protein_56_-_putative (Putative nucleolar protein)	LINF_100007300 LINJ_10_0210	Leishmania infantum	1				0.181965	0.000840446	0.000656607	15.9744	12.4802	35943.3	21224.3	ribosome biogenesis [GO:0042254]	nucleolus [GO:0005730]		25	25	25	67.2	52.612	473
tr|A4HUD0|A4HUD0_LEIIN	tr|A4HUD0|A4HUD0_LEIIN	Hypothetical_protein_-_conserved	LINF_100007400 LINJ_10_0220	Leishmania infantum	1				0.356036	2.6927e-06	3.49977e-05	0.0211015	0.463159	47.7935	679.973				4	4	4	5.5	75.563	715
tr|A4HUD1|A4HUD1_LEIIN	tr|A4HUD1|A4HUD1_LEIIN	Hypothetical_protein_-_conserved	LINF_100007500 LINJ_10_0230	Leishmania infantum	1				0.114646	3.36158e-05	5.3622e-05	1.13844	1.81597	2563.48	3021.05		integral component of membrane [GO:0016021]		5	5	5	20.9	29.528	278
tr|A4HUD2|A4HUD2_LEIIN	tr|A4HUD2|A4HUD2_LEIIN	Amastin_surface_glycoprotein_-_putative	LINF_100007600 LINJ_10_0240	Leishmania infantum	1				0.874964	5.59839e-05	4.81578e-05	1.03113	0.886983	2325.07	1454.45		integral component of membrane [GO:0016021]		8	8	8	11.4	54.294	490
tr|A4HUD4|A4HUD4_LEIIN	tr|A4HUD4|A4HUD4_LEIIN	Hypothetical_protein_-_conserved	LINF_100007800 LINJ_10_0260	Leishmania infantum	1				0.294115	6.17616e-06	3.57643e-06	0.078323	0.0453545	176.386	75.523				3	3	3	3.9	78.855	736
tr|A4HUD7|A4HUD7_LEIIN	tr|A4HUD7|A4HUD7_LEIIN	Exonuclease_-_putative	LINF_100008100 LINJ_10_0290	Leishmania infantum	1				0.345008	5.80962e-06	3.20012e-06	0.0591786	0.0265905	132.84	48.7788			exonuclease activity [GO:0004527];nucleic acid binding [GO:0003676]	2	2	2	4	98.171	929
tr|A4HUE0|A4HUE0_LEIIN	tr|A4HUE0|A4HUE0_LEIIN	Kinetoplastid_kinetochore_protein_4_-_putative	LINF_100008400 LINJ_10_0320	Leishmania infantum	1				0.175529	1.00061e-05	3.44513e-06	0.122331	0.0377526	274.463	69.8775				6	6	6	9.4	81.795	765
tr|A4HUE1|A4HUE1_LEIIN	tr|A4HUE1|A4HUE1_LEIIN	Protein transport protein SEC23	LINF_100008500 LINJ_10_0330	Leishmania infantum	1				0.797305	9.1705e-05	8.92816e-05	1.03678	1.00938	2333.46	1719.52	endoplasmic reticulum to Golgi vesicle-mediated transport [GO:0006888];intracellular protein transport [GO:0006886]	COPII vesicle coat [GO:0030127];endoplasmic reticulum membrane [GO:0005789]	zinc ion binding [GO:0008270]	14	14	14	21.5	88.452	803
tr|A4HUE3|A4HUE3_LEIIN	tr|A4HUE3|A4HUE3_LEIIN	Hypothetical_protein_-_conserved	LINF_100008700 LINJ_10_0350	Leishmania infantum	1				0.573664	9.00027e-06	7.17383e-06	0.197964	0.151587	445.12	266.211				4	4	4	14.9	45.464	435
tr|A4HUE7|A4HUE7_LEIIN;tr|A0A6L0WKF5|A0A6L0WKF5_LEIIN;tr|A0A6L0WNR2|A0A6L0WNR2_LEIIN	tr|A4HUE7|A4HUE7_LEIIN;tr|A0A6L0WKF5|A0A6L0WKF5_LEIIN	Putative folate/biopterin transporter	LINJ_10_0390	Leishmania infantum	3				0.0411901	9.46802e-05	0.000135393	1.24146	1.77529	2793.19	2971.92		integral component of membrane [GO:0016021]		13	13	4	19.9	76.265	700
tr|A4HUE9|A4HUE9_LEIIN	tr|A4HUE9|A4HUE9_LEIIN	Dihydroxyacetone kinase 1-like protein (EC 2.7.1.29) (Dihydroxyacetone_kinase_1-like_protein)	LINF_100009600 LINJ_10_0430	Leishmania infantum	1	2.7.1.29			0.424117	0.000114064	8.8564e-05	1.86472	1.44783	4196.54	2536.05	glycerol metabolic process [GO:0006071]		ATP binding [GO:0005524];glycerone kinase activity [GO:0004371]	14	14	14	32.4	61.17	589
tr|A4HUF3|A4HUF3_LEIIN	tr|A4HUF3|A4HUF3_LEIIN	4F5_protein_family/Zinc-binding_-_putative	LINF_100010000 LINJ_10_0480	Leishmania infantum	1				0.0429621	0.000151279	2.70695e-05	15.6832	2.80632	35270.3	4834.85				2	2	2	21.7	9.6459	83
tr|A4HUF9|A4HUF9_LEIIN;tr|Q9TVF5|Q9TVF5_LEIIN;tr|Q967A6|Q967A6_LEIIN;tr|Q9U953|Q9U953_LEIIN;tr|Q9U947|Q9U947_LEIIN;tr|Q9U946|Q9U946_LEIIN;tr|Q9U945|Q9U945_LEIIN;tr|Q9U944|Q9U944_LEIIN;tr|Q9U948|Q9U948_LEIIN	tr|A4HUF9|A4HUF9_LEIIN;tr|Q9TVF5|Q9TVF5_LEIIN;tr|Q967A6|Q967A6_LEIIN;tr|Q9U953|Q9U953_LEIIN	Leishmanolysin (EC 3.4.24.36)	GP63-3 LINF_100011200 LINJ_10_0510	Leishmania infantum	9	3.4.24.36			0.929709	0.000104027	0.000123188	1.50745	1.7851	3393.96	3054.81	cell adhesion [GO:0007155]	integral component of membrane [GO:0016021];plasma membrane [GO:0005886]	metal ion binding [GO:0046872];metalloendopeptidase activity [GO:0004222]	15	4	2	29.3	69.009	641
tr|A4HUG1|A4HUG1_LEIIN	tr|A4HUG1|A4HUG1_LEIIN	Mitogen-activated protein kinase (EC 2.7.11.24)	MPK3 LINF_100011600 LINJ_10_0540	Leishmania infantum	1	2.7.11.24		+	0.0147119	0.000178189	8.49353e-05	4.06083	1.93562	9137.41	3274.99			ATP binding [GO:0005524];MAP kinase activity [GO:0004707];protein serine kinase activity [GO:0106310];protein threonine kinase activity [GO:0106311]	13	13	13	44.1	43.88	388
tr|A4HUG3|A4HUG3_LEIIN	tr|A4HUG3|A4HUG3_LEIIN	Glycerol-3-phosphate dehydrogenase [NAD(+)] (EC 1.1.1.8)	GPD LINF_100011800 LINJ_10_0560	Leishmania infantum	1	1.1.1.8			0.0381986	0.000841962	0.000478153	21.4463	12.1795	48276.9	20862.6	carbohydrate metabolic process [GO:0005975];glycerol-3-phosphate catabolic process [GO:0046168]	glycerol-3-phosphate dehydrogenase complex [GO:0009331]	glycerol-3-phosphate dehydrogenase [NAD+] activity [GO:0004367];NAD binding [GO:0051287]	12	12	12	45.5	39.259	367
tr|A4HUG5|A4HUG5_LEIIN	tr|A4HUG5|A4HUG5_LEIIN	Hypothetical_protein_-_conserved	LINF_100012100 LINJ_10_0580	Leishmania infantum	1				0.362073	6.18046e-05	3.82451e-05	0.489697	0.303028	1101.66	489.185				13	13	13	14.3	126.21	1155
tr|A4HUG7|A4HUG7_LEIIN	tr|A4HUG7|A4HUG7_LEIIN	Hypothetical_protein_-_conserved	LINF_100012300 LINJ_10_0600	Leishmania infantum	1				0.231675	1.08792e-05	1.94855e-05	0.227721	0.407868	512.536	708.3				5	5	5	17.9	47.774	431
tr|A4HUG8|A4HUG8_LEIIN	tr|A4HUG8|A4HUG8_LEIIN	Zinc binding dehydrogenase-like protein (Zinc_binding_dehydrogenase-like_protein)	LINF_100012400 LINJ_10_0610	Leishmania infantum	1				0.800505	2.54187e-05	3.42189e-05	0.643073	0.865708	1449.61	1482.23			oxidoreductase activity [GO:0016491]	5	5	5	15.9	39.527	371
tr|A4HUG9|A4HUG9_LEIIN	tr|A4HUG9|A4HUG9_LEIIN	Zinc-binding dehydrogenase-like protein (Zinc-binding_dehydrogenase-like_protein)	LINF_100012500 LINJ_10_0620	Leishmania infantum	1				0.163429	5.23399e-05	2.92996e-05	1.02459	0.573558	2308.06	990.606			oxidoreductase activity [GO:0016491]	10	10	10	27.6	51.084	478
tr|A4HUH0|A4HUH0_LEIIN	tr|A4HUH0|A4HUH0_LEIIN	Chromatin_assembly_factor_1_subunit_A_-_putative	LINF_100012600 LINJ_10_0630	Leishmania infantum	1				0.0555234	9.70043e-06	2.82314e-06	0.114125	0.0283719	257.056	52.967		nucleus [GO:0005634]		4	4	4	7.1	84.998	770
tr|A4HUH1|A4HUH1_LEIIN	tr|A4HUH1|A4HUH1_LEIIN	Hypothetical_protein_-_conserved	LINF_100012700 LINJ_10_0640	Leishmania infantum	1				0.0625285	7.56899e-06	2.65472e-06	0.252333	0.0685642	568.423	123.059				3	3	3	16.9	29.996	267
tr|A4HUH2|A4HUH2_LEIIN	tr|A4HUH2|A4HUH2_LEIIN	ABC1_family_-_putative	LINF_100012800 LINJ_10_0650	Leishmania infantum	1				0.432342	1.83961e-05	2.53314e-05	0.273284	0.37631	615.762	632.846		integral component of membrane [GO:0016021]		10	10	10	16.5	67.315	595
tr|A4HUH4|A4HUH4_LEIIN	tr|A4HUH4|A4HUH4_LEIIN	Hypothetical_protein_-_conserved	LINF_100013000 LINJ_10_0670	Leishmania infantum	1				0.598249	5.43366e-05	7.095e-05	0.668841	0.873339	1504.52	1473.52		integral component of membrane [GO:0016021]		8	8	8	15.2	81.24	756
tr|A4HUH5|A4HUH5_LEIIN	tr|A4HUH5|A4HUH5_LEIIN	Flagellar glycoprotein-like protein (Flagellar_glycoprotein-like_protein)	LINF_100013100 LINJ_10_0680	Leishmania infantum	1				0.646597	9.05346e-05	0.000106663	1.45164	1.71025	3266.39	2899.72		integral component of membrane [GO:0016021];motile cilium [GO:0031514]		6	6	6	12.5	62.367	593
tr|A4HUH9|A4HUH9_LEIIN	tr|A4HUH9|A4HUH9_LEIIN	Hypothetical_protein_-_conserved	LINF_100013500 LINJ_10_0720	Leishmania infantum	1				0.399338	2.06219e-05	1.24702e-05	0.567753	0.326797	1276.31	588.372		integral component of membrane [GO:0016021]		2	2	2	5.6	36.322	324
tr|A4HUI1|A4HUI1_LEIIN	tr|A4HUI1|A4HUI1_LEIIN	HEAT_repeat_-_putative	LINF_100013700 LINJ_10_0740	Leishmania infantum	1				0.277503	6.7992e-06	1.10194e-05	0.0382149	0.0619348	85.8764	103.773				7	7	7	4.8	177.92	1675
tr|A4HUI2|A4HUI2_LEIIN	tr|A4HUI2|A4HUI2_LEIIN	RNA_recognition_motif_(A.k.a._RRM_-_RBD_-_or_RNP_domain)/RNA_recognition_motif._(A.k.a._RRM_-_RBD_-_or_RNP_domain)_-_putative	LINF_100013800 LINJ_10_0750	Leishmania infantum	1				0.501727	5.4724e-06	3.92798e-06	0.0531766	0.0381691	119.785	68.2288			RNA binding [GO:0003723]	2	2	2	2.1	102.91	954
tr|A4HUI6|A4HUI6_LEIIN	tr|A4HUI6|A4HUI6_LEIIN	Hypothetical_protein_-_conserved	LINF_100014100 LINJ_10_0790	Leishmania infantum	1				0.0856637	2.48639e-05	3.54007e-06	1.7929	0.174169	4023.65	336.321				3	3	3	34.4	13.868	125
tr|A4HUJ0|A4HUJ0_LEIIN	tr|A4HUJ0|A4HUJ0_LEIIN	Guanine nucleotide-binding protein subunit beta-like protein	LINF_100014500 LINJ_10_0830	Leishmania infantum	1				0.749734	0.000160575	0.000179022	3.47611	3.87546	7819.73	6542.9		ribosome [GO:0005840]		13	13	13	41.1	46.194	419
tr|A4HUJ1|A4HUJ1_LEIIN	tr|A4HUJ1|A4HUJ1_LEIIN	Hypothetical_protein_-_conserved	LINF_100014600 LINJ_10_0840	Leishmania infantum	1				0.168392	2.16e-05	7.31122e-06	0.834685	0.273422	1879.4	503.048				2	2	2	12.2	25.878	221
tr|A4HUJ4|A4HUJ4_LEIIN	tr|A4HUJ4|A4HUJ4_LEIIN	Hypothetical_protein_-_conserved	LINF_100014900 LINJ_10_0870	Leishmania infantum	1				0.434062	1.32362e-05	2.64011e-05	0.288717	0.575877	649.818	907.989				8	8	8	27.5	45.845	400
tr|A4HUJ5|A4HUJ5_LEIIN	tr|A4HUJ5|A4HUJ5_LEIIN	Serine/threonine-protein_kinase_-_putative	LINF_100015000 LINJ_10_0880	Leishmania infantum	1				0.0529115	4.00081e-06	1.2721e-06	0.0215922	0	48.6275	0			ATP binding [GO:0005524];protein kinase activity [GO:0004672]	3	3	3	2.6	185.29	1754
tr|A4HUJ6|A4HUJ6_LEIIN	tr|A4HUJ6|A4HUJ6_LEIIN	Hypothetical_protein_-_conserved	LINF_100015100 LINJ_10_0890	Leishmania infantum	1				0.331592	3.51666e-05	2.36511e-05	0.439247	0.295414	988.478	487.336				13	13	13	21.4	80.061	732
tr|A4HUJ7|A4HUJ7_LEIIN	tr|A4HUJ7|A4HUJ7_LEIIN	Nuclear_transport_factor_2_-_putative (Putative nuclear transport factor 2)	LINF_100015200 LINJ_10_0900	Leishmania infantum	1				0.0582595	0.000341904	0.000249132	24.6222	17.9412	55411.8	30345.3				6	6	6	57.3	13.886	124
tr|A4HUJ8|A4HUJ8_LEIIN	tr|A4HUJ8|A4HUJ8_LEIIN	Nucleolar protein 16	LINF_100015300 LINJ_10_0910	Leishmania infantum	1				0.0456942	9.66982e-06	3.47965e-06	0.426547	0.100418	959.815	184.937		nucleolus [GO:0005730]		3	3	3	21.4	22.67	196
tr|A4HUK1|A4HUK1_LEIIN	tr|A4HUK1|A4HUK1_LEIIN	Peptidylprolyl isomerase (EC 5.2.1.8)	LINF_100015600 LINJ_10_0940	Leishmania infantum	1	5.2.1.8			0.737785	0.000299968	0.000272162	17.2872	15.6847	38874.3	26679.4			peptidyl-prolyl cis-trans isomerase activity [GO:0003755]	6	6	6	43.4	17.352	159
tr|A4HUK2|A4HUK2_LEIIN	tr|A4HUK2|A4HUK2_LEIIN	Hypothetical_protein_-_conserved	LINF_100015700 LINJ_10_0950	Leishmania infantum	1				0.269684	1.4145e-05	7.62226e-06	0.0826611	0.0445434	186.292	71.7463				8	8	8	7.9	171.12	1574
tr|A4HUK3|A4HUK3_LEIIN	tr|A4HUK3|A4HUK3_LEIIN	Putative small GTP-binding protein Rab11 (Small_GTP-binding_protein_Rab11_-_putative)	Rab11 LINF_100015800 LINJ_10_0960	Leishmania infantum	1				0.796866	0.000404548	0.000436454	17.2869	18.6503	38925.9	30908.8			GTP binding [GO:0005525];GTPase activity [GO:0003924]	9	9	9	57.7	23.402	208
tr|A4HUK4|A4HUK4_LEIIN	tr|A4HUK4|A4HUK4_LEIIN	Hypothetical_protein_-_conserved	LINF_100015900 LINJ_10_0980	Leishmania infantum	1				0.0921053	8.99181e-05	0.000146577	4.1706	6.79855	9388.91	11433.7		integral component of membrane [GO:0016021]		2	2	2	8.5	21.56	199
tr|A4HUK6|A4HUK6_LEIIN	tr|A4HUK6|A4HUK6_LEIIN	Hypothetical_protein_-_conserved	LINF_100016400 LINJ_10_1010	Leishmania infantum	1				0.328029	4.9842e-06	3.05404e-06	0.0351495	0.0155054	78.9957	29.0478				3	3	3	2.3	141.8	1333
tr|A4HUK7|A4HUK7_LEIIN	tr|A4HUK7|A4HUK7_LEIIN	Archaic_translocase_of_outer_membrane_12_kDa_subunit_-_putative	LINF_100016500 LINJ_10_1020	Leishmania infantum	1				0.845527	8.31439e-05	8.03348e-05	7.02229	6.78504	15814.5	11969.8				5	5	5	45.8	11.84	107
tr|A4HUK8|A4HUK8_LEIIN	tr|A4HUK8|A4HUK8_LEIIN	Translation initiation factor eif-2b beta subunit (Translation_initiation_factor_eIF-2B_subunit_beta_-_putative)	LINF_100016600 LINJ_10_1030	Leishmania infantum	1				0.768438	3.45237e-05	3.20072e-05	0.599006	0.555342	1347.82	951.493			translation initiation factor activity [GO:0003743]	9	9	9	20.6	57.635	533
tr|A4HUL2|A4HUL2_LEIIN	tr|A4HUL2|A4HUL2_LEIIN	Nucleoside phosphorylase-like protein (EC 2.4.2.-) (Nucleoside_phosphorylase-like_protein)	LINF_100017200 LINJ_10_1090	Leishmania infantum	1	2.4.2.-			0.0715787	6.37598e-05	2.30174e-05	1.72898	0.624167	3891.67	1117.99	nucleoside metabolic process [GO:0009116]		glycosyltransferase activity [GO:0016757]	10	10	10	38.1	36.877	341
tr|A4HUL4|A4HUL4_LEIIN	tr|A4HUL4|A4HUL4_LEIIN	RNA-binding protein-like protein (RNA-binding_protein-like_protein)	LINF_100017400 LINJ_10_1110	Leishmania infantum	1				0.680273	1.60122e-05	1.44476e-05	0.387028	0.340768	871.505	557.254			RNA binding [GO:0003723]	3	3	3	7.1	41.372	382
tr|A4HUL5|A4HUL5_LEIIN	tr|A4HUL5|A4HUL5_LEIIN	Domain_of_Uncharacterized_Function_(DUF1042)_-_pu tative	LINF_100017500 LINJ_10_1120	Leishmania infantum	1				0.31492	3.07274e-05	2.10628e-05	0.243116	0.166649	547.531	293.628				13	13	13	12.9	126.39	1223
tr|A4HUL7|A4HUL7_LEIIN	tr|A4HUL7|A4HUL7_LEIIN	Hypothetical_protein_-_conserved	LINF_100017700 LINJ_10_1140	Leishmania infantum	1				0.0921121	3.30339e-05	1.94849e-05	0.990581	0.584288	2228.01	1015.92				3	3	3	11.8	33.348	322
tr|A4HUM1|A4HUM1_LEIIN	tr|A4HUM1|A4HUM1_LEIIN	Hypothetical_protein_-_conserved	LINF_100018100 LINJ_10_1180	Leishmania infantum	1				0.856769	0.000153953	0.000174148	8.06672	9.12484	18192.7	15491.8		integral component of membrane [GO:0016021]		4	4	4	19.2	19.085	177
tr|A4HUM3|A4HUM3_LEIIN	tr|A4HUM3|A4HUM3_LEIIN	PAB1-binding_protein__-_putative	LINF_100018400 LINJ_10_1200	Leishmania infantum	1				0.0883799	0.000191033	7.98267e-05	3.39163	1.41725	7638.26	2488.65				10	10	10	28.3	56.325	523
tr|A4HUM5|A4HUM5_LEIIN	tr|A4HUM5|A4HUM5_LEIIN	Hypothetical_protein_-_conserved	LINF_100018600 LINJ_10_1220	Leishmania infantum	1				0.8877	4.57794e-05	5.05646e-05	0.278565	0.307683	627.386	515.347				21	21	21	16.1	164.34	1527
tr|A4HUM7|A4HUM7_LEIIN	tr|A4HUM7|A4HUM7_LEIIN	Tumour_suppressor_-_Mitostatin_-_putative	LINF_100018800 LINJ_10_1240	Leishmania infantum	1				0.608519	0.000263754	0.000223591	4.62467	3.92045	10407.6	6658.13				25	25	25	38.1	57.032	480
tr|A4HUM8|A4HUM8_LEIIN	tr|A4HUM8|A4HUM8_LEIIN	Putative rab1 small GTP-binding protein (Ras-related_protein_RabX1_-_putative)	LINF_100018900 LINJ_10_1250	Leishmania infantum	1				0.293055	0.000205696	0.00025166	8.37901	10.2513	18841.4	17054.7			GTP binding [GO:0005525];GTPase activity [GO:0003924]	11	10	10	58.3	24.549	216
tr|A4HUM9|A4HUM9_LEIIN	tr|A4HUM9|A4HUM9_LEIIN	Putative small GTP-binding protein Rab7 (Small_GTP-binding_protein_Rab7_-_putative)	LINF_100019000 LINJ_10_1260	Leishmania infantum	1				0.279726	6.47466e-05	8.77924e-05	2.60016	3.52566	5849.18	5934.08			GTP binding [GO:0005525];GTPase activity [GO:0003924]	10	10	10	50.9	24.901	222
tr|A4HUN1|A4HUN1_LEIIN	tr|A4HUN1|A4HUN1_LEIIN	Flagellar protofilament ribbon protein-like protein (Flagellar_protofilament_ribbon_protein-like_protein)	LINF_100019200 LINJ_10_1280	Leishmania infantum	1				0.833536	0.000112772	0.000108218	2.39838	2.30154	5393.95	3790.69		motile cilium [GO:0031514]		13	13	13	34.8	47.02	397
tr|A4HUN8|A4HUN8_LEIIN	tr|A4HUN8|A4HUN8_LEIIN	Protein_of_uncharacterized_function_(DUF1861)_-_p utative	LINF_100020300 LINJ_10_1370	Leishmania infantum	1				0.0579923	0.000190736	0.000282074	5.18036	7.6611	11664.3	12857				15	15	15	56.4	36.819	328
tr|A4HUN9|A4HUN9_LEIIN	tr|A4HUN9|A4HUN9_LEIIN	Protein_of_uncharacterized_function_(DUF1861)_-_p utative	LINF_100020400 LINJ_10_1380	Leishmania infantum	1				0.814855	0.000226155	0.000253385	6.30714	7.06654	14198.9	12139.9				13	13	13	40.2	35.857	321
tr|A4HUP0|A4HUP0_LEIIN	tr|A4HUP0|A4HUP0_LEIIN	Protein_of_uncharacterized_function_(DUF1861)_-_p utative	LINF_100020500 LINJ_10_1390	Leishmania infantum	1				0.431643	7.4018e-05	5.19348e-05	2.04883	1.43756	4612.69	2359.63				8	8	8	33.6	36.127	318
tr|A4HUP1|A4HUP1_LEIIN	tr|A4HUP1|A4HUP1_LEIIN	Protein_of_uncharacterized_function_(DUF1861)_-_p utative	LINF_100020600 LINJ_10_1400	Leishmania infantum	1				0.0639544	2.27366e-05	1.10827e-05	0.646899	0.315325	1456.52	549.42				14	8	8	47.9	35.147	315
tr|A4HUP2|A4HUP2_LEIIN	tr|A4HUP2|A4HUP2_LEIIN	Protein_of_uncharacterized_function_(DUF1861)_-_p utative	LINF_100020700 LINJ_10_1410	Leishmania infantum	1			+	0.0227815	4.4964e-05	2.33618e-05	1.28377	0.667002	2887.31	1132.33				8	8	8	28.8	35.025	313
tr|A4HUP3|A4HUP3_LEIIN	tr|A4HUP3|A4HUP3_LEIIN	Protein_of_uncharacterized_function_(DUF1861)_-_p utative	LINF_100020800 LINJ_10_1420	Leishmania infantum	1				0.21495	0.000116856	6.13584e-05	3.30589	1.73584	7444.5	3058.07				15	15	9	58.5	35.348	316
tr|A4HUP4|A4HUP4_LEIIN	tr|A4HUP4|A4HUP4_LEIIN	Protein_of_uncharacterized_function_(DUF1861)_-_p utative	LINF_100020900 LINJ_10_1430	Leishmania infantum	1				0.759094	1.10128e-05	1.00765e-05	0.316078	0.289204	711.847	510.347				10	4	4	30.5	34.842	311
tr|A4HUP5|A4HUP5_LEIIN	tr|A4HUP5|A4HUP5_LEIIN	Phosphate transporter	LINF_100005200 LINF_100021000 LINJ_10_0010 LINJ_10_1440	Leishmania infantum	1				0.336602	3.18871e-05	1.94355e-05	0.611402	0.372656	1377.5	659.826	phosphate ion transport [GO:0006817]	integral component of membrane [GO:0016021]	inorganic phosphate transmembrane transporter activity [GO:0005315];symporter activity [GO:0015293]	2	2	2	7.1	52.154	493
tr|A4HUP7|A4HUP7_LEIIN;tr|A0A6L0WP07|A0A6L0WP07_LEIIN	tr|A4HUP7|A4HUP7_LEIIN;tr|A0A6L0WP07|A0A6L0WP07_LEIIN	Delta-12_fatty_acid_desaturase (Putative fatty acid desaturase) (EC 1.14.19.1)	LINF_100005000 LINJ_10_1460	Leishmania infantum	2	1.14.19.1			0.181928	2.79954e-05	3.83849e-06	0.620521	0.0570357	1390.25	81.4643	lipid metabolic process [GO:0006629]	integral component of membrane [GO:0016021]	stearoyl-CoA 9-desaturase activity [GO:0004768]	4	2	2	10.4	45.116	394
tr|A4HUR4|A4HUR4_LEIIN	tr|A4HUR4|A4HUR4_LEIIN	Endoplasmic_Reticulum-Golgi_Intermediate_Compartment_(ERGIC )/Endoplasmic_reticulum_vesicle_transporter_-_putative	LINF_110005100 LINJ_11_0020	Leishmania infantum	1			+	0.0219381	1.73157e-05	5.07574e-05	0.418437	1.22656	941.182	2018.95		integral component of membrane [GO:0016021]		9	9	9	21.2	41.382	368
tr|A4HUR6|A4HUR6_LEIIN	tr|A4HUR6|A4HUR6_LEIIN	ATP-binding cassette protein subfamily H, member 1 (ATP-binding_cassette_protein_subfamily_H_-_member_1_-_putative)	putative ABCH1 LINF_110005300 LINJ_11_0040	Leishmania infantum	1				0.701151	1.92475e-05	1.68367e-05	0.579291	0.506734	1302.53	817.917			ATP binding [GO:0005524];ATPase-coupled transmembrane transporter activity [GO:0042626]	4	4	4	13	33.226	301
tr|A4HUR8|A4HUR8_LEIIN	tr|A4HUR8|A4HUR8_LEIIN	Protein_kinase_-_putative	LINF_110005500 LINJ_11_0060	Leishmania infantum	1				0.569915	4.93881e-06	4.88101e-05	0.039749	0.392838	89.4652	638.684			ATP binding [GO:0005524];protein kinase activity [GO:0004672]	4	3	3	3.3	124.25	1123
tr|A4HUS0|A4HUS0_LEIIN	tr|A4HUS0|A4HUS0_LEIIN	RNA_recognition_motif._(A.k.a._RRM_-_RBD_-_or_RNP_domain)_-_putative	LINF_110005700 LINJ_11_0080	Leishmania infantum	1				0.105542	2.7857e-05	7.71988e-06	1.0957	0.292176	2466.81	521.965			nucleic acid binding [GO:0003676]	5	5	5	21.8	25.424	225
tr|A4HUS1|A4HUS1_LEIIN	tr|A4HUS1|A4HUS1_LEIIN	MORN_repeat_-_putative	LINF_110005800 LINJ_11_0090	Leishmania infantum	1				0.69509	8.01032e-06	6.62396e-06	0.140136	0.108015	314.942	177.695				3	3	3	5.3	57.161	526
tr|A4HUS2|A4HUS2_LEIIN	tr|A4HUS2|A4HUS2_LEIIN	Seryl-tRNA synthetase (EC 6.1.1.11)	LINF_110005900 LINJ_11_0100	Leishmania infantum	1	6.1.1.11			0.13681	0.000914385	0.000575607	17.2347	10.8493	38803.5	18756.6	seryl-tRNA aminoacylation [GO:0006434]		ATP binding [GO:0005524];serine-tRNA ligase activity [GO:0004828]	27	27	27	60.5	53.055	474
tr|A4HUS5|A4HUS5_LEIIN	tr|A4HUS5|A4HUS5_LEIIN	NGG1 interacting factor 3-like protein (NGG1_interacting_factor_3-like_protein)	LINF_110006200 LINJ_11_0130	Leishmania infantum	1				0.237749	1.9797e-05	1.31823e-05	0.661423	0.440422	1487.41	732.092				4	4	4	16.8	29.931	279
tr|A4HUS6|A4HUS6_LEIIN	tr|A4HUS6|A4HUS6_LEIIN	Cell_cycle_sequence_binding_phosphoprotein_(RBP45 )_-_putative	LINF_110006300 LINJ_11_0140	Leishmania infantum	1				0.22586	4.77762e-05	2.11892e-05	1.44431	0.640563	3249.2	1134.22				11	11	11	46.9	33.079	292
tr|A4HUS7|A4HUS7_LEIIN	tr|A4HUS7|A4HUS7_LEIIN	Hypothetical_protein_-_conserved	LINF_110006400 LINJ_11_0150	Leishmania infantum	1				0.513121	1.56554e-05	9.17753e-06	0.16705	0.0924847	377.313	163.616				8	8	8	10.7	93.717	880
tr|A4HUS8|A4HUS8_LEIIN	tr|A4HUS8|A4HUS8_LEIIN	Hypothetical_protein_-_conserved	LINF_110006500 LINJ_11_0160	Leishmania infantum	1				0.824681	2.81886e-06	2.71072e-06	0.0248599	0.0222156	56.0103	39.291	intracellular protein transport [GO:0006886];vesicle tethering involved in exocytosis [GO:0090522]			3	3	3	2.7	113.39	1027
tr|A4HUS9|A4HUS9_LEIIN	tr|A4HUS9|A4HUS9_LEIIN	Myotubularin-associated_protein_-_putative	LINF_110006600 LINJ_11_0170	Leishmania infantum	1				0.193434	3.17253e-06	5.45576e-06	0.0414731	0.0605638	93.1911	102.694				3	3	3	4.9	76.496	717
tr|A4HUT0|A4HUT0_LEIIN	tr|A4HUT0|A4HUT0_LEIIN	Cytoplasmic_translation_machinery_associated_protein_-_putative	LINF_110006700 LINJ_11_0180	Leishmania infantum	1				0.257287	7.57242e-05	5.19967e-05	3.50073	2.40381	7884.32	4186.78		cytoplasm [GO:0005737]	RNA binding [GO:0003723]	5	5	5	20.9	21.631	196
tr|A4HUT1|A4HUT1_LEIIN	tr|A4HUT1|A4HUT1_LEIIN	DEAD-boc_ATP-dependent_(RNA)_helicase_-_putative (Putative DEAD-boc ATP-dependent (RNA) helicase)	LINF_110006800 LINJ_11_0190	Leishmania infantum	1				0.442683	3.35583e-06	7.49481e-06	0.0448284	0.112618	101.098	191.006			ATP binding [GO:0005524];helicase activity [GO:0004386];nucleic acid binding [GO:0003676]	7	7	7	13.3	66.551	609
tr|A4HUT3|A4HUT3_LEIIN	tr|A4HUT3|A4HUT3_LEIIN	Inorganic diphosphatase (EC 3.6.1.1)	LINF_110007000 LINJ_11_0210	Leishmania infantum	1	3.6.1.1			0.91785	0.000316795	0.000313427	6.20423	6.13828	13962.6	10399	phosphate-containing compound metabolic process [GO:0006796]	cytoplasm [GO:0005737]	inorganic diphosphatase activity [GO:0004427];magnesium ion binding [GO:0000287]	18	18	18	44	51.061	443
tr|A4HUT4|A4HUT4_LEIIN	tr|A4HUT4|A4HUT4_LEIIN	4a-hydroxytetrahydrobiopterin dehydratase (EC 4.2.1.96)	LINF_110007100 LINJ_11_0220	Leishmania infantum	1	4.2.1.96			0.158022	6.36005e-05	3.27884e-05	5.10602	2.63234	11486	4523.86	tetrahydrobiopterin biosynthetic process [GO:0006729]		4-alpha-hydroxytetrahydrobiopterin dehydratase activity [GO:0008124]	4	4	4	38.7	12.456	111
tr|A4HUT6|A4HUT6_LEIIN	tr|A4HUT6|A4HUT6_LEIIN	Proteasome subunit alpha type	LINF_110007300 LINJ_11_0240	Leishmania infantum	1				0.874912	0.000633144	0.000617007	22.7602	22.1801	51230.1	37841.1	ubiquitin-dependent protein catabolic process [GO:0006511]	cytoplasm [GO:0005737];nucleus [GO:0005634];proteasome core complex, alpha-subunit complex [GO:0019773]	hydrolase activity [GO:0016787]	15	15	15	72.5	27.818	247
tr|A4HUT8|A4HUT8_LEIIN	tr|A4HUT8|A4HUT8_LEIIN	Hypothetical_protein_-_conserved	LINF_110007500 LINJ_11_0260	Leishmania infantum	1			+	0.0218105	6.75863e-05	0.000117263	1.02431	1.77719	2305.92	2989.7	gluconeogenesis [GO:0006094]		phosphoenolpyruvate carboxykinase activity [GO:0004611];purine nucleotide binding [GO:0017076]	23	23	23	48.1	65.982	594
tr|A4HUT9|A4HUT9_LEIIN	tr|A4HUT9|A4HUT9_LEIIN	NADH-cytochrome b5 reductase-like protein (NADH-cytochrome_b5_reductase-like_protein)	LINF_110007600 LINJ_11_0270	Leishmania infantum	1				0.475799	3.04072e-05	5.24727e-05	0.787446	1.35887	1768.68	2331.91		integral component of membrane [GO:0016021]	oxidoreductase activity [GO:0016491]	8	8	8	28.7	38.615	345
tr|A4HUU2|A4HUU2_LEIIN	tr|A4HUU2|A4HUU2_LEIIN	Hypothetical_protein_-_conserved	LINF_110008000 LINJ_11_0310	Leishmania infantum	1				0.0919283	7.46968e-06	2.42318e-06	0.0381807	0.0113577	86.004	21.3096				4	4	4	3.2	195.64	1805
tr|A4HUU6|A4HUU6_LEIIN	tr|A4HUU6|A4HUU6_LEIIN	14-3-3_protein_2_-_putative (Putative 14-3-3 protein)	LINF_110008400 LINJ_11_0350	Leishmania infantum	1				0.227148	0.00130168	0.00104909	44.552	35.907	100243	62017.2				13	13	13	59.3	29.217	253
tr|A4HUU7|A4HUU7_LEIIN	tr|A4HUU7|A4HUU7_LEIIN	Optic_atrophy_3_protein_(OPA3)_-_putative	LINF_110008500 LINJ_11_0360	Leishmania infantum	1				0.406313	3.54612e-06	8.89527e-06	0.0842028	0.211219	189.027	379.216				5	5	5	11.6	42.114	398
tr|A4HUU8|A4HUU8_LEIIN	tr|A4HUU8|A4HUU8_LEIIN	Hypothetical_protein_-_conserved	LINF_110008600 LINJ_11_0370	Leishmania infantum	1				0.22314	5.19096e-05	1.6677e-05	0.76968	0.244193	1733.31	446.846		integral component of membrane [GO:0016021]		11	11	11	21.5	67.443	618
tr|A4HUU9|A4HUU9_LEIIN	tr|A4HUU9|A4HUU9_LEIIN	Domain_of_uncharacterized_function(DUF2779)_-_put ative	LINF_110008700 LINJ_11_0380	Leishmania infantum	1				0.40317	1.5857e-05	1.20794e-05	0.128574	0.0979437	289.48	162.929				10	10	10	8.9	123.33	1125
tr|A4HUV0|A4HUV0_LEIIN	tr|A4HUV0|A4HUV0_LEIIN	Hypothetical_protein_-_conserved	LINF_110008800 LINJ_11_0390	Leishmania infantum	1			+	0.0268376	1.44592e-05	4.2012e-06	0.272404	0.0688116	613.147	115.606				4	4	4	14.5	53.08	509
tr|A4HUV1|A4HUV1_LEIIN	tr|A4HUV1|A4HUV1_LEIIN	Tubulin-tyrsoine ligase-like protein (Tubulin-tyrsoine_ligase-like_protein)	LINF_110008900 LINJ_11_0400	Leishmania infantum	1				0.0912343	4.45447e-05	6.09337e-05	0.371205	0.507781	835.373	849.596	cellular protein modification process [GO:0006464]		ligase activity [GO:0016874]	18	18	18	19.5	120	1101
tr|A4HUV3|A4HUV3_LEIIN	tr|A4HUV3|A4HUV3_LEIIN	Chromatin_binding_protein_-_putative (Putative chromatin binding protein)	LINF_110009100 LINJ_11_0420	Leishmania infantum	1				0.208139	1.48979e-05	7.36642e-06	0.183836	0.0908996	414.26	161.732				4	4	4	5.9	81.039	775
tr|A4HUV4|A4HUV4_LEIIN	tr|A4HUV4|A4HUV4_LEIIN	Hypothetical_protein_-_conserved	LINF_110009200 LINJ_11_0430	Leishmania infantum	1				0.575467	4.3299e-06	8.0887e-06	0.0612753	0.114469	137.922	182.804				5	5	5	8.7	70.663	643
tr|A4HUV8|A4HUV8_LEIIN	tr|A4HUV8|A4HUV8_LEIIN	Pumillio_protein_10_-_putative (Putative pumillio protein 10)	PUF10 LINF_110009600 LINJ_11_0470	Leishmania infantum	1				0.127527	8.74202e-05	5.24106e-05	1.08251	0.648992	2434.38	1135.04			RNA binding [GO:0003723]	18	18	18	28.3	80.757	743
tr|A4HUW0|A4HUW0_LEIIN	tr|A4HUW0|A4HUW0_LEIIN	Cytochrome_b5_-_putative (Putative cytochrome b5)	LINF_110011500 LINJ_11_0490	Leishmania infantum	1				0.372756	6.5273e-05	4.47675e-05	4.11195	2.82018	9262.01	5029.14		integral component of membrane [GO:0016021]		4	4	4	40.8	15.874	142
tr|A4HUW1|A4HUW1_LEIIN	tr|A4HUW1|A4HUW1_LEIIN	Putative transcription modulator/accessory protein (Transcription_modulator/accessory_protein_-_putative)	LINF_110011300 LINJ_11_0510	Leishmania infantum	1				0.969617	4.29917e-06	5.58743e-06	0.0364183	0.0473311	82.1661	78.6973	nucleobase-containing compound metabolic process [GO:0006139]			5	5	5	4.6	118.05	1082
tr|A4HUW2|A4HUW2_LEIIN	tr|A4HUW2|A4HUW2_LEIIN	Nucleobase transporter (Nucleobase_transporter)	NT4 LINF_110011200 LINJ_11_0520	Leishmania infantum	1				0.982906	1.42957e-06	1.48805e-06	0.00684743	0.0184101	15.3463	29.2073		integral component of membrane [GO:0016021]	nucleoside transmembrane transporter activity [GO:0005337]	2	2	2	4.2	59.801	550
tr|A4HUW8|A4HUW8_LEIIN	tr|A4HUW8|A4HUW8_LEIIN	Tetratricopeptide repeat (TPR) protein (Tetratricopeptide_repeat_(TPR)_protein)	LINF_110010600 LINJ_11_0580	Leishmania infantum	1				0.539543	3.59717e-05	2.73725e-05	0.800223	0.608926	1800.05	1064.17				9	9	9	21.6	44.952	407
tr|A4HUW9|A4HUW9_LEIIN	tr|A4HUW9|A4HUW9_LEIIN	mRNA (guanine-N(7)-)-methyltransferase (EC 2.1.1.56)	LINF_110010500 LINJ_11_0590	Leishmania infantum	1	2.1.1.56			0.327637	0.000105174	0.000127415	0.892667	1.08143	2007.97	1833.48			mRNA (guanine-N7-)-methyltransferase activity [GO:0004482];RNA binding [GO:0003723]	19	19	19	20.9	117.82	1060
tr|A4HUX0|A4HUX0_LEIIN	tr|A4HUX0|A4HUX0_LEIIN	3-methylcrotonoyl-CoA_carboxylase_beta_subunit_-_putative (Putative 3-methylcrotonoyl-CoA carboxylase beta subunit) (EC 6.4.1.4)	LINF_110011600 LINJ_11_0600	Leishmania infantum	1	6.4.1.4			0.449331	0.000430822	0.000483513	7.37217	8.2738	16589.1	13950.7			methylcrotonoyl-CoA carboxylase activity [GO:0004485]	24	24	24	58.2	58.439	536
tr|A4HUX1|A4HUX1_LEIIN	tr|A4HUX1|A4HUX1_LEIIN	Hypothetical_protein_-_conserved	LINF_110011700 LINJ_11_0610	Leishmania infantum	1				0.182103	2.07437e-05	8.6696e-06	0.324907	0.135791	732.139	243.642			nucleic acid binding [GO:0003676];zinc ion binding [GO:0008270]	7	7	7	16.2	63.845	598
tr|A4HUX3|A4HUX3_LEIIN;tr|A4HUX2|A4HUX2_LEIIN	tr|A4HUX3|A4HUX3_LEIIN;tr|A4HUX2|A4HUX2_LEIIN	Aminopeptidase_-_putative (Putative aminopeptidase) (EC 3.4.11.-)	LINF_110012000 LINJ_11_0640	Leishmania infantum	2	3.4.11.-			0.0641765	0.000789731	0.00104176	13.8498	18.2698	31168.6	30801.9		cytoplasm [GO:0005737]	manganese ion binding [GO:0030145];metalloaminopeptidase activity [GO:0070006]	22	22	22	57.2	57.021	535
tr|A4HUX9|A4HUX9_LEIIN	tr|A4HUX9|A4HUX9_LEIIN	Ankyrin_repeats_(3_copies)/Ankyrin_repeat/Ankyrin _repeats_(Many_copies)_-_putative	LINF_110012600 LINJ_11_0700	Leishmania infantum	1				0.135579	5.06917e-05	2.27812e-05	2.01038	0.903479	4526.17	1601.82				8	8	8	38.9	25.215	226
tr|A4HUY3|A4HUY3_LEIIN	tr|A4HUY3|A4HUY3_LEIIN	Hypothetical_protein_-_conserved	LINF_110013000 LINJ_11_0740	Leishmania infantum	1				0.170591	1.00059e-05	4.50066e-06	0.0766498	0.0320404	172.293	56.6375				6	6	6	6.1	130.54	1267
tr|A4HUY4|A4HUY4_LEIIN	tr|A4HUY4|A4HUY4_LEIIN	Hypothetical_protein_-_conserved	LINF_110013100 LINJ_11_0750	Leishmania infantum	1				0.385064	3.88812e-05	2.05458e-05	0.810734	0.422472	1825.67	781.486				8	8	8	27.3	47.958	444
tr|A4HUY5|A4HUY5_LEIIN	tr|A4HUY5|A4HUY5_LEIIN	Hypothetical_protein_-_conserved	LINF_110013200 LINJ_11_0760	Leishmania infantum	1				0.386835	3.83623e-05	2.24723e-05	1.74644	1.02305	3925.07	1837.92				5	5	5	22	21.966	205
tr|A4HUY8|A4HUY8_LEIIN	tr|A4HUY8|A4HUY8_LEIIN	Hypothetical_protein_-_conserved	LINF_110013500 LINJ_11_0790	Leishmania infantum	1				0.0595309	7.82264e-06	2.66636e-06	0.263273	0.063253	593.257	114.723				4	4	4	19.5	29.713	256
tr|A4HUY9|A4HUY9_LEIIN	tr|A4HUY9|A4HUY9_LEIIN	Hypothetical_protein_-_conserved	LINF_110013600 LINJ_11_0800	Leishmania infantum	1				0.503216	1.5231e-05	1.3345e-05	0.967721	0.847892	2176.44	1453.73				2	2	2	25.2	15.739	147
tr|A4HUZ0|A4HUZ0_LEIIN	tr|A4HUZ0|A4HUZ0_LEIIN	Hypothetical_protein_-_conserved	LINF_110013700 LINJ_11_0810	Leishmania infantum	1				0.200448	0.000331789	0.000201899	3.18049	1.93538	7160.83	3398.91			calcium ion binding [GO:0005509]	30	30	30	44.6	104.32	975
tr|A4HUZ1|A4HUZ1_LEIIN	tr|A4HUZ1|A4HUZ1_LEIIN	Hypothetical_protein_-_conserved	LINF_110013800 LINJ_11_0820	Leishmania infantum	1				0.413267	0.000448136	0.000188764	11.9794	5.04595	26948.9	9036.2				9	9	9	34.4	37.409	337
tr|A4HUZ2|A4HUZ2_LEIIN	tr|A4HUZ2|A4HUZ2_LEIIN	Hypothetical_protein_-_conserved	LINF_110013900 LINJ_11_0830	Leishmania infantum	1				0.149092	9.32965e-05	4.86673e-05	0.645918	0.336938	1451.01	577.849				15	15	15	14.4	144.44	1404
tr|A4HUZ4|A4HUZ4_LEIIN	tr|A4HUZ4|A4HUZ4_LEIIN	Alpha/beta_hydrolase_family_-_putative	LINF_110014100 LINJ_11_0850	Leishmania infantum	1				0.305315	7.54089e-05	9.69385e-05	1.43998	1.85111	3242.19	3091.53			hydrolase activity [GO:0016787]	16	16	16	32.6	52.368	472
tr|A4HUZ5|A4HUZ5_LEIIN	tr|A4HUZ5|A4HUZ5_LEIIN	Hypothetical_protein_-_conserved	LINF_110014200 LINJ_11_0860	Leishmania infantum	1				0.0327955	2.05703e-05	3.96434e-06	0.108872	0.020982	245.37	33.8482	cell division [GO:0051301];mitotic sister chromatid cohesion [GO:0007064]	nucleus [GO:0005634]		4	4	4	2.4	188.94	1775
tr|A4HUZ9|A4HUZ9_LEIIN	tr|A4HUZ9|A4HUZ9_LEIIN	60S_ribosomal_protein_L24_-_putative (Putative 60S ribosomal protein L24)	LINF_110014700 LINJ_11_0900	Leishmania infantum	1				0.149075	2.59935e-05	6.13863e-06	1.15041	0.267968	2588.08	487.254		ribosome [GO:0005840]		4	4	4	30.5	22.595	190
tr|A4HV00|A4HV00_LEIIN	tr|A4HV00|A4HV00_LEIIN	ATPase_-_putative (Putative ATPase)	LINF_110014800 LINJ_11_0910	Leishmania infantum	1				0.98106	2.8713e-05	2.8534e-05	0.170586	0.169522	384.655	293.739			ATP binding [GO:0005524]	16	16	16	14.2	168.32	1548
tr|A4HV02|A4HV02_LEIIN	tr|A4HV02|A4HV02_LEIIN	Hypothetical_protein_-_conserved	LINF_110015300 LINJ_11_0930	Leishmania infantum	1				0.084765	4.641e-05	1.13808e-05	1.09303	0.268035	2457.67	480.358				8	8	8	22.8	42.46	377
tr|A4HV04|A4HV04_LEIIN	tr|A4HV04|A4HV04_LEIIN	Hypothetical_protein_-_conserved	LINF_110015500 LINJ_11_0950	Leishmania infantum	1			+	0.0209323	7.37576e-06	2.14028e-06	0.172319	0.0146127	388.259	28.723				2	2	2	5.3	42.803	413
tr|A4HV08|A4HV08_LEIIN	tr|A4HV08|A4HV08_LEIIN	Adaptin-related protein-like protein (Adaptin-related_protein-like_protein)	LINF_110015900 LINJ_11_0990	Leishmania infantum	1				0.0671425	7.13541e-05	4.96036e-05	0.658127	0.457514	1481.42	783.596	intracellular protein transport [GO:0006886];vesicle-mediated transport [GO:0016192]	membrane coat [GO:0030117]		18	18	18	18.3	108.42	991
tr|A4HV09|A4HV09_LEIIN	tr|A4HV09|A4HV09_LEIIN	Pyruvate, phosphate dikinase (EC 2.7.9.1)	LINF_110016000 LINJ_11_1000	Leishmania infantum	1	2.7.9.1			0.0323314	0.00272967	0.00512924	27.0479	50.8248	60908	85030.8	pyruvate metabolic process [GO:0006090]		ATP binding [GO:0005524];kinase activity [GO:0016301];metal ion binding [GO:0046872];pyruvate, phosphate dikinase activity [GO:0050242]	54	54	54	69.7	100.92	914
tr|A4HV10|A4HV10_LEIIN	tr|A4HV10|A4HV10_LEIIN	Inositol-1_-4_-5-trisphosphate_(IP3)_5 -phosphatase_-_putative (Putative inositol-1,4,5-trisphosphate (IP3) 5-phosphatase) (EC 3.1.3.56)	LINF_110016100 LINJ_11_1010	Leishmania infantum	1	3.1.3.56			0.0474671	2.55311e-05	4.3426e-06	0.345281	0.0556112	776.842	98.6501			inositol-1,3,4,5-tetrakisphosphate 5-phosphatase activity [GO:0052659];inositol-1,4,5-trisphosphate 5-phosphatase activity [GO:0052658];inositol-polyphosphate 5-phosphatase activity [GO:0004445]	6	6	6	12.4	73.943	688
tr|A4HV12|A4HV12_LEIIN	tr|A4HV12|A4HV12_LEIIN	Hypothetical_protein_-_conserved	LINF_110016300 LINJ_11_1030	Leishmania infantum	1			+	0.0295679	0.000407649	0.000789028	14.7129	28.4776	33107	48139.7				8	8	8	49.6	27.707	268
tr|A4HV14|A4HV14_LEIIN	tr|A4HV14|A4HV14_LEIIN	Pretranslocation_protein_-_alpha_subunit_-_putative (Putative pretranslocation protein, alpha subunit)	LINF_110016500 LINJ_11_1050	Leishmania infantum	1				0.741924	0.000257926	0.000316479	4.77933	5.86431	10749.4	10096.2	protein transport [GO:0015031]	integral component of membrane [GO:0016021]		8	8	8	15.2	53.967	486
tr|A4HV16|A4HV16_LEIIN;tr|A0A6L0WK70|A0A6L0WK70_LEIIN;tr|A4HV17|A4HV17_LEIIN	tr|A4HV16|A4HV16_LEIIN	Palmitoyltransferase (EC 2.3.1.225)	LINF_110017000 LINJ_11_1080	Leishmania infantum	3	2.3.1.225			0.978835	2.76446e-06	2.38888e-06	0.0481069	0.0263848	108.879	50.8085		integral component of membrane [GO:0016021]	protein-cysteine S-palmitoyltransferase activity [GO:0019706]	4	4	4	6	57.465	520
tr|A4HV19|A4HV19_LEIIN	tr|A4HV19|A4HV19_LEIIN	60S_ribosomal_protein_L28_-_putative (Putative 60S ribosomal protein L28)	LINF_110017300 LINF_110017500 LINJ_11_1110 LINJ_11_1130	Leishmania infantum	1				0.599523	0.000671921	0.000539775	41.0434	32.9714	92413	55516.5	translation [GO:0006412]	ribosome [GO:0005840]	structural constituent of ribosome [GO:0003735]	6	6	6	35.4	16.371	147
tr|A4HV20|A4HV20_LEIIN	tr|A4HV20|A4HV20_LEIIN	Hypothetical_protein_-_conserved	LINF_110017400 LINJ_11_1120	Leishmania infantum	1				0.444998	2.77462e-05	1.72647e-05	0.789343	0.491158	1778.11	866.328				7	7	7	25.9	35.151	336
tr|A4HV24|A4HV24_LEIIN	tr|A4HV24|A4HV24_LEIIN	Eukaryotic_release_factor_3_-_putative (Putative eukaryotic release factor 3)	LINF_110017700 LINJ_11_1160	Leishmania infantum	1				0.317696	0.000517469	0.000478329	6.22497	5.75413	14011.7	9799.1			GTP binding [GO:0005525];GTPase activity [GO:0003924]	20	20	20	28.4	83.128	756
tr|A4HV25|A4HV25_LEIIN	tr|A4HV25|A4HV25_LEIIN	60Kd_inner_membrane_protein_-_putative	LINF_110017800 LINJ_11_1170	Leishmania infantum	1				0.926343	1.14498e-05	1.30501e-05	0.229294	0.261341	515.996	437.282		integral component of membrane [GO:0016021]	membrane insertase activity [GO:0032977]	5	5	5	12.9	49.935	441
tr|A4HV26|A4HV26_LEIIN	tr|A4HV26|A4HV26_LEIIN	40S_ribosomal_protein_S15A_-_putative (Putative 40S ribosomal protein S15A)	LINF_110017900 LINF_290025400 LINJ_11_1180 LINJ_29_1920	Leishmania infantum	1				0.814276	0.000702271	0.000760105	47.7866	51.7219	107483	88809.2	translation [GO:0006412]	ribosome [GO:0005840]	structural constituent of ribosome [GO:0003735]	7	7	7	55.4	14.696	130
tr|A4HV27|A4HV27_LEIIN	tr|A4HV27|A4HV27_LEIIN	Organic_solute_transporter_Ostalpha_-_putative	LINF_110018000 LINJ_11_1190	Leishmania infantum	1				0.295538	3.53975e-06	1.64195e-06	0.0459338	0.0195946	103.746	31.7222		integral component of membrane [GO:0016021]		3	3	3	5.3	77.062	692
tr|A4HV28|A4HV28_LEIIN	tr|A4HV28|A4HV28_LEIIN	Putative S-phase kinase-associated protein (SKP1-like_protein)	LINF_110018100 LINJ_11_1200	Leishmania infantum	1		PATHWAY: Protein modification;protein ubiquitination. {ECO:0000256|PIRNR:PIRNR028729}.		0.772662	6.88203e-05	6.37299e-05	3.26286	3.02152	7342.79	5287.47	protein ubiquitination [GO:0016567];ubiquitin-dependent protein catabolic process [GO:0006511]		kinase activity [GO:0016301]	5	5	5	51.9	21.092	183
tr|A4HV29|A4HV29_LEIIN;tr|A4HV32|A4HV32_LEIIN;tr|A4HV35|A4HV35_LEIIN	tr|A4HV29|A4HV29_LEIIN;tr|A4HV32|A4HV32_LEIIN	ATP-binding cassette protein subfamily A, member 2 (ATP-binding_cassette_protein_subfamily_A)	putative ABCA2 LINF_110018150 LINJ_11_1210	Leishmania infantum	3				0.0777416	6.75004e-06	2.56124e-06	0.0343723	0.0130423	77.2766	21.7121		integral component of membrane [GO:0016021]	ATP binding [GO:0005524];ATPase-coupled transmembrane transporter activity [GO:0042626]	5	5	4	3.7	196.38	1776
[truncated: 4,017 more rows]
