# Supplementary material for: In-Depth Quantitative Proteomics Characterization of In Vitro Selected Miltefosine Resistance in Leishmania infantum
Source: Proteomes. 2022 Mar 31;10(2):10. doi: 10.3390/proteomes10020010 (PMC9036279; doi:10.3390/proteomes10020010)
Supplement: Supplementary file 1 [file proteomes-10-00010-s001.zip › Table S4.xlsx]

## Sheet: Biological Process
GO ID	GO Term	Genes in the bkgd with this term	Genes in your result with this term	Gene names	Percent of bkgd genes in your result	Fold enrichment	Odds ratio	P-value	Benjamini	Bonferroni
GO:0006091	generation of precursor metabolites and energy	57	10	LINF_180012600,LINF_190012000,LINF_210007900,LINF_290027200,LINF_300024100,LINF_330032400,LINF_350006100,LINF_350007300,LINF_350020400,LINF_360030600	17.5	3.64	4.35	3.24e-4	6.14e-2	1.84e-1
GO:1902600	proton transmembrane transport	33	6	LINF_050010200,LINF_210027500,LINF_250017900,LINF_300042400,LINF_310018700,LINF_340044200	18.2	3.77	4.48	4.34e-3	1.76e-1	1.00e+0
GO:1901569	fatty acid derivative catabolic process	3	2	LINF_300024100,LINF_330032400	66.7	13.84	39.85	6.71e-3	1.91e-1	1.00e+0
GO:0045333	cellular respiration	18	4	LINF_190012000,LINF_350006100,LINF_350007300,LINF_350020400	22.2	4.61	5.73	9.41e-3	1.98e-1	1.00e+0
GO:0006754	ATP biosynthetic process	13	3	LINF_050010200,LINF_210027500,LINF_250017900	23.1	4.79	5.99	2.20e-2	2.45e-1	1.00e+0
GO:0015986	ATP synthesis coupled proton transport	13	3	LINF_050010200,LINF_210027500,LINF_250017900	23.1	4.79	5.99	2.20e-2	2.45e-1	1.00e+0

## Sheet: Cellular component 
GO ID	GO Term	Genes in the bkgd with this term	Genes in your result with this term	Gene ID	Percent of bkgd genes in your result	Fold enrichment	Odds ratio	P-value	Benjamini	Bonferroni
GO:0070069	cytochrome complex	7	4	LINF_120011900,LINF_210026900,LINF_350006100,LINF_350020400	57.1	11.86	26.79	1.64e-4	3.03e-2	3.03e-2
GO:0098796	membrane protein complex	107	13	LINF_020009800,LINF_050010200,LINF_120011900,LINF_210026900,LINF_210027500,LINF_250017900,LINF_300042400,LINF_340044200,LINF_340049100,LINF_350006100,LINF_350020400,LINF_360012100,LINF_360022600	12.1	2.52	2.83	1.71e-3	1.06e-1	3.17e-1
GO:0045275	respiratory chain complex III	2	2	LINF_350006100,LINF_350020400	100.0	20.76	Infinity	2.31e-3	1.06e-1	4.27e-1
GO:0045277	respiratory chain complex IV	2	2	LINF_120011900,LINF_210026900	100.0	20.76	Infinity	2.31e-3	1.06e-1	4.27e-1
GO:0070469	respirasome	15	4	LINF_120011900,LINF_210026900,LINF_350006100,LINF_350020400	26.7	5.54	7.29	4.70e-3	1.06e-1	8.70e-1
GO:0098803	respiratory chain complex	15	4	LINF_120011900,LINF_210026900,LINF_350006100,LINF_350020400	26.7	5.54	7.29	4.70e-3	1.06e-1	8.70e-1
GO:0045259	proton-transporting ATP synthase complex	12	3	LINF_050010200,LINF_210027500,LINF_250017900	25.0	5.19	6.66	1.76e-2	2.95e-1	1.00e+0
GO:0005739	mitochondrion	305	22	LINF_010010800,LINF_020009800,LINF_070005600,LINF_120011900,LINF_160018800,LINF_180012600,LINF_180013300,LINF_180018300,LINF_200021900,LINF_210026900,LINF_230005300,LINF_230009100,LINF_230014600,LINF_250017400,LINF_290005000,LINF_290028700,LINF_330033900,LINF_350006100,LINF_350018300,LINF_350020400,LINF_350043100,LINF_350053000	7.2	1.50	1.59	3.54e-2	3.87e-1	1.00e+0

## Sheet: Molecular Function
GO ID	GO Term	Genes in the bkgd with this term	Genes in your result with this term	Gene ID	Percent of bkgd genes in your result	Fold enrichment	Odds ratio	P-value	Benjamini	Bonferroni
GO:0016491	oxidoreductase activity	248	28	LINF_060014300,LINF_060018900,LINF_070005600,LINF_070018200,LINF_110017200,LINF_120015500,LINF_160010400,LINF_190012000,LINF_200015100,LINF_240021900,LINF_250017300,LINF_260011500,LINF_260013000,LINF_260013100,LINF_260020500,LINF_280034100,LINF_290007500,LINF_290007800,LINF_300009400,LINF_300034400,LINF_300041300,LINF_310037500,LINF_330015600,LINF_340052200,LINF_350020400,LINF_350032600,LINF_3500…	11.3	2.34	2.72	1.64e-5	2.88e-3	5.76e-3
GO:0015078	proton transmembrane transporter activity	36	7	LINF_050010200,LINF_150020000,LINF_210027500,LINF_250017900,LINF_300042400,LINF_310018700,LINF_340044200	19.4	4.04	4.89	1.38e-3	1.62e-1	4.87e-1
GO:0046933	proton-transporting ATP synthase activity, rotational mechanism	9	3	LINF_050010200,LINF_210027500,LINF_250017900	33.3	6.92	10.00	7.47e-3	1.89e-1	1.00e+0
GO:0022890	inorganic cation transmembrane transporter activity	60	8	LINF_050010200,LINF_150020000,LINF_210027500,LINF_250017000,LINF_250017900,LINF_300042400,LINF_310018700,LINF_340044200	13.3	2.77	3.11	7.51e-3	1.89e-1	1.00e+0
GO:0016903	oxidoreductase activity, acting on the aldehyde or oxo group of donors	18	4	LINF_240021900,LINF_250017300,LINF_300034400,LINF_360030600	22.2	4.61	5.73	9.41e-3	1.95e-1	1.00e+0
